# Supplementary material for: Fluid shear stress triggers cholesterol biosynthesis and uptake in inner medullary collecting duct cells, independently of nephrocystin-1 and nephrocystin-4
Source: Front Mol Biosci. 2023 Oct 17;10:1254691. doi: 10.3389/fmolb.2023.1254691 (PMC10616263; doi:10.3389/fmolb.2023.1254691)
Supplement: Supplementary file 1 [file Table2.xlsx]

## Sheet: Table legends
Supplementary Table S2 : List of canonical pathways deregulated by 48h shear stress in control and KD cells lines
A-A’ List of the upregulated (A) and downregulated (A’) signaling pathways following 48h shear in CTRL cells.
B-B’ List of 15 most upregulated (B) and downregulated (B’) signaling pathways following 48h shear in KD_N1 cells.
C-C’ List of 15 most upregulated (C) and downregulated (C’) signaling pathways following 48h shear in KD_N4 cells.
Pathway enrichment analysis was performed using Ingenuity software. Pathways are ranked according the z-score.

## Sheet: A- CTRL+Shear vs CTRL-Shear U
Ingenuity Canonical Pathways	-log(p-value)	Ratio	z-score	Molecules
Neuroinflammation Signaling Pathway	1.82	0.247	4.064	ACVR1,ACVR1B,ACVR2B,AGER,ATF2,BACE1,BCL2,BDNF,BIRC2,BIRC3,BIRC6,CD40,CFLAR,CHP1,CREB3,CREB5,CREBBP,CSF1R,CX3CL1,GABRP,GDNF,GJB1,GRIN1,GRIN2D,GSK3B,HLA-A,HLA-DMA,IDE,IKBKB,IKBKE,IKBKG,IL1R1,IL6R,IRAK1,IRAK2,IRAK3,IRAK4,IRF7,JUN,MAPK14,MAPK15,MAPK4,MAPK6,MAPT,MYD88,NFAT5,NFATC4,NFE2L2,NFKB2,NGF,NOX4,PIK3C2A,PIK3CD,PIK3R1,PIK3R3,PLA2G12A,PLA2G4A,PLA2G6,PLCG2,PPP3CC,RELA,RIPK1,TBK1,TGFB2,TGFB3,TGFBR1…
iNOS Signaling	4.46	0.467	3.9	Calm1 (includes others),CD14,CREBBP,IKBKB,IKBKE,IKBKG,IRAK1,IRAK2,IRAK3,IRAK4,JUN,LBP,LY96,MAPK14,MYD88,NFKB2,NFKBIE,RELA,TLR4,TRAF6,TYK2
Xenobiotic Metabolism PXR Signaling Pathway	0.638	0.219	3.703	ABCC3,ALDH16A1,ALDH18A1,ALDH1B1,ALDH2,ALDH3A2,ALDH3B1,ALDH5A1,ALDH9A1,CAMK2D,CAT,CDK5,CHST12,CHST7,CREBBP,ESD,GSTA3,GSTA5,GSTM2,GSTO1,GSTZ1,HSP90AA1,HSP90B1,MAOA,MGST2,MGST3,NCOA1,NDST1,NDST3,NRIP1,PPP1CB,PPP1R10,PPP1R14C,PRKACA,PRKAR2B,PRKCE,PRKCI,SRA1,SULT1C2,SULT2B1,UGT8,UST
Xenobiotic Metabolism AHR Signaling Pathway	2.96	0.341	3.528	AIP,ALDH16A1,ALDH18A1,ALDH1B1,ALDH2,ALDH3A2,ALDH3B1,ALDH5A1,ALDH9A1,CREBBP,CYP1B1,GSTA3,GSTA5,GSTM2,GSTO1,GSTZ1,HDAC5,HSP90AA1,HSP90B1,MGST2,MGST3,NCOA1,NCOA2,NFKB2,NQO1,NRIP1,PTGES3,RELA,SENP1
Role of PKR in Interferon Induction and Antiviral Response	3.21	0.325	3.452	APAF1,ATF2,ATF3,BAX,CYCS,DDX58,EIF2AK2,EIF2S1,HSP90AA1,HSP90B1,HSPA14,HSPA2,HSPA4,HSPA8,HSPA9,IFIH1,IKBKB,IKBKE,IKBKG,IL24,JUN,MAP2K3,MAPK14,METAP2,MYD88,NFKB2,NFKBIE,NPM1,PDGFA,PDGFC,RELA,STAT2,STAT3,TIRAP,TLR3,TLR4,TRAF6,TYK2
Senescence Pathway	7.84	0.338	3.373	ACVR1,ACVR1B,ACVR2B,ANAPC1,ANAPC5,ASXL2,ATF3,CACNA1A,Calm1 (includes others),CAPN1,CAPN10,CAPN7,CAPN8,CAT,CBX8,CCNB1,CCNB2,CCND1,CDC16,CDC25B,CDC25C,CDK1,CDK6,CDKN1B,CDKN2B,CEBPB,CGAS,CHP1,CREBBP,DMTF1,E2F2,E2F4,E2F5,E2F7,E2F8,EIF4E,EIF4EBP1,ELF1,FOXO3,GADD45B,GADD45G,IKBKB,IKBKE,IKBKG,ING1,ITPR2,ITPR3,JUN,MAP2K1,MAP2K2,MAP2K3,MAP2K5,MAPK14,MAPK15,MAPK4,MAPK6,MAPKAPK3,MCU,MTOR,NFAT5,NFATC4,NFKB2,…
Glutathione-mediated Detoxification	1.1	0.312	3.162	GGH,GSTA3,Gsta4,GSTA5,GSTM2,GSTO1,GSTZ1,HPGDS,MGST2,MGST3
Th17 Activation Pathway	0.635	0.231	3.13	CCL20,HSP90AA1,HSP90B1,IL1R1,IL6R,IRAK1,IRAK2,IRAK3,IRAK4,MTOR,MYD88,NFAT5,NFATC4,NFKB2,RELA,RORA,RUNX1,SOCS3,STAT3,TRAF6,TYK2
Toll-like Receptor Signaling	3.49	0.368	3.128	CD14,ECSIT,EIF2AK2,IKBKB,IKBKG,IL1RL1,IL1RN,IRAK1,IRAK2,IRAK3,IRAK4,JUN,LBP,LY96,MAP2K3,MAP3K1,MAPK14,MYD88,NFKB2,RELA,RPS27A,SIGIRR,TIRAP,TLR2,TLR3,TLR4,TRAF6,UBC
Superpathway of Inositol Phosphate Compounds	5.12	0.327	3	ACP6,CDC25B,CDC25C,DUSP1,DUSP14,DUSP2,DUSP28,DUSP8,EYA4,FIG4,G6PC2,INPP5A,INPP5J,INPP5K,IP6K1,IPMK,ITPK1,ITPKA,MDP1,MTMR7,MTMR9,NOCT,NT5C,NUDT12,NUDT16,NUDT3,OCRL,PALD1,PAWR,PIK3C2A,PIK3CD,PIK3R1,PIK3R3,PIP4K2A,PIP5K1A,PIP5K1C,PLCB1,PLCE1,PLCG2,PLCH1,PLPP6,PPFIA3,PPIP5K1,PPM1H,PPM1K,PPP1R13B,PPP2R3A,Ppp2r3d,PPP4R1,PPTC7,PTPN11,PTPN6,PTPRF,PTPRM,PTPRN,RASA1,SEC16A,SET,SOCS3,SSH3,STYX,SYNJ1,SYNJ2,T…
NF-κB Signaling	2.39	0.279	2.887	BMP4,CD40,CREBBP,EGF,EGFR,EIF2AK2,FGFR3,FLT1,FLT4,GHR,GSK3B,HDAC2,IGF1R,IKBKB,IKBKG,IL1R1,IL1RN,INSR,IRAK1,IRAK3,IRAK4,LTA,MAP3K1,MYD88,NFKB2,NFKBIE,NGF,PELI1,PIK3C2A,PIK3CD,PIK3R1,PIK3R3,PLCG2,PRKACA,RALA,RAP2B,RELA,RIPK1,SIGIRR,TAB3,TANK,TBK1,TDP2,TGFBR1,TIRAP,TLR2,TLR3,TLR4,TNFRSF11A,TRAF6
Xenobiotic Metabolism General Signaling Pathway	1.07	0.245	2.874	ABCA2,ABCA4,CREBBP,EIF2AK3,FTL,GCLC,GSTA3,GSTA5,GSTM2,GSTO1,GSTZ1,MAP2K1,MAP2K2,MAP2K3,MAP2K5,MAP3K1,MAP3K11,MAP3K13,MAP3K2,MAP3K5,MAP3K6,MAPK14,MGST2,MGST3,NFE2L2,NQO1,PIK3C2A,PIK3CD,PIK3R1,PIK3R3,PRKCE,PRKCI,RALA,RAP2B,UGT8
D-myo-inositol (1,4,5)-trisphosphate Degradation	2.03	0.471	2.828	IMPA1,INPP5A,INPP5J,INPP5K,OCRL,SEC16A,SYNJ1,SYNJ2
Ethanol Degradation II	0.556	0.25	2.828	ADH7,AKR1A1,ALDH1B1,ALDH2,ALDH3A2,ALDH3B1,ALDH9A1,DHRS4
NRF2-mediated Oxidative Stress Response	5.98	0.344	2.795	ACTA1,ACTA2,ACTB,AKR1A1,AKR7A2,BACH1,CAT,CBR1,CCT7,CREBBP,DNAJA3,DNAJB1,DNAJB12,DNAJB14,DNAJB2,DNAJB9,DNAJC13,DNAJC16,DNAJC21,DNAJC5,EIF2AK3,ENC1,EPHX1,FTH1,FTL,GCLC,GCLM,GSK3B,GSR,GSTA3,GSTA5,GSTM2,GSTO1,GSTZ1,HERPUD1,JUN,JUND,MAFF,MAFG,MAFK,MAP2K1,MAP2K2,MAP2K3,MAP2K5,MAP3K1,MAP3K5,MAPK14,MGST2,MGST3,NFE2L2,NQO1,PIK3C2A,PIK3CD,PIK3R1,PIK3R3,PRDX1,PRKCE,PRKCI,RALA,RAP2B,SCARB1,SQSTM1,STIP1,TXNRD…
3-phosphoinositide Degradation	4.5	0.333	2.661	ACP6,CDC25B,CDC25C,DUSP1,DUSP14,DUSP2,DUSP28,DUSP8,EYA4,FIG4,G6PC2,INPP4A,INPP5J,INPP5K,ITPK1,MDP1,MTM1,MTMR7,MTMR9,NOCT,NT5C,NUDT12,NUDT16,NUDT3,OCRL,PALD1,PAWR,PLPP6,PPFIA3,PPIP5K1,PPM1H,PPM1K,PPP1R13B,PPP2R3A,Ppp2r3d,PPP4R1,PPTC7,PTPMT1,PTPN11,PTPN6,PTPRF,PTPRM,PTPRN,RASA1,SET,SOCS3,SSH3,STYX,SYNJ1,SYNJ2,TNS3,UBLCP1
Xenobiotic Metabolism CAR Signaling Pathway	0.599	0.217	2.655	ABCC3,ALDH16A1,ALDH18A1,ALDH1B1,ALDH2,ALDH3A2,ALDH3B1,ALDH5A1,ALDH9A1,CHST12,CHST7,CREBBP,EGFR,GSTA3,GSTA5,GSTM2,GSTO1,GSTZ1,HSP90AA1,HSP90B1,MAP2K1,MAP2K2,MAP2K3,MAP2K5,MGST2,MGST3,NCOA1,NDST1,NDST3,NRIP1,PPM1L,PPP2CB,PPP2R3A,PRKCE,PRKCI,RACK1,SRA1,SULT1C2,SULT2B1,UGT8,UST
RANK Signaling in Osteoclasts	2.7	0.33	2.646	BIRC2,BIRC3,Calm1 (includes others),CHP1,IKBKB,IKBKE,IKBKG,JUN,MAP2K1,MAP2K2,MAP3K1,MAP3K11,MAP3K13,MAP3K2,MAP3K5,MAP3K6,MAPK14,MITF,NFKB2,NFKBIE,PIK3C2A,PIK3CD,PIK3R1,PIK3R3,PPP3CC,RELA,TNFRSF11A,TRAF6,XIAP
Tryptophan Degradation X (Mammalian, via Tryptamine)	1.39	0.36	2.646	AKR1A1,AKR1B10,Akr1b10,ALDH1B1,ALDH2,ALDH3A2,ALDH3B1,ALDH9A1,MAOA
Putrescine Degradation III	1.01	0.333	2.646	ALDH1B1,ALDH2,ALDH3A2,ALDH3B1,ALDH9A1,MAOA,SAT1
NGF Signaling	2.83	0.316	2.535	ATF2,BAX,CREB3,CREB5,CREBBP,CRK,IKBKB,IKBKE,IKBKG,MAP2K1,MAP2K2,MAP3K1,MAP3K11,MAP3K13,MAP3K2,MAP3K5,MAP3K6,NFKB2,NGF,PIK3C2A,PIK3CD,PIK3R1,PIK3R3,PLCG2,PTPN11,RALA,RAP2B,RELA,RHOA,ROCK2,RPS6KA1,SHC1,SMPD4,SOS2,TRAF6,TRIO
Noradrenaline and Adrenaline Degradation	0.886	0.286	2.53	ADH7,AKR1A1,ALDH1B1,ALDH2,ALDH3A2,ALDH3B1,ALDH9A1,COMT,DHRS4,MAOA
Role of RIG1-like Receptors in Antiviral Innate Immunity	1.78	0.341	2.496	CREBBP,DDX58,DHX58,IFIH1,IKBKB,IKBKE,IKBKG,IRF7,NFKB2,NFKBIE,RELA,RIPK1,TANK,TBK1,TRAF6
Methylglyoxal Degradation III	1.22	0.368	2.449	AKR1A1,AKR1B1,AKR1B10,Akr1b10,AKR7A2,DHRS11,PTGR2
Histamine Degradation	1.02	0.353	2.449	ALDH1B1,ALDH2,ALDH3A2,ALDH3B1,ALDH9A1,AOC1
Ethanol Degradation IV	0.545	0.261	2.449	ALDH1B1,ALDH2,ALDH3A2,ALDH3B1,ALDH9A1,CAT
IL-22 Signaling	0.491	0.25	2.449	IL22RA1,MAPK14,SOCS3,STAT3,STAT5A,TYK2
Glutathione Redox Reactions I	0.491	0.25	2.449	GPX1,GSR,GSTM2,GSTZ1,MGST2,MGST3
p38 MAPK Signaling	1.55	0.271	2.414	ATF2,CDC25B,CREB3,CREB5,CREBBP,DUSP1,EEF2K,H3-3A/H3-3B,HSPB1,HSPB2,IL18RAP,IL1R1,IL1RL1,IL1RN,IRAK1,IRAK2,IRAK3,IRAK4,MAP2K3,MAP3K5,MAPK14,MAPKAPK3,MAPT,MEF2A,PLA2G12A,PLA2G4A,PLA2G6,RPS6KA1,TGFB2,TGFB3,TGFBR1,TRAF6
PI3K Signaling in B Lymphocytes	3.12	0.312	2.402	ATF2,ATF3,ATF5,ATF6B,BLNK,C3,Calm1 (includes others),CAMK2D,CD40,CHP1,FOXO3,IKBKB,IKBKE,IKBKG,IL4R,IRS1,IRS2,ITPR2,ITPR3,JUN,MAP2K1,MAP2K2,NFAT5,NFATC4,NFKB2,NFKBIE,PDIA3,PIK3AP1,PIK3CD,PIK3R1,PLCB1,PLCE1,PLCG2,PLCH1,PLCH2,PLEKHA2,PPP3CC,PRKCI,RALA,RAP2B,RELA,TLR4,VAV3
IL-1 Signaling	1.88	0.297	2.4	ADCY9,ECSIT,GNAI1,GNAS,GNB1,GNB5,GNG5,GNG7,IKBKB,IKBKE,IKBKG,IL1R1,IRAK1,IRAK2,IRAK3,IRAK4,JUN,MAP2K3,MAP3K1,MAPK14,MYD88,NFKB2,NFKBIE,PRKACA,PRKAR2B,RELA,TRAF6
3-phosphoinositide Biosynthesis	3.71	0.313	2.38	ACP6,CDC25B,CDC25C,DUSP1,DUSP14,DUSP2,DUSP28,DUSP8,EYA4,FIG4,G6PC2,ITPK1,MDP1,MTMR7,MTMR9,NOCT,NT5C,NUDT12,NUDT16,NUDT3,OCRL,PALD1,PAWR,PIK3C2A,PIK3CD,PIK3R1,PIK3R3,PIP5K1A,PIP5K1C,PLPP6,PPFIA3,PPIP5K1,PPM1H,PPM1K,PPP1R13B,PPP2R3A,Ppp2r3d,PPP4R1,PPTC7,PTPN11,PTPN6,PTPRF,PTPRM,PTPRN,RASA1,SET,SOCS3,SSH3,STYX,SYNJ1,TNS3,UBLCP1
Cardiac Hypertrophy Signaling (Enhanced)	3.13	0.255	2.354	ACVR1,ACVR1B,ACVR2B,ADCY9,AGT,AKAP13,ATF2,CACNA1A,Calm1 (includes others),CAMK2D,CHP1,DIAPH1,Diaph2,DVL1,EDN1,EIF2B3,EIF2B4,EIF4E,EIF4EBP1,FGF1,FGF18,FGFR3,FZD6,FZD7,GHR,GNAI1,GNAS,GNB1,GNG5,GNG7,GSK3B,HDAC11,HDAC2,HDAC5,HDAC6,HDAC8,HSPB1,HSPB2,IGF1R,IKBKB,IKBKE,IKBKG,IL13RA1,IL17RA,IL17RB,IL17RE,IL18R1,IL18RAP,IL1R1,IL1RL1,IL20RB,IL22RA1,IL3RA,IL4R,IL6R,ITGA2,ITGA3,ITGA5,ITGB1,ITPR2,ITPR3,JUN,LI…
Dopamine-DARPP32 Feedback in cAMP Signaling	1.17	0.245	2.333	ADCY9,ATF2,CACNA1A,Calm1 (includes others),CAMKK1,CAMKK2,CDK5,CHP1,CREB3,CREB5,CREBBP,GNAI1,GNAS,GRIN1,GRIN2D,GUCY1A2,ITPR2,ITPR3,KCNJ14,KCNJ16,KCNJ4,PAWR,PDIA3,PLCB1,PLCE1,PLCG2,PLCH1,PLCH2,PPM1L,PPP1CB,PPP1R10,PPP1R14C,PPP2CB,PPP2R3A,PPP3CC,PRKACA,PRKAR2B,PRKCE,PRKCI,PRKG2
Amyloid Processing	0.583	0.24	2.333	BACE1,CAPN1,CAPN10,CAPN7,CAPN8,CDK5,GSK3B,MAPK14,MAPT,PRKACA,PRKAR2B,PRKCE
Stearate Biosynthesis I (Animals)	0.889	0.271	2.309	ACOT2,ACOT9,ACSBG1,ACSL4,DHRS11,FASN,LPCAT4,MBOAT7,PTGR2,SLC27A1,SLC27A3,SLC27A4,SRD5A3
Role of CHK Proteins in Cell Cycle Checkpoint Control	0.879	0.263	2.309	CDC25C,CDK1,E2F2,E2F4,E2F5,E2F7,E2F8,MDC1,PLK1,PPM1L,PPP2CB,PPP2R3A,RAD9A,RFC1,SLC19A1
Signaling by Rho Family GTPases	3.23	0.283	2.286	ACTA1,ACTA2,ACTB,ARFIP2,ARHGEF1,ARHGEF12,ARHGEF17,ARHGEF19,ARHGEF5,ARHGEF9,ARPC2,ARPC4,BAIAP2,CDC42EP1,CDC42EP5,CDH1,CDH16,CDH17,CDH24,CDH3,EZR,GNAI1,GNAS,GNB1,GNB5,GNG5,GNG7,IQGAP1,ITGA2,ITGA3,ITGA5,ITGB1,JUN,LIMK1,MAP2K1,MAP2K2,MAP3K11,MYL12B,MYL6,MYLK,NFKB2,NOX4,PAK3,PAK6,PIK3C2A,PIK3CD,PIK3R1,PIK3R3,PIP5K1A,PIP5K1C,PLD1,PRKCI,RELA,RHOA,RHOB,RHOBTB1,RHOQ,RHOU,RND2,RND3,ROCK2,SEPTIN10,SEPTIN11,…
Gαq Signaling	1.53	0.259	2.271	ARHGEF25,Calm1 (includes others),CHP1,GNAS,GNB1,GNB5,GNG5,GNG7,GSK3B,GYS1,IKBKB,IKBKE,IKBKG,ITPR2,ITPR3,MAP2K1,MAP2K2,NFATC4,NFKB2,NFKBIE,PIK3C2A,PIK3CD,PIK3R1,PIK3R3,PLCB1,PLCG2,PLD1,PLD3,PPP3CC,PRKCE,PRKCI,RELA,RGS16,RHOA,RHOB,RHOBTB1,RHOQ,RHOU,RND2,RND3,ROCK2
Dendritic Cell Maturation	0.524	0.213	2.271	ATF2,CD40,COL11A2,COL18A1,COL1A1,CREB3,CREB5,CREBBP,FSCN1,HLA-A,HLA-DMA,IKBKB,IKBKE,IKBKG,IL1RN,IRF8,LTA,LTB,MAPK14,MYD88,NFKB2,NFKBIE,PDIA3,PIK3C2A,PIK3CD,PIK3R1,PIK3R3,PLCB1,PLCE1,PLCG2,PLCH1,PLCH2,RELA,STAT2,TLR2,TLR3,TLR4,TRAF6,ZBTB12
PDGF Signaling	2.54	0.326	2.268	ABL2,CAV1,CRK,EIF2AK2,INPP5J,INPP5K,JUN,MAP2K1,MAP2K2,MAP3K1,OCRL,PDGFA,PDGFC,PIK3C2A,PIK3CD,PIK3R1,PIK3R3,PLCG2,RALA,RAP2B,RASA1,SHC1,SOS2,SPHK1,STAT3,SYNJ1,SYNJ2,TYK2
D-myo-inositol-5-phosphate Metabolism	4.09	0.325	2.263	ACP6,CDC25B,CDC25C,DUSP1,DUSP14,DUSP2,DUSP28,DUSP8,EYA4,FIG4,G6PC2,ITPK1,MDP1,MTMR7,MTMR9,NOCT,NT5C,NUDT12,NUDT16,NUDT3,OCRL,PALD1,PAWR,PIP4K2A,PLCB1,PLCE1,PLCG2,PLCH1,PLPP6,PPFIA3,PPIP5K1,PPM1H,PPM1K,PPP1R13B,PPP2R3A,Ppp2r3d,PPP4R1,PPTC7,PTPN11,PTPN6,PTPRF,PTPRM,PTPRN,RASA1,SET,SOCS3,SSH3,STYX,SYNJ1,TNS3,UBLCP1
IL-6 Signaling	1.86	0.28	2.263	CD14,CEBPB,COL1A1,HSPB1,HSPB2,IKBKB,IKBKE,IKBKG,IL18RAP,IL1R1,IL1RL1,IL1RN,IL6R,JUN,LBP,MAP2K1,MAP2K2,MAP2K3,MAPK14,NFKB2,NFKBIE,PIK3C2A,PIK3CD,PIK3R1,PIK3R3,PTPN11,RALA,RAP2B,RELA,SHC1,SOCS3,SOS2,STAT3,TRAF6,VEGFA
Necroptosis Signaling Pathway	0.456	0.21	2.263	AXL,BIRC2,BIRC3,CAMK2D,CAPN1,CAPN10,CAPN7,CAPN8,CFLAR,CHP1,DAPK1,EIF2AK2,IKBKB,IKBKG,MLKL,PELI1,PLA2G12A,PLA2G4A,PLA2G6,PPID,PPP3CC,RBL2,RIPK1,RNF31,SLC25A13,STAT2,TLR3,TLR4,TOMM70,TRPM7,TSPO,UBC,VDAC1
IL-17A Signaling in Airway Cells	2.43	0.344	2.236	CCL20,CXCL3,CXCL6,GSK3B,IKBKB,IKBKE,IKBKG,IL17RA,MAP2K1,MAP2K2,MAPK14,NFKB2,NFKBIE,PIK3C2A,PIK3CD,PIK3R1,PIK3R3,RELA,STAT3,TRAF3IP2,TRAF6,TYK2
IL-15 Signaling	1.09	0.267	2.236	AKT1S1,MAP2K1,MAP2K2,MAPK14,MLST8,MTOR,NFKB2,PIK3C2A,PIK3CD,PIK3R1,PIK3R3,RALA,RAP2B,RELA,RPTOR,SHC1,STAT3,STAT5A,STAT6,TYK2
Oxidative Ethanol Degradation III	0.511	0.263	2.236	ALDH1B1,ALDH2,ALDH3A2,ALDH3B1,ALDH9A1
Fatty Acid α-oxidation	0.456	0.25	2.236	ALDH1B1,ALDH2,ALDH3A2,ALDH3B1,ALDH9A1
Acute Phase Response Signaling	1.1	0.24	2.214	AGT,C1S,C3,C4A/C4B,CEBPB,ECSIT,FTL,IKBKB,IKBKE,IKBKG,IL1R1,IL1RN,IL6R,IRAK1,JUN,LBP,MAP2K1,MAP2K2,MAP2K3,MAP3K1,MAP3K5,MAPK14,MTOR,MYD88,NFKB2,NFKBIE,PIK3CD,PIK3R1,PIK3R3,PTPN11,RALA,RAP2B,RELA,RIPK1,Saa3,SHC1,SOCS2,SOCS3,SOCS4,SOCS5,SOS2,STAT3,TRAF6
Role of BRCA1 in DNA Damage Response	2.38	0.325	2.138	ABRAXAS1,ACTB,BARD1,BRCA2,DPF1,E2F2,E2F4,E2F5,E2F7,E2F8,FAAP100,FANCA,FANCM,HLTF,MDC1,MSH2,PBRM1,PHF10,PLK1,POU2F1,RBL2,RFC1,SLC19A1,SMARCD2,SMARCD3,UIMC1
LPS-stimulated MAPK Signaling	1.66	0.293	2.132	ATF2,CD14,IKBKB,IKBKE,IKBKG,JUN,LBP,MAP2K1,MAP2K2,MAP2K3,MAP3K5,MAPK14,NFKB2,NFKBIE,PIK3C2A,PIK3CD,PIK3R1,PIK3R3,PRKCE,PRKCI,RALA,RAP2B,RELA,TLR4
4-1BB Signaling in T Lymphocytes	1.86	0.375	2.111	ATF2,IKBKB,IKBKE,IKBKG,JUN,MAP2K1,MAP2K2,MAP3K5,MAPK14,NFKB2,NFKBIE,RELA
B Cell Activating Factor Signaling	1.05	0.293	2.111	IKBKB,IKBKE,IKBKG,JUN,MAP3K1,MAPK14,NFAT5,NFATC4,NFKB2,NFKBIE,RELA,TRAF6
Wnt/Ca+ pathway	1.61	0.306	2.065	ATF2,CREB3,CREB5,CREBBP,DVL1,FZD6,FZD7,GSK3B,NFAT5,NFATC4,NFKB2,PDIA3,PLCB1,PLCE1,PLCG2,PLCH1,PLCH2,RELA,WNT5A
IL-8 Signaling	3.35	0.295	2.023	BAX,BCL2,CCND1,CCND3,CDH1,CSTB,EGF,EGFR,EIF4EBP1,FLT1,FLT4,GNAI1,GNAS,GNB1,GNB5,GNG5,GNG7,IKBKB,IKBKE,IKBKG,IQGAP1,IRAK1,IRAK2,IRAK3,IRAK4,ITGB3,ITGB5,JUN,LIMK1,MAP2K1,MAP2K2,MMP2,MTOR,MYL12B,NOX4,PDGFC,PIK3C2A,PIK3CD,PIK3R1,PIK3R3,PLD1,PLD3,PRKCE,PRKCI,RAB11FIP2,RALA,RAP2B,RELA,RHOA,RHOB,RHOBTB1,RHOQ,RHOU,RND2,RND3,ROCK2,TRAF6,VEGFA,VEGFD
Natural Killer Cell Signaling	1.26	0.244	2.021	COL11A2,COL18A1,COL1A1,HLA-A,HLA-G,HSPA14,HSPA2,HSPA4,HSPA8,HSPA9,IL18R1,IL18RAP,IRAK4,ITGB1,LIMK1,MAP2K1,MAP2K2,MAP2K3,MAP3K1,MAP3K11,MAP3K13,MAP3K2,MAP3K5,MAP3K6,MAPK14,MTOR,MYD88,NFAT5,NFATC4,NFKB2,PAK3,PAK6,PIK3C2A,PIK3CD,PIK3R1,PIK3R3,PLCG2,PTPN11,PTPN6,RALA,RAP2B,RASSF5,RELA,SOS2,TRAF6,TYK2,VAV3,WIPF1
Hepatic Fibrosis Signaling Pathway	6.76	0.307	2.011	ACTA2,ACVR1,ACVR1B,ACVR2B,AGT,ATF2,BCL2,CACNA1A,Calm1 (includes others),CCDC88A,CCN2,CCND1,CD40,CDKN1B,CEBPB,COL11A2,COL18A1,COL1A1,CREB3,CREB5,CREBBP,DVL1,EDN1,FLT1,FLT4,FOXO1,FTH1,FTL,FZD6,FZD7,GLIS1,GLIS2,GNAI1,GSK3B,IKBKB,IKBKE,IKBKG,IL17RA,IL18RAP,IL1R1,IL1RL1,IL1RN,IRAK1,IRAK2,IRAK3,IRAK4,IRS2,ITGA2,ITGA3,ITGA5,ITGB1,ITGB3,JUN,LEF1,LRP5,LRP6,MAP2K1,MAP2K2,MAP2K3,MAP2K5,MAPK14,MTOR,MYD88,MYL…
Molybdenum Cofactor Biosynthesis	2.84	1	2	GPHN,MOCS2,MOCS3,NFS1
Adenosine Nucleotides Degradation II	0.476	0.267	2	ADA,NT5C,NT5C2,NT5M
Thrombin Signaling	1.68	0.255	1.982	ADCY9,ARHGEF1,ARHGEF12,ARHGEF5,ARHGEF9,CAMK1,CAMK1D,CAMK2D,EGF,EGFR,F2R,GNAI1,GNAS,GNB1,GNB5,GNG5,GNG7,IKBKB,ITPR2,ITPR3,MAP2K1,MAP2K2,MAPK14,MYL12B,MYL6,MYLK,NFKB2,PDIA3,PIK3C2A,PIK3CD,PIK3R1,PIK3R3,PLCB1,PLCE1,PLCG2,PLCH1,PLCH2,PPP1CB,Ppp1r12b,PRKCE,PRKCI,RALA,RAP2B,RELA,RHOA,RHOB,RHOBTB1,RHOQ,RHOU,RND2,RND3,ROCK2,SHC1
Superpathway of D-myo-inositol (1,4,5)-trisphosphate Metabolism	2.12	0.435	1.897	IMPA1,INPP5A,INPP5J,INPP5K,IPMK,ITPKA,OCRL,SEC16A,SYNJ1,SYNJ2
Fatty Acid β-oxidation I	1.1	0.312	1.897	ACSBG1,ACSL4,ECHS1,ECI2,HADHB,HSD17B4,IVD,SLC27A1,SLC27A3,SLC27A4
Triacylglycerol Degradation	0.358	0.213	1.897	ABHD12,ABHD16A,ABHD2,DTD2,LIPG,NDST1,NDST3,PNPLA2,PNPLA7,PPME1
γ-linolenate Biosynthesis II (Animals)	1.48	0.412	1.89	ACSBG1,ACSL4,FADS1,FADS2,SLC27A1,SLC27A3,SLC27A4
Mitochondrial L-carnitine Shuttle Pathway	1.48	0.412	1.89	ACSBG1,ACSL4,CPT1A,CPT1C,SLC27A1,SLC27A3,SLC27A4
D-myo-inositol (1,4,5)-Trisphosphate Biosynthesis	0.695	0.28	1.89	PIP4K2A,PIP5K1A,PIP5K1C,PLCB1,PLCE1,PLCG2,PLCH1
White Adipose Tissue Browning Pathway	0.524	0.217	1.89	ADCY9,ATF2,BDNF,BMP7,CACNA1A,CACNA1G,CAMKK2,CEBPB,CREB3,CREB5,CREBBP,CTBP1,FGFR3,GNAS,GUCY1A2,HIF1AN,LDHA,MAPK14,NPR1,PRKAB1,PRKAB2,PRKACA,PRKAR2B,PRKG2,RARG,SIRT1,VEGFA,VGF
Dopamine Degradation	0.434	0.233	1.89	ALDH1B1,ALDH2,ALDH3A2,ALDH3B1,ALDH9A1,COMT,MAOA
Cell Cycle: G2/M DNA Damage Checkpoint Regulation	3.31	0.408	1.886	AURKA,CCNB1,CCNB2,CDC25B,CDC25C,CDK1,CKS1B,CKS2,PKMYT1,PLK1,PPM1D,PRKDC,PTPMT1,RPS6KA1,SFN,SKP1,TOP2A,WEE1,YWHAE,YWHAZ
Neurotrophin/TRK Signaling	1.78	0.303	1.877	ATF2,BDNF,CREB3,CREB5,CREBBP,JUN,MAP2K1,MAP2K2,MAP2K3,MAP2K5,MAP3K5,NGF,NTF4,PIK3C2A,PIK3CD,PIK3R1,PIK3R3,PTPN11,RALA,RAP2B,RPS6KA1,SHC1,SOS2
Type II Diabetes Mellitus Signaling	1.46	0.261	1.877	ACSBG1,ACSL4,ADIPOR2,CACNA1A,CACNA1G,CEBPB,IKBKB,IKBKE,IKBKG,INSR,IRS1,IRS2,MAP3K1,MAP3K5,MTOR,NFKB2,NFKBIE,NSMAF,PIK3C2A,PIK3CD,PIK3R1,PIK3R3,PKLR,PKM,PRKAB1,PRKAB2,PRKCE,PRKCI,RELA,SLC27A1,SLC27A3,SLC27A4,SMPD4,SOCS2,SOCS3,SOCS4,SOCS5
Rac Signaling	2.98	0.321	1.859	ABI2,ARFIP2,ARPC2,ARPC4,BAIAP2,ELK4,IQGAP1,ITGA2,ITGA3,ITGA5,ITGB1,JUN,LIMK1,MAP2K1,MAP2K2,MAP3K1,MAP3K11,MCF2L,NFKB2,NOX4,PAK3,PAK6,PIK3C2A,PIK3CD,PIK3R1,PIK3R3,PIP5K1A,PIP5K1C,PLD1,PRKCI,RALA,RAP2B,RELA,RHOA,SH3RF1,TIAM1
Regulation Of The Epithelial Mesenchymal Transition By Growth Factors Pathway	2.16	0.271	1.857	CDH1,CLDN3,EGF,EGFR,ERBB2,FGF1,FGF18,FGFR3,FOXO1,GSK3B,HSF1,ID2,IKBKB,IKBKE,IKBKG,IL6R,JUN,LATS2,LTA,LTB,MAP2K1,MAP2K2,MAP2K3,MAP2K5,MAP3K1,MAPK14,MEST,MET,MMP2,MTOR,NFKB2,PDGFA,PDGFC,PIK3C2A,PIK3CD,PIK3R1,PIK3R3,PTPN11,RALA,RAP2B,RELA,RHOA,SHC1,SNAI1,SOS2,STAT3,TGFB2,TGFB3,TGFBR1,TWIST1,TYK2
Phospholipase C Signaling	2.21	0.261	1.838	ADCY9,AHNAK,ARHGEF1,ARHGEF12,ARHGEF17,ARHGEF19,ARHGEF5,ARHGEF9,ATF2,BLNK,Calm1 (includes others),CHP1,CREB3,CREB5,CREBBP,GNAS,GNB1,GNB5,GNG5,GNG7,HDAC11,HDAC2,HDAC5,HDAC6,HDAC8,ITGA2,ITGA3,ITGA5,ITGB1,ITPR2,ITPR3,MAP2K1,MAP2K2,MEF2A,MYL12B,MYL6,NFAT5,NFATC4,NFKB2,PEBP1,PLA2G12A,PLA2G4A,PLA2G6,PLCB1,PLCE1,PLCG2,PLD1,PLD3,PPP1CB,Ppp1r12b,PPP3CC,PRKCE,PRKCI,RALA,RAP2B,RAPGEF3,RELA,RHOA,RHOB,RHOBTB1,…
Corticotropin Releasing Hormone Signaling	0.498	0.214	1.8	ADCY9,ATF2,BDNF,CACNA1A,CACNA1G,Calm1 (includes others),CREB3,CREB5,CREBBP,GNAI1,GNAS,GUCY1A2,ITPR2,ITPR3,JUN,JUND,MAP2K1,MAP2K2,MAPK14,MEF2A,NPR1,NPR3,NR4A1,NT5C,PLCG2,PRKACA,PRKAR2B,PRKCE,PRKCI,PTCH1,VEGFA
iCOS-iCOSL Signaling in T Helper Cells	0.488	0.216	1.789	BAD,Calm1 (includes others),CAMK2D,CD40,CHP1,HLA-A,HLA-DMA,IKBKB,IKBKE,IKBKG,ITPR2,ITPR3,NFAT5,NFATC4,NFKB2,NFKBIE,PIK3C2A,PIK3CD,PIK3R1,PIK3R3,PLEKHA2,PPP3CC,RELA,SHC1
D-myo-inositol (1,4,5,6)-Tetrakisphosphate Biosynthesis	4.04	0.331	1.769	ACP6,CDC25B,CDC25C,DUSP1,DUSP14,DUSP2,DUSP28,DUSP8,EYA4,FIG4,G6PC2,IPMK,ITPK1,MDP1,MTMR7,MTMR9,NOCT,NT5C,NUDT12,NUDT16,NUDT3,OCRL,PALD1,PAWR,PLPP6,PPFIA3,PPIP5K1,PPM1H,PPM1K,PPP1R13B,PPP2R3A,Ppp2r3d,PPP4R1,PPTC7,PTPN11,PTPN6,PTPRF,PTPRM,PTPRN,RASA1,SET,SOCS3,SSH3,STYX,SYNJ1,TNS3,UBLCP1
D-myo-inositol (3,4,5,6)-tetrakisphosphate Biosynthesis	4.04	0.331	1.769	ACP6,CDC25B,CDC25C,DUSP1,DUSP14,DUSP2,DUSP28,DUSP8,EYA4,FIG4,G6PC2,IPMK,ITPK1,MDP1,MTMR7,MTMR9,NOCT,NT5C,NUDT12,NUDT16,NUDT3,OCRL,PALD1,PAWR,PLPP6,PPFIA3,PPIP5K1,PPM1H,PPM1K,PPP1R13B,PPP2R3A,Ppp2r3d,PPP4R1,PPTC7,PTPN11,PTPN6,PTPRF,PTPRM,PTPRN,RASA1,SET,SOCS3,SSH3,STYX,SYNJ1,TNS3,UBLCP1
IL-15 Production	1.41	0.264	1.768	ABL2,AXL,CLK3,CSF1R,DDR1,DSTYK,DYRK3,EGFR,EPHA2,EPHA4,ERBB2,ERBB3,FES,FGFR3,FLT1,FLT4,FRK,IGF1R,INSR,LMTK3,MAP2K1,MAP2K3,MAP2K5,MAP3K11,MET,NFKB2,PRKCI,RELA,STYK1,TEC,TNK1,TYK2
Role of IL-17F in Allergic Inflammatory Airway Diseases	1.28	0.31	1.732	ATF2,CREB3,CREB5,CREBBP,CXCL6,IL17RA,MAP2K1,MAP2K2,NFKB2,RELA,RPS6KA1,TRAF3IP2,TRAF6
April Mediated Signaling	1.2	0.308	1.732	IKBKB,IKBKE,IKBKG,JUN,MAP3K1,MAPK14,NFAT5,NFATC4,NFKB2,NFKBIE,RELA,TRAF6
Renin-Angiotensin Signaling	0.979	0.246	1.732	ADCY9,AGT,ATF2,ITPR2,ITPR3,JUN,MAP2K1,MAP2K2,MAP3K1,MAPK14,NFKB2,PAK3,PAK6,PIK3C2A,PIK3CD,PIK3R1,PIK3R3,PLCG2,PRKACA,PRKAR2B,PRKCE,PRKCI,PTPN6,RALA,RAP2B,RELA,SHC1,SOS2,STAT3
Calcium Signaling	0.754	0.223	1.732	ACTA1,ACTA2,ASPH,ATF2,ATP2B4,CACNA1A,CACNA1G,Calm1 (includes others),CAMK1,CAMK1D,CAMK2D,CAMKK1,CAMKK2,CHP1,CHRNB1,CHRNB2,CREB3,CREB5,CREBBP,GRIN1,GRIN2D,HDAC11,HDAC2,HDAC5,HDAC6,HDAC8,ITPR2,ITPR3,LETM1,MCU,MEF2A,MICU1,MYH10,MYH14,MYH7B,MYL6,NFAT5,NFATC4,PPP3CC,PRKACA,PRKAR2B,RAP2B,RCAN1,TNNI3,Tpm1,Tpm4
Aldosterone Signaling in Epithelial Cells	4.01	0.323	1.706	ASIC1,ASIC3,CRYAB,DNAJB1,DNAJB12,DNAJB14,DNAJB2,DNAJB9,DNAJC12,DNAJC13,DNAJC16,DNAJC2,DNAJC21,DNAJC5,DUSP1,HSP90AA1,HSP90B1,HSPA12B,HSPA14,HSPA2,HSPA4,HSPA8,HSPA9,HSPB1,HSPB11,HSPB2,HSPB6,HSPD1,HSPE1,HSPH1,ITPR2,ITPR3,MAP2K1,MAP2K2,PDIA3,PIK3C2A,PIK3CD,PIK3R1,PIK3R3,PIP5K1A,PIP5K1C,PLCB1,PLCE1,PLCG2,PLCH1,PLCH2,PRKCE,PRKCI,Sacs,SCNN1A,SOS2
Activation of IRF by Cytosolic Pattern Recognition Receptors	2.52	0.349	1.706	ADAR,ATF2,CD40,CREBBP,DDX58,DHX58,IFIH1,IKBKB,IKBKE,IKBKG,IRF7,ISG15,JUN,LTA,NFKB2,NFKBIE,RELA,RIPK1,STAT2,TANK,TBK1,TRAF6
Type I Diabetes Mellitus Signaling	1.26	0.261	1.706	APAF1,BCL2,CPE,CYCS,HLA-A,HLA-DMA,HLA-G,HSPD1,ICA1,IKBKB,IKBKE,IKBKG,IL1R1,IRAK1,LTA,MAP2K3,MAP3K5,MAPK14,MYD88,NFKB2,NFKBIE,PTPRN,RELA,RIPK1,SOCS2,SOCS3,SOCS4,SOCS5,TRAF6
FGF Signaling	1.08	0.262	1.706	ATF2,CREB3,CREB5,CREBBP,CRK,FGF1,FGF18,FGFR3,MAP2K1,MAP2K3,MAP3K1,MAP3K5,MAPK14,MET,PIK3C2A,PIK3CD,PIK3R1,PIK3R3,PTPN11,PTPN6,SOS2,STAT3
CD27 Signaling in Lymphocytes	2.39	0.358	1.698	APAF1,CYCS,IKBKB,IKBKE,IKBKG,JUN,MAP2K1,MAP2K2,MAP2K3,MAP2K5,MAP3K1,MAP3K11,MAP3K13,MAP3K2,MAP3K5,MAP3K6,NFKB2,NFKBIE,RELA
PKCθ Signaling in T Lymphocytes	0.403	0.206	1.671	CACNA1A,CACNA1G,CAMK2D,CHP1,HLA-A,HLA-DMA,IKBKB,IKBKE,IKBKG,JUN,MAP3K1,MAP3K11,MAP3K13,MAP3K2,MAP3K5,MAP3K6,NFAT5,NFATC4,NFKB2,NFKBIE,PIK3C2A,PIK3CD,PIK3R1,PIK3R3,PLCG2,POU2F1,PPP3CC,RALA,RAP2B,RELA,SOS2,VAV3
D-myo-inositol (1,3,4)-trisphosphate Biosynthesis	2.44	0.5	1.667	INPP5A,INPP5J,INPP5K,IPMK,ITPKA,OCRL,SEC16A,SYNJ1,SYNJ2
γ-glutamyl Cycle	1.99	0.545	1.633	GCLC,GCLM,GGT1,GGT7,GSS,OPLAH
Valine Degradation I	1.22	0.368	1.633	ACADSB,BCAT1,BCKDHA,ECHS1,HADHB,HIBCH,HSD17B4
Apelin Cardiomyocyte Signaling Pathway	0.836	0.242	1.633	APLN,CAT,GNAI1,MAPK14,MAPK15,MAPK4,MAPK6,MYL12B,MYL6,MYLK,PDIA3,PIK3C2A,PIK3CD,PIK3R1,PIK3R3,PLCB1,PLCE1,PLCG2,PLCH1,PLCH2,PRKCE,PRKCI,SLC9A5,SLC9A8
CD28 Signaling in T Helper Cells	0.625	0.225	1.633	ARPC2,ARPC4,Calm1 (includes others),CHP1,HLA-A,HLA-DMA,IKBKB,IKBKE,IKBKG,ITPR2,ITPR3,JUN,MAP2K1,MAP2K2,MAP3K1,NFAT5,NFATC4,NFKB2,NFKBIE,PIK3C2A,PIK3CD,PIK3R1,PIK3R3,PPP3CC,PTPN11,PTPN6,RELA
Pyrimidine Deoxyribonucleotides De Novo Biosynthesis I	0.604	0.273	1.633	AK1,AK4,NME4,NME5,RRM1,TYMS
Superpathway of Cholesterol Biosynthesis	0.292	0.207	1.633	EBP,HADHB,MSMO1,MVK,PMVK,TM7SF2
Melanocyte Development and Pigmentation Signaling	1.45	0.277	1.569	ADCY9,ATF2,BCL2,CREB3,CREB5,CREBBP,CRK,GNAS,KITLG,MAP2K1,MAP2K2,MITF,PIK3C2A,PIK3CD,PIK3R1,PIK3R3,PLCG2,PRKACA,PRKAR2B,PTPN11,PTPN6,RALA,RAP2B,RPS6KA1,SHC1,SOS2
Endocannabinoid Developing Neuron Pathway	2.47	0.304	1.567	ADCY9,AKT1S1,ATF2,CCND1,CDKN1B,CREB3,CREB5,CREBBP,GNAI1,GNB1,GNG5,GNG7,GSK3B,MAP2K1,MAP2K2,MAP2K3,MAP2K5,MAPK14,MAPK15,MAPK4,MAPK6,MLST8,MTOR,PIK3C2A,PIK3CD,PIK3R1,PIK3R3,PRKACA,PRKAR2B,RALA,RAP1GAP,RAP2B,RHOA,RPTOR,STAT3
B Cell Receptor Signaling	2.3	0.276	1.54	ATF2,BAD,BLNK,Calm1 (includes others),CAMK2D,CREB3,CREB5,CREBBP,FOXO1,GSK3B,IKBKB,IKBKE,IKBKG,INPP5J,INPP5K,JUN,MAP2K1,MAP2K2,MAP2K3,MAP3K1,MAP3K11,MAP3K13,MAP3K2,MAP3K5,MAP3K6,MAPK14,MTOR,NFAT5,NFATC4,NFKB2,NFKBIE,OCRL,PAG1,PIK3AP1,PIK3C2A,PIK3CD,PIK3R1,PIK3R3,PLCG2,PPP3CC,PTPN11,PTPN6,RALA,RAP2B,RASSF5,RELA,SHC1,SOS2,SYNJ1,SYNJ2,VAV3
CD40 Signaling	2	0.323	1.528	CD40,IKBKB,IKBKE,IKBKG,JUN,LTA,MAP2K1,MAP2K2,MAP2K3,MAP2K5,MAPK14,NFKB2,NFKBIE,PIK3C2A,PIK3CD,PIK3R1,PIK3R3,RELA,STAT3,TANK,TRAF6
ERK5 Signaling	1.49	0.292	1.528	ATF2,BAD,CREB3,CREB5,CREBBP,EGF,EGFR,ELK4,FOXO3,LIF,MAP2K5,MAP3K2,MEF2A,NGF,PTPN11,RALA,RAP2B,RPS6KA1,SFN,YWHAE,YWHAZ
Production of Nitric Oxide and Reactive Oxygen Species in Macrophages	1.26	0.245	1.508	APOE,CAT,CREBBP,CYBA,HOXA10,IKBKB,IKBKE,IKBKG,IRF8,JUN,MAP2K1,MAP3K1,MAP3K11,MAP3K13,MAP3K2,MAP3K5,MAP3K6,MAPK14,NFKB2,NFKBIE,PCYOX1,PIK3C2A,PIK3CD,PIK3R1,PIK3R3,PLCG2,PPM1L,PPP1CB,PPP1R10,PPP1R14C,PPP2CB,PPP2R3A,PRKCE,PRKCI,PTPN6,RELA,RHOA,RHOB,RHOBTB1,RHOQ,RHOU,RND2,RND3,TLR2,TLR4,TYK2
IL-23 Signaling Pathway	0.64	0.25	1.508	NFKB2,PIK3C2A,PIK3CD,PIK3R1,PIK3R3,RELA,RORA,RUNX1,SOCS3,STAT3,TYK2
Chondroitin Sulfate Biosynthesis	0.263	0.196	1.508	CHPF,CHPF2,CHST12,CHST7,CSGALNACT2,NDST1,NDST3,SULT1C2,SULT2B1,UST,XYLT2
Triacylglycerol Biosynthesis	2.39	0.381	1.5	ABHD5,AGPAT2,AGPAT4,AGPAT5,CRLS1,DGAT1,DGAT2,LPCAT4,LPIN1,LPIN3,MBOAT2,MBOAT7,Plpp1,PLPP2,PLPP5,PLPPR2
TREM1 Signaling	0.407	0.213	1.5	CD40,CXCL3,IL1RL1,IRAK1,ITGA5,ITGB1,MYD88,NFKB2,PLCG2,RELA,SIGIRR,STAT3,STAT5A,TLR2,TLR3,TLR4
Pancreatic Adenocarcinoma Signaling	3.56	0.339	1.46	BAD,BCL2,BRCA2,CCND1,CCNE1,CDKN1B,CDKN2B,E2F2,E2F4,E2F5,E2F7,E2F8,EGF,EGFR,ERBB2,MAP2K1,MAP2K2,NFKB2,NOTCH1,PA2G4,PDGFC,PIK3C2A,PIK3CD,PIK3R1,PIK3R3,PLD1,PLD3,RALA,RELA,SIN3A,STAT3,TGFB2,TGFB3,TGFBR1,TYK2,VEGFA,VEGFD
Sperm Motility	1.31	0.242	1.46	ABL2,AXL,CACNA1G,Calm1 (includes others),CATSPER2,CLK3,CSF1R,DDR1,DSTYK,DYRK3,EGFR,EPHA2,EPHA4,ERBB2,ERBB3,FES,FGFR3,FLT1,FLT4,FRK,GNAS,GUCY1A2,IGF1R,INSR,ITPR2,ITPR3,LMTK3,MAP2K1,MAP2K3,MAP2K5,MAP3K11,MET,NPR1,PDE4C,PDIA3,PLA2G12A,PLA2G4A,PLA2G6,PLCB1,PLCE1,PLCG2,PLCH1,PLCH2,PRKACA,PRKAR2B,PRKCE,PRKCI,PRKG2,SLC16A10,SLC9A5,STYK1,TEC,TNK1,TYK2
Neuropathic Pain Signaling In Dorsal Horn Neurons	0.622	0.228	1.46	BDNF,CAMK1,CAMK1D,CAMK2D,GRIN1,GRIN2D,ITPR2,ITPR3,KCNN1,PDIA3,PIK3C2A,PIK3CD,PIK3R1,PIK3R3,PLCB1,PLCE1,PLCG2,PLCH1,PLCH2,PRKACA,PRKAR2B,PRKCE,PRKCI
NAD Salvage Pathway II	0.928	0.308	1.414	ACP2,ACP6,NMNAT2,NMRK1,NT5C,NT5C2,NT5M,NUDT12
Apelin Adipocyte Signaling Pathway	0.48	0.22	1.414	ADCY9,APLN,CAT,GNAI1,GPX1,GSTM2,GSTZ1,MAPK14,MAPK15,MAPK4,MAPK6,MGST2,MGST3,NOX4,PRKAB1,PRKAB2,PRKACA,PRKAR2B
Cardiac Hypertrophy Signaling	2.37	0.267	1.408	ADCY9,ATF2,CACNA1A,Calm1 (includes others),CHP1,CREBBP,EIF2B3,EIF2B4,EIF4E,GNAI1,GNAS,GNB1,GNB5,GNG5,GNG7,GSK3B,HSPB1,IGF1R,IL6R,IRS1,JUN,MAP2K1,MAP2K2,MAP2K3,MAP3K1,MAP3K11,MAP3K13,MAP3K2,MAP3K5,MAP3K6,MAPK14,MAPKAPK3,MEF2A,MTOR,MYL12B,MYL6,NFATC4,PDIA3,PIK3C2A,PIK3CD,PIK3R1,PIK3R3,PLCB1,PLCE1,PLCG2,PLCH1,PLCH2,PPP3CC,PRKACA,PRKAR2B,RALA,RAP2B,RHOA,RHOB,RHOBTB1,RHOQ,RHOU,RND2,RND3,ROCK2,RPS6KA1,…
Aryl Hydrocarbon Receptor Signaling	3.34	0.315	1.4	AIP,ALDH16A1,ALDH18A1,ALDH1B1,ALDH2,ALDH3A2,ALDH3B1,ALDH5A1,ALDH9A1,APAF1,BAX,CCNA2,CCND1,CCND3,CCNE1,CDK6,CDKN1B,CYP1B1,GSTA3,GSTA5,GSTM2,GSTO1,GSTZ1,HSP90AA1,HSP90B1,HSPB1,HSPB2,JUN,MGST2,MGST3,NCOA2,NCOA7,NFE2L2,NFIX,NFKB2,NQO1,NRIP1,POLA1,PTGES3,RARG,RBL2,RELA,TGFB2,TGFB3,TGM2
FLT3 Signaling in Hematopoietic Progenitor Cells	2.07	0.312	1.4	ATF2,BAD,CREB3,CREB5,CREBBP,EIF4E,EIF4EBP1,MAP2K1,MAP2K2,MAPK14,MTOR,PIK3C2A,PIK3CD,PIK3R1,PIK3R3,PTPN11,RALA,RAP2B,RPS6KA1,SHC1,SOS2,STAT2,STAT3,STAT5A,STAT6
ErbB Signaling	1.45	0.277	1.4	AREG,EGF,EGFR,ERBB2,ERBB3,FOXO1,GSK3B,JUN,MAP2K1,MAP2K2,MAP2K3,MAPK14,MTOR,PAK3,PAK6,PIK3C2A,PIK3CD,PIK3R1,PIK3R3,PLCG2,PRKCE,PRKCI,RALA,RAP2B,SHC1,SOS2
Tec Kinase Signaling	1.14	0.244	1.372	ACTA1,ACTA2,ACTB,FRK,GNAI1,GNAS,GNB1,GNB5,GNG5,GNG7,ITGA2,ITGA3,ITGA5,ITGB1,NFKB2,PAK3,PAK6,PIK3C2A,PIK3CD,PIK3R1,PIK3R3,PLCG2,PRKCE,PRKCI,RELA,RHOA,RHOB,RHOBTB1,RHOQ,RHOU,RND2,RND3,STAT2,STAT3,STAT5A,STAT6,TEC,TLR4,TYK2,VAV3
eNOS Signaling	0.616	0.22	1.347	ADCY9,AQP3,BDKRB2,Calm1 (includes others),CAV1,CCNA2,CHRNB1,CHRNB2,FLT1,FLT4,GNAS,GUCY1A2,HSP90AA1,HSP90B1,HSPA14,HSPA2,HSPA4,HSPA8,HSPA9,ITPR2,ITPR3,PDGFC,PIK3C2A,PIK3CD,PIK3R1,PIK3R3,PLCG2,PRKAB1,PRKAB2,PRKACA,PRKAR2B,PRKCE,PRKCI,VEGFA,VEGFD
TNFR1 Signaling	3.17	0.4	1.342	APAF1,BIRC2,BIRC3,CASP2,CASP7,CYCS,IKBKB,IKBKE,IKBKG,JUN,MADD,MAP3K1,NFKB2,NFKBIE,PAK3,PAK6,RELA,RIPK1,TANK,XIAP
Fatty Acid Activation	1.04	0.385	1.342	ACSBG1,ACSL4,SLC27A1,SLC27A3,SLC27A4
Choline Biosynthesis III	0.818	0.333	1.342	CEPT1,PCYT1A,PCYT1B,PLD1,PLD3
Purine Nucleotides Degradation II (Aerobic)	0.575	0.278	1.342	ADA,IMPDH2,NT5C,NT5C2,NT5M
Superpathway of Geranylgeranyldiphosphate Biosynthesis I (via Mevalonate)	0.575	0.278	1.342	COX10,FNTB,HADHB,MVK,PMVK
IL-17A Signaling in Gastric Cells	0.442	0.24	1.342	CCL20,EGFR,IL17RA,JUN,MAPK14,RELA
HOTAIR Regulatory Pathway	0.833	0.231	1.333	CDH1,COL1A1,CREBBP,DZIP3,ERBB2,H3-3A/H3-3B,HDAC2,HSF1,JARID2,KMT2A,LEF1,MET,MMP11,MMP15,MMP19,MMP2,NFKB2,PIK3C2A,PIK3CD,PIK3R1,PIK3R3,RELA,ROCK2,SNUPN,STAT3,STK38,SUZ12,TCF7L1,TLR4,TWIST1,WNT10A,WNT2,WNT4,WNT5A,WNT7B,WNT9A,XIAP
Role of NFAT in Cardiac Hypertrophy	1.62	0.252	1.313	ADCY9,CACNA1A,CACNA1G,Calm1 (includes others),CAMK1,CAMK1D,CAMK2D,CHP1,GNAI1,GNAS,GNB1,GNB5,GNG5,GNG7,GSK3B,HDAC11,HDAC2,HDAC5,HDAC6,HDAC8,IGF1R,ITPR2,ITPR3,LIF,MAP2K1,MAP2K2,MAP2K3,MAP3K1,MAPK14,MEF2A,NFATC4,PDIA3,PIK3C2A,PIK3CD,PIK3R1,PIK3R3,PLCB1,PLCE1,PLCG2,PLCH1,PLCH2,PPP3CC,PRKACA,PRKAR2B,PRKCE,PRKCI,RALA,RAP2B,RCAN1,SHC1,SOS2,TGFB2,TGFB3,TGFBR1
Adrenomedullin signaling pathway	1.42	0.249	1.313	ADCY9,BAD,BAX,BCL2,C3,Calm1 (includes others),CEBPB,GNAS,GSK3B,GUCY1A2,IL1RN,ITPR2,ITPR3,KCNN1,LTA,MAP2K1,MAP2K2,MAP2K3,MAP2K5,MAPK14,MAPK15,MAPK4,MAPK6,MMP2,MYLK,NFKB2,NPR1,NPR3,NT5C,PDIA3,PIK3C2A,PIK3CD,PIK3R1,PIK3R3,PLCB1,PLCE1,PLCG2,PLCH1,PLCH2,PRKACA,PRKAR2B,PRKG2,RALA,RAMP3,RAP2B,RELA,SHC1,SOS2,TFAP2A
HMGB1 Signaling	0.327	0.2	1.3	AGER,IL1R1,JUN,KAT2A,KAT6A,Kat6b,LIF,LTA,LTB,MAP2K1,MAP2K2,MAP2K3,MAP2K5,MAPK14,NFKB2,PIK3C2A,PIK3CD,PIK3R1,PIK3R3,RALA,RAP2B,RELA,RHOA,RHOB,RHOBTB1,RHOQ,RHOU,RND2,RND3,TGFB2,TGFB3,TLR4,Tnfsf9
Colorectal Cancer Metastasis Signaling	2.77	0.273	1.291	ADCY9,ARRB1,BAD,BAX,CCND1,CDH1,DVL1,E2F4,EGF,EGFR,FZD6,FZD7,GNAS,GNB1,GNB5,GNG5,GNG7,GSK3B,IL6R,JUN,LEF1,LRP1,LRP5,LRP6,MAP2K1,MAP2K2,MMP11,MMP15,MMP19,MMP2,MSH2,NFKB2,PDGFC,PIK3C2A,PIK3CD,PIK3R1,PIK3R3,PRKACA,PRKAR2B,PTGER1,RALA,RAP2B,RELA,RHOA,RHOB,RHOBTB1,RHOQ,RHOU,RND2,RND3,SIAH1,SOS2,STAT3,TCF7L1,TGFB2,TGFB3,TGFBR1,TLR2,TLR3,TLR4,TYK2,VEGFA,VEGFD,WNT10A,WNT2,WNT4,WNT5A,WNT7B,WNT9A
PEDF Signaling	1.4	0.28	1.279	BCL2,BDNF,CASP7,CFLAR,GDNF,IKBKB,IKBKE,IKBKG,MAPK14,NFKB2,NFKBIE,NGF,PIK3C2A,PIK3CD,PIK3R1,PIK3R3,PNPLA2,RALA,RAP2B,RELA,RHOA,ROCK2,TCF7L1
Estrogen Receptor Signaling	4.17	0.284	1.265	ADCY9,AGT,ATF2,BAD,BCL2,CACNA1A,CAV1,CCND1,CREB3,CREB5,CREBBP,CTBP1,DLG4,EGF,EGFR,EIF2B3,EIF2B4,EIF4E,EIF4EBP1,FBXO32,FOXO1,FOXO3,GNAI1,GNAS,GNB1,GNG5,GNG7,GPER1,GSK3B,HES1,HSP90AA1,HSP90B1,IGF1R,JUN,LIMK1,MAP2K1,MAP2K2,MCU,MED13,MED13L,MED14,MED16,MED21,MED24,MED31,MMP11,MMP15,MMP19,MMP2,MT-CYB,MTOR,MYL12B,MYL6,NCOA1,NCOA2,NFKB2,NOTCH1,NRIP1,PDGFC,PDIA3,PIK3C2A,PIK3CD,PIK3R1,PIK3R3,PLCB1,PLCE1,P…
1D-myo-inositol Hexakisphosphate Biosynthesis II (Mammalian)	3.13	0.556	1.265	INPP5A,INPP5J,INPP5K,IPMK,ITPK1,ITPKA,OCRL,SEC16A,SYNJ1,SYNJ2
Leptin Signaling in Obesity	0.924	0.257	1.265	ADCY9,FOXO1,MAP2K1,MAP2K2,PDIA3,PIK3C2A,PIK3CD,PIK3R1,PIK3R3,PLCB1,PLCE1,PLCG2,PLCH1,PLCH2,PRKACA,PRKAR2B,PTPN11,SOCS3,STAT3
Hypoxia Signaling in the Cardiovascular System	0.924	0.257	1.265	ATF2,BIRC6,CREB3,CREB5,CREBBP,EDN1,HIF1AN,HSP90AA1,HSP90B1,JUN,LDHA,NFKBIE,NQO1,P4HB,UBE2C,UBE2E1,UBE2S,UBE2T,VEGFA
P2Y Purigenic Receptor Signaling Pathway	1.54	0.268	1.257	ADCY9,ATF2,CREB3,CREB5,CREBBP,GNAI1,GNB1,GNB5,GNG5,GNG7,ITGA2B,ITGB3,JUN,MAP2K1,MAP2K2,NFKB2,P2RY2,PDIA3,PIK3C2A,PIK3CD,PIK3R1,PIK3R3,PLCB1,PLCE1,PLCG2,PLCH1,PLCH2,PRKACA,PRKAR2B,PRKCE,PRKCI,RALA,RAP2B,RELA
Systemic Lupus Erythematosus In B Cell Signaling Pathway	1.16	0.233	1.25	BAD,BCL2,BLNK,Calm1 (includes others),CCND1,CCND3,CD40,CHP1,FOXO1,FOXO3,GSK3B,IFIH1,IFIT3,IL6R,INPP5J,INPP5K,IRAK1,IRAK4,IRF5,IRF7,ISG15,JUN,LIF,LTA,LTB,MAP2K1,MAP2K2,MTOR,MYD88,NFAT5,NFATC4,NFKB2,OCRL,PAG1,PIK3AP1,PIK3C2A,PIK3CD,PIK3R1,PIK3R3,PIM2,PLCG2,PPP3CC,PRKCE,PRKCI,PTPN11,PTPN6,RALA,RAP2B,RASGRP2,RELA,SHC1,SOS2,STAT2,STAT3,STING1,SYNJ1,SYNJ2,TBK1,TGFB2,TGFB3,TLR3,Tnfsf9,TRAF6,TYK2
CREB Signaling in Neurons	0.629	0.217	1.219	ADCY9,ATF2,CACNA1A,CACNA1G,Calm1 (includes others),CAMK2D,CREB3,CREB5,CREBBP,GNAI1,GNAS,GNB1,GNB5,GNG5,GNG7,GRIN1,GRIN2D,ITPR2,ITPR3,MAP2K1,MAP2K2,PDIA3,PIK3C2A,PIK3CD,PIK3R1,PIK3R3,PLCB1,PLCE1,PLCG2,PLCH1,PLCH2,POLR2A,POLR2C,POLR2D,POLR2G,POLR2K,PRKACA,PRKAR2B,PRKCE,PRKCI,RALA,RAP2B,RPS6KA1,SHC1,SOS2
EGF Signaling	1.53	0.309	1.213	EGF,EGFR,ITPR2,ITPR3,JUN,MAP2K1,MAP3K1,MAPK14,MTOR,PIK3C2A,PIK3CD,PIK3R1,PIK3R3,RASA1,SHC1,SOS2,STAT3
Thrombopoietin Signaling	1.03	0.27	1.213	IRS2,JUN,MAP2K1,MAP2K2,PIK3C2A,PIK3CD,PIK3R1,PIK3R3,PLCG2,PRKCE,PRKCI,PTPN11,RALA,RAP2B,SHC1,STAT3,STAT5A
Nur77 Signaling in T Lymphocytes	0.79	0.25	1.213	APAF1,BCL2,Calm1 (includes others),CHP1,CYCS,HDAC2,MAP2K1,MAP2K2,MAP2K5,MAP3K2,NR4A1,PDK1,PPP3CC,PRKCE,PRKCI,SIN3A,SIN3B
Nitric Oxide Signaling in the Cardiovascular System	1.2	0.263	1.177	BDKRB2,CACNA1A,Calm1 (includes others),CAV1,FLT1,FLT4,GUCY1A2,HSP90AA1,HSP90B1,ITPR2,ITPR3,MAP2K1,MAP2K2,PDE5A,PDGFC,PIK3C2A,PIK3CD,PIK3R1,PIK3R3,PRKACA,PRKAR2B,PRKCE,PRKCI,PRKG2,VEGFA,VEGFD
Sphingosine-1-phosphate Signaling	0.854	0.239	1.177	ACER3,ADCY9,CASP14,CASP2,CASP4,CASP7,GNAI1,PDGFA,PDGFC,PDIA3,PIK3C2A,PIK3CD,PIK3R1,PIK3R3,PLCB1,PLCE1,PLCG2,PLCH1,PLCH2,RHOA,RHOB,RHOBTB1,RHOQ,RHOU,RND2,RND3,SMPD4,SPHK1
IL-9 Signaling	2.18	0.394	1.155	BCL3,IRS1,IRS2,NFKB2,PIK3C2A,PIK3CD,PIK3R1,PIK3R3,RELA,SOCS2,SOCS3,STAT3,STAT5A
Lymphotoxin β Receptor Signaling	1.37	0.302	1.155	APAF1,BIRC2,CREBBP,CYCS,IKBKB,IKBKE,IKBKG,LTA,LTB,NFKB2,PIK3C2A,PIK3CD,PIK3R1,PIK3R3,RELA,TRAF6
Antiproliferative Role of TOB in T Cell Signaling	1.2	0.308	1.155	CCNA2,CCNE1,CDKN1B,DPP7,PABPC1,PABPC4,RPS6KA1,SKP1,TGFB2,TGFB3,TGFBR1,TOB1
Tumoricidal Function of Hepatic Natural Killer Cells	1.1	0.333	1.134	APAF1,BAX,CASP7,CYCS,DFFA,DFFB,ENDOG,SERPINB9
Cholecystokinin/Gastrin-mediated Signaling	0.947	0.244	1.134	ATF2,BCAR1,EGFR,EPHA4,IL1RN,ITPR2,ITPR3,JUN,MAP2K1,MAP2K2,MAP2K3,MAP2K5,MAPK14,MEF2A,PLCB1,PRKCE,PRKCI,RALA,RAP2B,RHOA,RHOB,RHOBTB1,RHOQ,RHOU,RND2,RND3,ROCK2,SHC1,SOS2
Cdc42 Signaling	0.772	0.228	1.134	APC2,ARPC2,ARPC4,ATF2,BAIAP2,CDC42BPA,CDC42EP5,CDC42SE1,DIAPH1,EXOC3,EXOC4,EXOC6,FGD1,GSK3B,H2-T10,H2-T22,HLA-A,HLA-DMA,HLA-G,IQGAP1,ITGA2,ITGA3,ITGA5,ITGB1,JUN,LIMK1,MAP3K11,MAPK14,MYL12B,MYL6,MYLK,PAK3,PPP1CB,Ppp1r12b,PRKCI,RALA,RASA1,WIPF1
IL-3 Signaling	1.11	0.266	1.091	BAD,CHP1,FOXO1,IL3RA,JUN,MAP2K1,MAP2K2,PIK3C2A,PIK3CD,PIK3R1,PIK3R3,PPP3CC,PRKCE,PRKCI,PTPN6,RALA,RAP2B,SHC1,STAT3,STAT5A,STAT6
NF-κB Activation by Viruses	1.4	0.28	1.043	EIF2AK2,IKBKB,IKBKE,IKBKG,ITGA2,ITGA3,ITGA5,ITGB1,ITGB3,ITGB5,MAP3K1,NFKB2,NFKBIE,PIK3C2A,PIK3CD,PIK3R1,PIK3R3,PRKCE,PRKCI,RALA,RAP2B,RELA,RIPK1
PFKFB4 Signaling Pathway	2.35	0.37	1	ATF2,CREB3,CREB5,CREBBP,FBP2,GNAS,GPI,HK1,HK2,MAP2K1,MAP2K2,MAP2K3,MAP2K5,PRKACA,PRKAR2B,TGFB2,TGFB3
Galactose Degradation I (Leloir Pathway)	2.21	0.8	1	GALK1,GALK2,GALM,GALT
LPS/IL-1 Mediated Inhibition of RXR Function	1.75	0.254	1	ABCB9,ABCC3,ACOX1,ACOX2,ACOX3,ACSBG1,ACSL4,ALDH16A1,ALDH18A1,ALDH1B1,ALDH2,ALDH3A2,ALDH3B1,ALDH5A1,ALDH9A1,APOE,CAT,CD14,CHST12,CHST7,CPT1A,CPT1C,ECSIT,GSTA3,GSTA5,GSTM2,GSTO1,GSTZ1,IL18RAP,IL1R1,IL1RL1,IL1RN,IRAK1,JUN,LBP,LY96,MAOA,MAP3K1,MGST2,MGST3,MYD88,NCOA1,NDST1,NDST3,PAPSS2,PLTP,PPARGC1B,SCARB1,SLC27A1,SLC27A3,SLC27A4,SULT1C2,SULT2B1,TLR4,TRAF6,UST,XPO1
Phosphatidylcholine Biosynthesis I	1.51	0.571	1	CEPT1,CHKB,PCYT1A,PCYT1B
Amyotrophic Lateral Sclerosis Signaling	1.3	0.268	1	ALS2,APAF1,BAX,BCL2,BIRC2,BIRC3,CACNA1A,CAPN1,CAPN10,CAPN7,CAPN8,CASP7,CAT,CYCS,GDNF,GPX1,GRIN1,GRIN2D,PDGFC,PIK3C2A,PIK3CD,PIK3R1,PIK3R3,VEGFA,VEGFD,XIAP
Androgen Signaling	0.996	0.243	1	CACNA1A,CACNA1G,Calm1 (includes others),CCND1,CREBBP,DNAJB1,ERCC2,GNAI1,GNAS,GNB1,GNB5,GNG5,GNG7,GTF2A1,GTF2E2,HSP90AA1,HSPA4,JUN,NCOA1,NCOA2,NFKB2,POLR2A,POLR2C,POLR2D,POLR2G,POLR2K,PRKACA,PRKAR2B,PRKCE,PRKCI,RELA,SHC1,TGFB1I1
Isoleucine Degradation I	0.726	0.312	1	ACADSB,BCAT1,ECHS1,HADHB,HSD17B4
Urate Biosynthesis/Inosine 5'-phosphate Degradation	0.622	0.308	1	IMPDH2,NT5C,NT5C2,NT5M
Leukotriene Biosynthesis	0.544	0.286	1	GGT1,GGT7,MGST2,MGST3
Inhibition of Angiogenesis by TSP1	0.467	0.235	1	GUCY1A2,HSPG2,JUN,MAPK14,SDC1,SDC2,TGFBR1,VEGFA
Chondroitin Sulfate Degradation (Metazoa)	0.417	0.25	1	ARSB,GALNS,HEXD,HYAL1
Reelin Signaling in Neurons	3.2	0.318	0.973	APBB1,APOE,ARHGEF1,ARHGEF12,ARHGEF5,ARHGEF9,ARPC2,ARPC4,CAMK2D,CDK5,CRK,FRK,GRIN1,GRIN2D,GSK3B,ITGA2,ITGA3,ITGA5,ITGB1,ITGB3,LIMK1,LRP8,MAP2K1,MAP2K2,MAP2K3,MAP2K5,MAP3K11,MAPK8IP3,MAPT,MTOR,PAFAH1B3,PDK1,PDK2,PDK3,PDK4,PIK3C2A,PIK3CD,PIK3R1,PIK3R3,RHOA,VLDLR
Ephrin Receptor Signaling	2.57	0.283	0.973	ARPC2,ARPC4,ATF2,BCAR1,CREB3,CREB5,CREBBP,CRK,EFNA1,EFNA5,EFNB2,EFNB3,EGF,EPHA2,EPHA4,FGF1,GNAI1,GNAS,GNB1,GNB5,GNG5,GNG7,GRIN1,GRIN2D,ITGA2,ITGA3,ITGA5,ITGB1,KALRN,LIMK1,MAP2K1,MAP2K2,PAK3,PAK6,PDGFA,PDGFC,PTPN11,RALA,RAP2B,RASA1,RHOA,ROCK2,SDC2,SH2D3C,SHC1,SORBS1,SOS2,STAT3,VEGFA,VEGFD,WIPF1
GNRH Signaling	1	0.237	0.973	ADCY9,ATF2,CACNA1A,CACNA1G,Calm1 (includes others),CAMK2D,CREB3,CREB5,CREBBP,EGFR,GNAI1,GNAS,GNB1,GNG5,GNG7,ITPR2,ITPR3,JUN,MAP2K1,MAP2K2,MAP2K3,MAP3K1,MAP3K11,MAP3K13,MAP3K2,MAP3K5,MAP3K6,MAPK14,MMP2,NFKB2,PAK3,PAK6,PLCB1,PRKACA,PRKAR2B,PRKCE,PRKCI,RALA,RAP2B,RELA,SOS2
Synaptogenesis Signaling Pathway	0.955	0.224	0.97	ADCY9,AP1G2,AP2A1,APOE,ARPC2,ARPC4,ATF2,BAD,BDNF,Calm1 (includes others),CAMK2D,CDH1,CDH16,CDH17,CDH24,CDH3,CDK5,CNTNAP1,CREB3,CREB5,CREBBP,CRK,DLG4,DNAJC5,EFNA1,EFNA5,EFNB2,EFNB3,EIF4EBP1,EPHA2,EPHA4,GOSR2,GRIN1,GRIN2D,GSK3B,HSPA8,KALRN,LIMK1,LRP1,LRP8,MAPK14,MAPT,MTOR,NAP1L1,NAPB,PIK3C2A,PIK3CD,PIK3R1,PIK3R3,PLCG2,PRKACA,PRKAR2B,PRKCE,RAB3A,RALA,RAP2B,RASGRP2,RHOA,SHC1,SOS2,STX16,STXBP1,STXBP6,…
Mouse Embryonic Stem Cell Pluripotency	1.22	0.262	0.962	BMP4,CREBBP,DVL1,FZD6,FZD7,GSK3B,ID1,ID2,LEF1,LIF,LIFR,MAP2K1,MAP2K2,MAPK14,NANOG,PIK3C2A,PIK3CD,PIK3R1,PIK3R3,PTPN11,RALA,RAP2B,SOS2,STAT3,TCF7L1,TYK2,XIAP
Small Cell Lung Cancer Signaling	2.49	0.338	0.943	APAF1,BCL2,BIRC2,CCND1,CCNE1,CDK6,CDKN1B,CDKN2B,CKS1B,CYCS,IKBKB,IKBKE,IKBKG,NFKB2,NFKBIE,PA2G4,PIAS3,PIK3C2A,PIK3CD,PIK3R1,PIK3R3,RELA,SIN3A,TRAF6
GDNF Family Ligand-Receptor Interactions	1.51	0.289	0.943	DOK4,DOK7,GDNF,IRS1,IRS2,ITPR2,ITPR3,JUN,MAP2K1,MAP2K2,NRTN,PDLIM7,PIK3C2A,PIK3CD,PIK3R1,PIK3R3,PLCG2,RALA,RAP2B,RASA1,SHC1,SOS2
Melatonin Signaling	0.815	0.25	0.943	Calm1 (includes others),CAMK2D,GNAI1,MAP2K1,MAP2K2,MAP2K3,MAP2K5,PDIA3,PLCB1,PLCE1,PLCG2,PLCH1,PLCH2,PRKACA,PRKAR2B,PRKCE,PRKCI,RORA
MIF Regulation of Innate Immunity	0.738	0.262	0.905	CD14,JUN,LY96,MIF,NFKB2,NFKBIE,PLA2G12A,PLA2G4A,PLA2G6,RELA,TLR4
Death Receptor Signaling	3.85	0.363	0.898	ACTA1,ACTA2,ACTB,APAF1,BCL2,BIRC2,BIRC3,CASP2,CASP7,CFLAR,CYCS,DFFA,DFFB,GAS2,HSPB1,HSPB2,IKBKB,IKBKE,IKBKG,LIMK1,MAP3K5,NFKB2,NFKBIE,PARP12,PARP14,PARP3,PARP9,RELA,RIPK1,TANK,TBK1,TIPARP,XIAP
Synaptic Long Term Potentiation	0.921	0.24	0.898	ATF2,Calm1 (includes others),CAMK2D,CHP1,CREB3,CREB5,CREBBP,GRIN1,GRIN2D,ITPR2,ITPR3,MAP2K1,MAP2K2,PDIA3,PLCB1,PLCE1,PLCG2,PLCH1,PLCH2,PPP1CB,PPP1R10,PPP1R14C,PPP3CC,PRKACA,PRKAR2B,PRKCE,PRKCI,RALA,RAP2B,RAPGEF3,RPS6KA1
Role of NFAT in Regulation of the Immune Response	0.564	0.215	0.898	ATF2,BLNK,Calm1 (includes others),CHP1,GNAI1,GNAS,GNB1,GNB5,GNG5,GNG7,GSK3B,HLA-A,HLA-DMA,IKBKB,IKBKE,IKBKG,ITPR2,ITPR3,JUN,MAP2K1,MAP2K2,MEF2A,NFAT5,NFATC4,NFKB2,NFKBIE,PIK3C2A,PIK3CD,PIK3R1,PIK3R3,PLCB1,PLCG2,PPP3CC,RALA,RAP2B,RCAN1,RELA,SOS2,XPO1
Fcγ Receptor-mediated Phagocytosis in Macrophages and Monocytes	0.426	0.213	0.894	ACTA1,ACTA2,ACTB,ARF6,ARPC2,ARPC4,CRK,DOCK1,EZR,MYO5A,PIK3R1,PIK3R3,PIP5K1A,PLA2G6,PLD1,PLD3,PRKCE,PRKCI,TLN2,VAV3
Cell Cycle: G1/S Checkpoint Regulation	4.14	0.403	0.853	CCND1,CCND3,CCNE1,CDK6,CDKN1B,CDKN2B,CDKN2D,E2F2,E2F4,E2F5,E2F7,E2F8,FOXO1,GSK3B,HDAC11,HDAC2,HDAC5,HDAC6,HDAC8,PA2G4,RBL2,RPL11,RPL5,SIN3A,SKP1,TGFB2,TGFB3
TNFR2 Signaling	3.15	0.467	0.832	BIRC2,BIRC3,IKBKB,IKBKE,IKBKG,JUN,LTA,MAP3K1,NFKB2,NFKBIE,RELA,TANK,TBK1,XIAP
Vitamin-C Transport	0.762	0.292	0.816	GSTO1,LRRC8B,NXN,SLC23A1,SLC23A2,SLC2A1,TXNRD1
Salvage Pathways of Pyrimidine Ribonucleotides	1.71	0.286	0.784	ADPGK,AK1,AK4,CDA,CDK1,CDK18,CDK5,CDK6,DAPK1,EIF2AK2,GRK4,IRAK1,LIMK1,MAP2K1,MAP2K2,MAP2K3,MAP3K6,MAPK6,NME4,NME5,PAK3,PIM1,PLK1,PRKCE,PSTK,TTK,UCK2,UPP1
Factors Promoting Cardiogenesis in Vertebrates	2.6	0.293	0.781	ACVR1,ACVR1B,ACVR2B,ATF2,BMP1,BMP3,BMP4,BMP7,BMP8A,CAMK2D,CCND1,CREB3,CREB5,CREBBP,DVL1,FZD6,FZD7,GSK3B,LEF1,LRP1,LRP5,LRP6,MAPK14,NOX4,PDIA3,PLCB1,PLCE1,PLCG2,PLCH1,PLCH2,PRKCE,PRKCI,RHOA,ROCK2,TCF7L1,TGFB2,TGFB3,TGFBR1,WNT10A,WNT2,WNT4,WNT5A,WNT7B,WNT9A
HIF1α Signaling	3.3	0.293	0.775	CAMK1,CAMK1D,CAMK2D,CCNG2,CHP1,CREBBP,EDN1,EGF,EGLN1,EGLN2,EGLN3,EIF4E,EIF4EBP1,FLT1,FLT4,GPI,HIF1AN,HK1,HK2,HSP90AA1,HSPA14,HSPA2,HSPA4,HSPA8,HSPA9,IL6R,JUN,LDHA,MAP2K1,MAP2K2,MAP2K3,MAP2K5,MET,MMP11,MMP15,MMP19,MMP2,MTOR,NCOA1,NOX4,PDGFC,PIK3C2A,PIK3CD,PIK3R1,PIK3R3,PKM,PLCG2,PPP3CC,PRKCE,PRKCI,RACK1,RALA,RAP2B,RPS6,SAT1,SLC2A1,STAT3,TGFB2,VEGFA,VEGFD
TWEAK Signaling	2.87	0.429	0.775	APAF1,BAG4,BIRC2,BIRC3,CASP7,CYCS,IKBKB,IKBKE,IKBKG,NFKB2,NFKBIE,RELA,RIPK1,TNFRSF12A,XIAP
Renal Cell Carcinoma Signaling	1.06	0.263	0.775	CREBBP,CRK,EGLN3,JUN,MAP2K1,MAP2K2,MET,PAK3,PAK6,PIK3C2A,PIK3CD,PIK3R1,PIK3R3,PTPN11,RALA,RAP2B,RPS27A,SLC2A1,SOS2,UBC,VEGFA
CNTF Signaling	0.879	0.263	0.775	CNTFR,LIFR,MAP2K1,MAP2K2,MTOR,PIK3C2A,PIK3CD,PIK3R1,PIK3R3,PTPN11,RALA,RAP2B,RPS6KA1,STAT3,TYK2
Leukocyte Extravasation Signaling	1.58	0.254	0.762	ACTA1,ACTA2,ACTB,ACTN1,ACTN4,ARHGAP1,ARHGAP35,BCAR1,CLDN1,CLDN12,CLDN23,CLDN3,CLDN4,CLDN9,CRK,CYBA,DLC1,EZR,GNAI1,ITGA2,ITGA3,ITGA5,ITGB1,ITGB3,MAP2K2,MAPK14,MMP11,MMP15,MMP19,MMP2,MYL6,PIK3C2A,PIK3CD,PIK3R1,PIK3R3,PLCG2,PRKCE,PRKCI,PTPN11,RAP1GAP,RAPGEF3,RASSF5,RHOA,ROCK2,SPN,TEC,TIMP2,TIMP3,VAV3,WIPF1
AMPK Signaling	4.58	0.313	0.745	ACTB,AK1,AK2,AK3,AK4,AKT1S1,ATF2,CAMKK2,CCNA2,CCND1,CFTR,CHRNB1,CHRNB2,CPT1A,CPT1C,CREB3,CREB5,CREBBP,DPF1,EEF2K,EIF4EBP1,FASN,FOXO1,FOXO3,GNAS,GYS1,HLTF,INSR,IRS1,IRS2,MAP2K3,MAPK14,MLST8,MTOR,ORAI2,PBRM1,PCK2,PFKFB2,PFKFB3,PFKL,PFKP,PHF10,PIK3C2A,PIK3CD,PIK3R1,PIK3R3,PPM1D,PPM1H,PPM1K,PPM1L,PPP2CB,PPP2R3A,PRKAB1,PRKAB2,PRKACA,PRKAR2B,RAB3A,RAB6A,RPTOR,SIRT1,SLC2A1,SMARCD2,SMARCD3,STIM1,STK11,TS…
p53 Signaling	1.25	0.265	0.728	ADGRB1,APAF1,BAX,BBC3,BCL2,CCND1,CCNG1,COQ8A,DRAM1,GADD45B,GADD45G,GSK3B,JUN,MAPK14,PIK3C2A,PIK3CD,PIK3R1,PIK3R3,PLAGL1,PPP1R13B,PRKDC,SFN,SIRT1,ST13,STAG1,TP53INP1
Estrogen-Dependent Breast Cancer Signaling	1.14	0.27	0.728	ATF2,CCND1,CREB3,CREB5,CREBBP,DHRS11,EGFR,HSD17B11,HSD17B4,IGF1R,JUN,NFKB2,PIK3C2A,PIK3CD,PIK3R1,PIK3R3,RALA,RAP2B,RELA,STAT5A
Pyridoxal 5'-phosphate Salvage Pathway	1.92	0.318	0.688	ADPGK,CDK1,CDK18,CDK5,CDK6,DAPK1,EIF2AK2,GRK4,IRAK1,LIMK1,MAP2K1,MAP2K2,MAP2K3,MAP3K6,MAPK6,PAK3,PIM1,PLK1,PRKCE,PSTK,TTK
CXCR4 Signaling	0.656	0.222	0.686	ADCY9,BCAR1,CRK,DOCK1,ELMO3,GNAI1,GNAS,GNB1,GNB5,GNG5,GNG7,ITPR2,ITPR3,JUN,MAP2K1,MAP2K2,MYL12B,MYL6,PAK3,PAK6,PIK3C2A,PIK3CD,PIK3R1,PIK3R3,PLCB1,PRKCE,PRKCI,RALA,RAP2B,RHOA,RHOB,RHOBTB1,RHOQ,RHOU,RND2,RND3,ROCK2
BMP signaling pathway	0.845	0.247	0.655	ATF2,BMP1,BMP3,BMP4,BMP7,BMP8A,CREBBP,FST,JUN,MAP2K1,MAP2K2,MAPK14,NFKB2,PRKACA,PRKAR2B,RALA,RAP2B,RELA,RUNX2,SMAD6,XIAP
MIF-mediated Glucocorticoid Regulation	0.955	0.294	0.632	CD14,LY96,MIF,NFKB2,NFKBIE,PLA2G12A,PLA2G4A,PLA2G6,RELA,TLR4
Acute Myeloid Leukemia Signaling	2.61	0.326	0.626	BAD,CCND1,CEBPA,CSF1R,EIF4EBP1,IDH1,JUP,KITLG,LEF1,MAP2K1,MAP2K2,MAP2K3,MAP2K5,MTOR,NFKB2,PIK3C2A,PIK3CD,PIK3R1,PIK3R3,PIM1,PIM2,RALA,RAP2B,RELA,RUNX1,SOS2,STAT3,STAT5A,TCF7L1
Neuregulin Signaling	3.35	0.344	0.6	ADAM17,AREG,BAD,CDK5,CDKN1B,CRK,DLG4,EGF,EGFR,ERBB2,ERBB3,ERBIN,HSP90AA1,HSP90B1,ITGA2,ITGA3,ITGA5,ITGB1,MAP2K1,MAP2K2,MTOR,PIK3R1,PIK3R3,PLCG2,PRKCE,PRKCI,PTPN11,RALA,RAP2B,RPS6,SHC1,SOS2,STAT5A
Thyroid Cancer Signaling	2.15	0.316	0.6	BDNF,CCND1,CDH1,FOXO1,GDNF,GSK3B,INSR,IRS1,IRS2,JUN,LEF1,MAP2K1,MAP2K2,MTOR,NGF,NTF4,PDK1,PIK3C2A,PIK3CD,PIK3R1,PIK3R3,RALA,RAP2B,SHC1,TCF7L1
Semaphorin Neuronal Repulsive Signaling Pathway	5.55	0.369	0.577	ARHGEF12,CDK5,CRMP1,DPYSL2,DPYSL5,ERBB2,FARP2,FES,GSK3B,GUCY1A2,ITGA2,ITGA3,ITGA5,ITGB1,LIMK1,MAP2K1,MAP2K2,MAP2K3,MAP2K5,MAPT,MYL12B,MYL6,NRP2,PAK3,PAK6,PDE4C,Pde4d,PIK3C2A,PIK3CD,PIK3R1,PIK3R3,PIP5K1C,PLCG2,PLXNA1,PLXNB1,PLXND1,PPP1CB,Ppp1r12b,PRKACA,PRKAR2B,PRKG2,RHOA,ROCK2,SEMA3A,SEMA3E,SEMA6A,SEMA6C,STK11
JAK/Stat Signaling	2.72	0.338	0.577	CEBPB,JUN,MAP2K1,MAP2K2,MTOR,NFKB2,PIAS3,PIK3C2A,PIK3CD,PIK3R1,PIK3R3,PTPN11,PTPN6,RALA,RAP2B,RELA,SHC1,SOCS2,SOCS3,SOCS4,SOCS5,SOS2,STAT2,STAT3,STAT5A,STAT6,TYK2
Role of PI3K/AKT Signaling in the Pathogenesis of Influenza	0.437	0.219	0.577	CRK,GNAI1,GSK3B,Ifnz (includes others),MAP2K1,MAP2K2,NFKB2,NFKBIE,PIK3C2A,PIK3CD,PIK3R1,PIK3R3,RELA,ZNF346
IL-2 Signaling	0.384	0.213	0.577	JUN,MAP2K1,MAP2K2,PIK3C2A,PIK3CD,PIK3R1,PIK3R3,PTPN11,RALA,RAP2B,SHC1,SOS2,STAT5A
Phospholipases	0.312	0.203	0.577	LIPG,PDIA3,PLA2G12A,PLA2G15,PLA2G4A,PLA2G6,PLCB1,PLCE1,PLCG2,PLCH1,PLCH2,PLD1,PLD3
HGF Signaling	1.47	0.27	0.557	ATF2,CCND1,DOCK1,ELF1,ITGA2,ITGA3,ITGA5,ITGB1,JUN,MAP2K1,MAP2K2,MAP3K1,MAP3K11,MAP3K13,MAP3K2,MAP3K5,MAP3K6,MET,PIK3C2A,PIK3CD,PIK3R1,PIK3R3,PLCG2,PRKCE,PRKCI,PTPN11,RALA,RAP2B,SOS2,STAT3
fMLP Signaling in Neutrophils	1.24	0.259	0.557	ARPC2,ARPC4,Calm1 (includes others),CHP1,GNAI1,GNAS,GNB1,GNB5,GNG5,GNG7,ITPR2,ITPR3,MAP2K1,MAP2K2,NFAT5,NFATC4,NFKB2,NFKBIE,NOX4,PIK3C2A,PIK3CD,PIK3R1,PIK3R3,PLCB1,PPP3CC,PRKCE,PRKCI,RALA,RAP2B,RELA
STAT3 Pathway	3.05	0.311	0.539	BCL2,EGF,EGFR,FGFR3,FLT1,FLT4,GHR,IGF1R,IL13RA1,IL17RA,IL17RB,IL17RE,IL18R1,IL18RAP,IL1R1,IL1RL1,IL20RB,IL22RA1,IL3RA,IL4R,IL6R,INSR,MAP2K1,MAP2K2,MAP3K11,MAPK14,NDUFA13,PIAS3,PIM1,PTPN6,RALA,RAP2B,SOCS2,SOCS3,SOCS4,SOCS5,STAT3,TGFB2,TGFBR1,TNFRSF11A,TYK2,VEGFA
Gα12/13 Signaling	1.04	0.246	0.539	ARHGEF1,CDH1,CDH16,CDH17,CDH24,CDH3,F2R,IKBKB,IKBKE,IKBKG,JUN,MAP2K1,MAP2K2,MAP3K1,MAP3K5,MEF2A,MYL12B,MYL6,NFKB2,NFKBIE,PIK3C2A,PIK3CD,PIK3R1,PIK3R3,RALA,RAP2B,RASA1,RELA,RHOA,ROCK2,TEC,VAV3
UVB-Induced MAPK Signaling	1.16	0.288	0.535	BAD,EGFR,EIF4E,EIF4EBP1,H3-3A/H3-3B,JUN,MAP2K1,MAPK14,MTOR,PIK3C2A,PIK3CD,PIK3R1,PIK3R3,PRKCE,PRKCI
Antiproliferative Role of Somatostatin Receptor 2	0.799	0.247	0.535	CDKN1B,GNB1,GNB5,GNG5,GNG7,GUCY1A2,MAP2K1,MAP2K2,NPR1,NPR3,NT5C,PIK3C2A,PIK3CD,PIK3R1,PIK3R3,PTPN11,PTPN6,RALA,RAP2B
Basal Cell Carcinoma Signaling	2.07	0.319	0.5	APC2,BMP1,BMP3,BMP4,BMP7,BMP8A,DVL1,FZD6,FZD7,GLIS1,GLIS2,GSK3B,LEF1,PTCH1,STK36,SUFU,TCF7L1,WNT10A,WNT2,WNT4,WNT5A,WNT7B,WNT9A
Role of NANOG in Mammalian Embryonic Stem Cell Pluripotency	1.3	0.261	0.5	BMP1,BMP3,BMP4,BMP7,BMP8A,DVL1,FZD6,FZD7,GSK3B,LIF,LIFR,MAP2K1,MAP2K2,NANOG,PIK3C2A,PIK3CD,PIK3R1,PIK3R3,RALA,RAP2B,SHC1,SOS2,STAT3,TCF7L1,TYK2,WNT10A,WNT2,WNT4,WNT5A,WNT7B,WNT9A
Induction of Apoptosis by HIV1	1.68	0.311	0.471	APAF1,BAX,BBC3,BCL2,BIRC2,BIRC3,CYCS,DFFA,DFFB,IKBKB,IKBKE,IKBKG,MAP3K5,NFKB2,NFKBIE,RELA,RIPK1,SLC25A13,XIAP
PTEN Signaling	4.82	0.357	0.457	BAD,BCAR1,BCL2,CCND1,CDKN1B,EGFR,FGFR3,FLT1,FLT4,FOXO1,FOXO3,GHR,GSK3B,IGF1R,IKBKB,IKBKE,IKBKG,ILK,INPP5J,INPP5K,INSR,ITGA2,ITGA3,ITGA5,ITGB1,MAGI1,MAGI2,MAP2K1,MAP2K2,MCRS1,NFKB2,OCRL,PIK3CD,PIK3R1,PIK3R3,PREX2,RALA,RAP2B,RELA,SHC1,SOS2,SYNJ1,SYNJ2,TGFBR1,TNFRSF11A
Ovarian Cancer Signaling	2.02	0.281	0.447	ARRB1,BCL2,BRCA2,CCND1,DVL1,EDN1,EGF,EGFR,FZD6,FZD7,GJA1,GSK3B,LEF1,MAP2K1,MAP2K2,MMP2,MSH2,MTOR,PA2G4,PDGFC,PIK3C2A,PIK3CD,PIK3R1,PIK3R3,PMS2,PRKACA,PRKAR2B,RALA,RAP2B,SIN3A,TCF7L1,VEGFA,VEGFD,WNT10A,WNT2,WNT4,WNT5A,WNT7B,WNT9A
Phosphatidylethanolamine Biosynthesis II	1.75	0.556	0.447	CEPT1,CHKB,ETNK1,ETNK2,SELENOI
Endoplasmic Reticulum Stress Pathway	0.406	0.238	0.447	CASP7,EIF2AK3,EIF2S1,HSP90B1,MAP3K5
Prolactin Signaling	2	0.309	0.426	CEBPB,CREBBP,IRS1,JUN,MAP2K1,MAP2K2,NMI,PIK3C2A,PIK3CD,PIK3R1,PIK3R3,PLCG2,PRKCE,PRKCI,PTPN11,RALA,RAP2B,SHC1,SOCS2,SOCS3,SOCS4,SOCS5,SOS2,STAT3,STAT5A
Insulin Secretion Signaling Pathway	2.06	0.259	0.384	ADCY9,Arxes1/Arxes2,ATF2,CACNA1A,CACNA1G,CAMK2D,CLCN3,CPE,CREB3,CREB5,CREBBP,EIF2AK3,EIF2B3,EIF2B4,EIF2S1,EIF2S2,EIF4A1,EIF4A2,EIF4E,EIF4EBP1,EIF4G3,GHR,GNAS,GOSR2,INSR,ITPR2,ITPR3,KLF11,MAPK14,MTOR,NAPB,PABPC1,PAIP1,PC,PDHA1,PDIA3,PIK3C2A,PIK3CD,PIK3R1,PIK3R3,PLCB1,PLCE1,PLCG2,PLCH1,PLCH2,PRKACA,PRKAR2B,PRKCE,PRKCI,SCNN1A,SEC11A,SEC61G,SLC2A1,SPCS3,SRP68,STAT2,STAT3,STAT5A,STAT6,STX16,TYK2,VAMP2…
Phenylalanine Degradation IV (Mammalian, via Side Chain)	1.99	0.5	0.378	AASDH,ACSF3,ALDH2,ALDH3A2,GOT1,MAOA,SLC27A3
Granzyme B Signaling	1.63	0.438	0.378	APAF1,CYCS,DFFA,DFFB,ENDOG,NUMA1,PRKDC
Retinoate Biosynthesis I	0.467	0.235	0.378	ADH7,AKR1B1,AKR1B10,Akr1b10,DHRS3,DHRS4,RDH11,RDH5
Apoptosis Signaling	3.43	0.343	0.343	APAF1,BAD,BAX,BCL2,BIRC2,BIRC3,BIRC6,CAPN1,CAPN10,CAPN7,CAPN8,CASP2,CASP7,CDK1,CYCS,DFFA,DFFB,ENDOG,GAS2,IKBKB,IKBKE,IKBKG,MAP2K1,MAP2K2,MAP3K5,NFKB2,NFKBIE,PLCG2,PRKCE,RALA,RAP2B,RELA,RPS6KA1,XIAP
Phosphatidylglycerol Biosynthesis II (Non-plastidic)	1.76	0.409	0.333	ABHD5,AGPAT2,AGPAT4,AGPAT5,CRLS1,LPCAT4,MBOAT2,MBOAT7,PTPMT1
RhoA Signaling	4.02	0.341	0.324	ABL2,ACTA1,ACTA2,ACTB,ANLN,ARHGAP1,ARHGAP35,ARHGEF1,ARHGEF12,ARPC2,ARPC4,BAIAP2,CDC42EP1,CDC42EP5,DLC1,EZR,IGF1R,LIMK1,MYL12B,MYL6,MYLK,NRP2,PFN2,PIP5K1A,PIP5K1C,PLD1,PLXNA1,PPP1CB,Ppp1r12b,RAPGEF2,RAPGEF6,RHOA,RHPN2,RND3,ROCK2,SEPTIN10,SEPTIN11,SEPTIN3,SEPTIN6,SEPTIN7,SEPTIN8,SEPTIN9
Osteoarthritis Pathway	3.19	0.289	0.267	ADAMTS5,AGER,ANKH,ANXA2,ANXA5,ATF2,CASP14,CASP2,CASP4,CASP7,CCN4,CEBPB,CREB3,CREB5,CREBBP,DDIT4,EPAS1,FGF18,FGFR3,FOXO3,FZD6,FZD7,GLIS1,GLIS2,H19,HES1,IL18RAP,IL1R1,IL1RL1,ITGA2,ITGA3,ITGA5,ITGB1,JAG1,LEF1,LRP1,MATN3,MTOR,NAMPT,NFKB2,NOTCH1,OCRL,PDGFC,PRKAB1,PRKAB2,PTCH1,RBPJ,RELA,RUNX2,SDC4,SIRT1,SMAD6,SOX9,SPHK1,TCF7L1,TGFBR1,TIMP3,TLR2,TLR4,VEGFA,VEGFD
α-Adrenergic Signaling	0.78	0.24	0.258	ADCY9,Calm1 (includes others),GNAI1,GNAS,GNB1,GNB5,GNG5,GNG7,GYS1,ITPR2,ITPR3,MAP2K1,MAP2K2,PHKA2,PHKB,PLCG2,PRKACA,PRKAR2B,PRKCE,PRKCI,PYGM,RALA,RAP2B
Sirtuin Signaling Pathway	3.02	0.271	0.246	ACADL,AGTRAP,ATG2A,ATG4D,ATG9B,BAX,BECN1,CDH1,CPT1A,CPT1C,DUSP6,EPAS1,FOXO1,FOXO3,G6PD,GABPB1,GABPB2,GADD45B,GADD45G,GSK3B,H1-0,H1-2,H1-3,H1f4,H3-3A/H3-3B,HSF1,JUN,KAT2A,LDHA,MAP1LC3B,MAPK15,MAPK4,MAPK6,MT-CYB,MT-ND3,MTOR,NAMPT,NDRG1,NDUFA12,NDUFA13,NDUFA4,NDUFAF1,NDUFB11,NDUFB4,NDUFB5,NDUFS6,NDUFV3,NFE2L2,NFKB2,NQO1,OGG1,PCK2,PDHA1,PDK1,PFKFB3,PGAM1,PGK1,POLR1D,POLR1E,PPID,PRKDC,RELA,RPTOR,RRP9,…
FAT10 Cancer Signaling Pathway	2.35	0.37	0.243	ACKR3,ACVR1,ACVR1B,ACVR2B,EEF1A1,GSK3B,HOXB9,IKBKB,IKBKE,IKBKG,MAD2L1,NFKB2,RELA,STAT3,TGFB2,TGFB3,TGFBR1
PCP pathway	1.46	0.3	0.243	ATF2,CELSR1,DAAM1,DVL1,FZD6,FZD7,JUN,JUND,PFN2,PRICKLE1,RHOA,ROCK2,WNT10A,WNT2,WNT4,WNT5A,WNT7B,WNT9A
Non-Small Cell Lung Cancer Signaling	1.43	0.288	0.243	BAD,CCND1,CDK6,EGF,EGFR,ERBB2,FOXO3,ITPR2,ITPR3,MAP2K1,MAP2K2,PA2G4,PIK3C2A,PIK3CD,PIK3R1,PIK3R3,RALA,RAP2B,RASSF5,SIN3A,SOS2
Glioma Invasiveness Signaling	1.63	0.297	0.218	F2R,HMMR,ITGB3,ITGB5,MMP2,PIK3C2A,PIK3CD,PIK3R1,PIK3R3,PLAU,PLAUR,RALA,RAP2B,RHOA,RHOB,RHOBTB1,RHOQ,RHOU,RND2,RND3,TIMP2,TIMP3
Glioma Signaling	3.14	0.327	0.209	Calm1 (includes others),CAMK1,CAMK1D,CAMK2D,CCND1,CDK6,CDKN2B,CDKN2D,E2F2,E2F4,E2F5,E2F7,E2F8,EGF,EGFR,IDH1,IGF1R,MAP2K1,MAP2K2,MTOR,PA2G4,PDGFA,PDGFC,PIK3C2A,PIK3CD,PIK3R1,PIK3R3,PLCG2,PRKCE,PRKCI,RALA,RAP2B,RBL2,SHC1,SIN3A,SOS2
Sumoylation Pathway	1.22	0.262	0.209	CBX4,CDH1,CEBPA,CREBBP,CTBP1,HDAC2,JUN,MAP3K5,NFKB2,RCC1,RFC1,RHOA,RHOB,RHOBTB1,RHOQ,RHOU,RND2,RND3,SENP1,SENP2,SENP5,SERBP1,SIRT1,SLC19A1,SUMO3,XIAP,ZNF217
SAPK/JNK Signaling	0.735	0.235	0.209	ATF2,CRK,DUSP8,GNB1,GNG5,GNG7,IRS1,JUN,MAP3K1,MAP3K11,MAP3K13,MAP3K2,MAP3K5,MAP4K3,MAPK8IP3,PIK3C2A,PIK3CD,PIK3R1,PIK3R3,RALA,RAP2B,RIPK1,SHC1,SOS2
CDK5 Signaling	1.62	0.278	0.192	ADCY9,BDNF,CACNA1A,CAPN1,CDK5,FOSB,GNAS,ITGA2,ITGA3,ITGB1,LAMB1,LAMC1,MAP2K1,MAP2K2,MAPK14,MAPK15,MAPK4,MAPK6,MAPT,NGF,PPM1L,PPP1CB,PPP1R10,PPP1R14C,PPP2CB,PPP2R3A,PRKACA,PRKAR2B,RALA,RAP2B
Glioblastoma Multiforme Signaling	4.08	0.321	0.149	CCND1,CCNE1,CDK6,CDKN1B,E2F2,E2F4,E2F5,E2F7,E2F8,EGF,EGFR,FOXO1,FZD6,FZD7,GSK3B,IGF1R,ITPR2,ITPR3,LEF1,MAP2K1,MAP2K2,MTOR,PDGFA,PDGFC,PDIA3,PIK3C2A,PIK3CD,PIK3R1,PIK3R3,PLCB1,PLCE1,PLCG2,PLCH1,PLCH2,RALA,RAP2B,RHOA,RHOB,RHOBTB1,RHOQ,RHOU,RND2,RND3,SHC1,SOS2,TSC1,TSC2,WNT10A,WNT2,WNT4,WNT5A,WNT7B,WNT9A
PPARα/RXRα Activation	2.95	0.289	0.149	ACADL,ACOX1,ACVR1,ACVR1B,ACVR2B,ADCY9,ADIPOR2,AIP,BCL3,CHD5,CREBBP,FASN,GHR,GNAS,GPD1,HELZ2,HSP90AA1,HSP90B1,IKBKB,IKBKE,IKBKG,IL18RAP,IL1R1,IL1RL1,INSR,IRS1,ITGB5,JUN,MAP2K1,MAP2K2,MAP2K3,MAPK14,MED24,NFKB2,NFKBIE,PDIA3,PLCB1,PLCE1,PLCG2,PLCH1,PLCH2,PRKAB1,PRKAB2,PRKACA,PRKAR2B,RALA,RAP2B,RELA,SHC1,SLC27A1,SOS2,TGFB2,TGFB3,TGFBR1,TRAF6

## Sheet: A'-CTRL+Shear vs CTRL-Shear D
Ingenuity Canonical Pathways	-log(p-value)	Ratio	z-score	Molecules
EIF2 Signaling	22.8	0.491	-5.662	ACTA1,ACTA2,ACTB,ATF3,ATF5,BCL2,CCND1,EIF2AK2,EIF2AK3,EIF2B3,EIF2B4,EIF2S1,EIF2S2,EIF3D,EIF3G,EIF3H,EIF3K,EIF4A1,EIF4A2,EIF4E,EIF4G3,FAU,GSK3B,IGF1R,INSR,MAP2K1,MAP2K2,MT-RNR1,MT-RNR2,NOX4,PABPC1,PAIP1,PIK3C2A,PIK3CD,PIK3R1,PIK3R3,PPP1CB,RALA,RAP2B,RPL10,RPL11,RPL12,RPL13,RPL13A,RPL14,RPL15,RPL17,RPL18,RPL18A,RPL19,RPL21,RPL22,RPL23,RPL24,RPL26,RPL27,RPL27A,RPL28,RPL3,RPL30,RPL31,RPL34,RPL35,RPL3…
PI3K/AKT Signaling	6.99	0.366	-2.832	BAD,BCL2,CCND1,CDKN1B,EIF4E,EIF4EBP1,FOXO1,FOXO3,GDF15,GHR,GSK3B,GYS1,HSP90AA1,HSP90B1,IKBKB,IKBKE,IKBKG,IL13RA1,IL17RA,IL17RB,IL17RE,IL18R1,IL18RAP,IL1R1,IL1RL1,IL20RB,IL22RA1,IL3RA,IL4R,IL6R,ILK,INPP5J,INPP5K,ITGA2,ITGA3,ITGA5,ITGB1,MAP2K1,MAP2K2,MAP3K5,MTOR,NANOG,NFKB2,NFKBIE,OCRL,PIK3CD,PIK3R1,PIK3R3,PPM1L,PPP2CB,PPP2R3A,RALA,RAP2B,RELA,SFN,SHC1,SOS2,SYNJ1,SYNJ2,TSC1,TSC2,TYK2,YWHAE,YWHAZ
Kinetochore Metaphase Signaling Pathway	1.78	0.287	-2.353	ANAPC1,ANAPC5,AURKB,BUB1,BUB1B,CCNB1,CDC16,CDCA8,CDK1,CENPA,CENPK,CENPQ,ESPL1,H2AX,INCENP,KIF2C,MAD2L1,NDC80,NSL1,NUF2,PLK1,PPP1CB,PPP1R10,PPP1R14C,SKA1,SKA2,SPC24,STAG1,TTK
Cyclins and Cell Cycle Regulation	4.15	0.383	-2.294	CCNA2,CCNB1,CCNB2,CCND1,CCND3,CCNE1,CDK1,CDK6,CDKN1B,CDKN2B,CDKN2D,E2F2,E2F4,E2F5,E2F7,E2F8,GSK3B,HDAC11,HDAC2,HDAC5,HDAC6,HDAC8,PA2G4,PPM1L,PPP2CB,PPP2R3A,SIN3A,SKP1,TGFB2,TGFB3,WEE1
Antioxidant Action of Vitamin C	0.812	0.239	-2.065	GSTO1,IKBKB,IKBKE,IKBKG,MAPK14,NFKB2,NFKBIE,NXN,PDIA3,PLA2G12A,PLA2G4A,PLA2G6,PLCB1,PLCE1,PLCG2,PLCH1,PLCH2,PLD1,PLD3,RELA,SLC23A1,SLC23A2,SLC23A3,SLC2A1,STAT5A,TXNRD1
Inhibition of ARE-Mediated mRNA Degradation Pathway	0.283	0.197	-2.041	CNOT6,CNOT9,EDC3,EXOSC7,EXOSC8,LTA,LTB,MAPK14,MAPK15,MAPK4,MAPK6,PPM1L,PPP2CB,PPP2R3A,PRKACA,PRKAR2B,PSME3,SFN,TIA1,XRN1,YWHAE,YWHAZ,ZFP36,ZFP36L2
Glycolysis I	5.51	0.615	-2	ALDOA,ALDOC,ENO1,ENO2,ENO3,ENO4,FBP2,GAPDH,GPI,PFKL,PFKP,PGAM1,PGK1,PKLR,PKM,TPI1
GDP-glucose Biosynthesis	0.821	0.364	-2	HK1,HK2,PGM1,PGM2
Glucose and Glucose-1-phosphate Degradation	0.714	0.333	-2	HK1,HK2,PGM1,PGM2
Coagulation System	0.268	0.2	-1.89	BDKRB2,F2R,F3,PLAU,PLAUR,PROS1,THBD
tRNA Charging	3.83	0.462	-1.886	CARS1,DARS2,EARS2,FARS2,FARSB,GARS1,IARS1,IARS2,KARS1,LARS2,NARS1,RARS1,SARS1,SARS2,TARS1,TARS3,WARS2,YARS1
Notch Signaling	2.13	0.378	-1.414	ADAM17,DTX4,HES1,HEY1,HEY2,JAG1,JAG2,LFNG,MAML3,NOTCH1,NOTCH2,NOTCH3,NUMB,RBPJ
Regulation of eIF4 and p70S6K Signaling	9.15	0.408	-1.342	EIF2B3,EIF2B4,EIF2S1,EIF2S2,EIF3D,EIF3G,EIF3H,EIF3K,EIF4A1,EIF4A2,EIF4E,EIF4EBP1,EIF4G3,FAU,IRS1,ITGA2,ITGA3,ITGA5,ITGB1,MAP2K1,MAP2K2,MAPK14,MT-RNR1,MT-RNR2,MTOR,PABPC1,PAIP1,PIK3C2A,PIK3CD,PIK3R1,PIK3R3,PPM1L,PPP2CB,PPP2R3A,RALA,RAP2B,RPS10,RPS12,RPS14,RPS15,RPS15A,RPS16,RPS17,RPS18,RPS19,RPS2,RPS21,RPS23,RPS24,RPS25,RPS26,RPS27A,RPS28,RPS29,RPS3,RPS4Y1,RPS5,RPS6,RPS7,RPS8,RPS9,RPSA,SHC1,SOS2
Purine Nucleotides De Novo Biosynthesis II	1.34	0.455	-1.342	ADSL,ADSS1,ATIC,GART,IMPDH2
Estrogen-mediated S-phase Entry	1.7	0.385	-1.265	CCNA2,CCND1,CCNE1,CDK1,CDKN1B,E2F2,E2F4,E2F5,E2F7,E2F8
IGF-1 Signaling	2.99	0.327	-1.177	BAD,CCN1,CCN2,FOXO1,FOXO3,GRB10,IGF1R,IGFBP2,IRS1,IRS2,JUN,MAP2K1,MAP2K2,PIK3C2A,PIK3CD,PIK3R1,PIK3R3,PRKACA,PRKAR2B,PRKCI,PTPN11,RALA,RAP2B,RASA1,SFN,SHC1,SOCS2,SOCS3,SOCS4,SOCS5,SOS2,STAT3,YWHAE,YWHAZ
Role of Wnt/GSK-3β Signaling in the Pathogenesis of Influenza	0.456	0.218	-1.155	APC2,DVL1,FZD6,FZD7,GSK3B,Ifnz (includes others),LEF1,NCOA1,NCOA2,SIAH1,TCF7L1,WNT10A,WNT2,WNT4,WNT5A,WNT7B,WNT9A
Gluconeogenesis I	3.99	0.538	-1.069	ALDOA,ALDOC,ENO1,ENO2,ENO3,ENO4,FBP2,GAPDH,GPI,ME1,ME2,ME3,PGAM1,PGK1
Insulin Receptor Signaling	4.55	0.343	-1.043	ASIC1,ASIC3,BAD,CRK,EIF2B3,EIF2B4,EIF4E,EIF4EBP1,FOXO1,FOXO3,GRB10,GSK3B,GYS1,INPP5J,INPP5K,INSR,IRS1,IRS2,MAP2K1,MAP2K2,MTOR,OCRL,PIK3C2A,PIK3CD,PIK3R1,PIK3R3,PPP1CB,PPP1R10,PPP1R14C,PRKACA,PRKAR2B,PRKCI,PTPN11,PTPRF,RALA,RAP2B,RHOQ,RPTOR,SCNN1A,SHC1,SOCS3,SOS2,SYNJ1,SYNJ2,TRIP10,TSC1,TSC2,VAMP2
Folate Transformations I	1.1	0.444	-1	MTHFD1L,MTHFD2,MTHFR,SHMT2
UDP-N-acetyl-D-galactosamine Biosynthesis II	0.622	0.308	-1	GNPDA1,GPI,HK1,HK2
The Visual Cycle	0.456	0.25	-1	AKR1B10,Akr1b10,DHRS3,RDH11,RDH5
Apelin Muscle Signaling Pathway	0.28	0.211	-1	APLN,GNAS,PRKAB1,PRKAB2
RhoGDI Signaling	1.55	0.256	-0.949	ACTA1,ACTA2,ACTB,ARHGAP1,ARHGAP35,ARHGEF1,ARHGEF12,ARHGEF17,ARHGEF19,ARHGEF5,ARHGEF9,ARPC2,ARPC4,CDH1,CDH16,CDH17,CDH24,CDH3,CREBBP,DLC1,EZR,GNAI1,GNAS,GNB1,GNB5,GNG5,GNG7,ITGA2,ITGA3,ITGA5,ITGB1,LIMK1,MYL12B,MYL6,PAK3,PAK6,PIP5K1A,PIP5K1C,RHOA,RHOB,RHOBTB1,RHOQ,RHOU,RND2,RND3,ROCK2
Mitotic Roles of Polo-Like Kinase	4.28	0.409	-0.943	ANAPC1,ANAPC5,CAPN1,CCNB1,CCNB2,CDC16,CDC25B,CDC25C,CDC7,CDK1,ESPL1,FBXO5,HSP90AA1,HSP90B1,KIF11,KIF23,PKMYT1,PLK1,PLK2,PLK3,PLK4,PPM1L,PPP2CB,PPP2R3A,PRC1,SLK,WEE1
PAK Signaling	0.745	0.237	-0.853	ARHGAP10,ITGA2,ITGA3,ITGA5,ITGB1,LIMK1,MAP2K1,MAP2K2,MYL12B,MYL6,MYLK,PAK3,PAK6,PDGFA,PDGFC,PIK3C2A,PIK3CD,PIK3R1,PIK3R3,RALA,RAP2B,SHC1,SOS2
Regulation Of The Epithelial Mesenchymal Transition In Development Pathway	2.08	0.31	-0.816	ADAM17,CDH1,DVL1,FZD6,FZD7,GLIS1,GLIS2,GSK3B,JAG1,JAG2,LEF1,NFKB2,NOTCH1,PTCH1,RBPJ,RELA,SNAI1,SUFU,TCF7L1,TWIST1,WNT10A,WNT2,WNT4,WNT5A,WNT7B,WNT9A
Remodeling of Epithelial Adherens Junctions	2.08	0.324	-0.816	ACTA1,ACTA2,ACTB,ACTN1,ACTN4,ARF6,ARPC2,ARPC4,CDH1,DNM1,IQGAP1,Mapre2,MAPRE3,MET,RALA,TUBA1A,TUBA1B,TUBB,TUBB3,TUBB4A,TUBB4B,ZYX
HIPPO signaling	1.03	0.259	-0.775	AJUBA,AMOT,DLG3,DLG4,DLG5,FRMD6,LATS2,PATJ,PPM1L,PPP1CB,PPP1R10,PPP1R14C,PPP2CB,PPP2R3A,SAV1,SFN,SKP1,TEAD1,TEAD3,TJP2,YWHAE,YWHAZ
Regulation of Actin-based Motility by Rho	2.23	0.309	-0.756	ACTA1,ACTA2,ACTB,ARPC2,ARPC4,BAIAP2,ITGA2,ITGA3,ITGA5,ITGB1,LIMK1,MYL12B,MYL6,MYLK,PAK3,PAK6,PFN2,PIP5K1A,PIP5K1C,PPP1CB,Ppp1r12b,RHOA,RHOB,RHOBTB1,RHOQ,RHOU,RND2,RND3,WIPF1
GP6 Signaling Pathway	0.79	0.235	-0.756	Calm1 (includes others),CERT1,COL11A2,COL12A1,COL18A1,COL1A1,COL20A1,COL4A1,COL4A2,COL4A3,COL4A4,COL6A1,COL7A1,GSK3B,ITGA2B,ITGB3,LAMB1,LAMB3,LAMC1,LAMC2,PIK3C2A,PIK3CD,PIK3R1,PIK3R3,PLCG2,PRKCE,PRKCI,RASGRP2
Sonic Hedgehog Signaling	1.37	0.345	-0.707	CCNB1,CDK1,GLIS1,GLIS2,GSK3B,PRKACA,PRKAR2B,PTCH1,STK36,SUFU
Inhibition of Matrix Metalloproteases	1.2	0.308	-0.707	ADAM12,ADAM17,HSPG2,LRP1,MMP11,MMP15,MMP19,MMP2,SDC1,SDC2,TIMP2,TIMP3
Apelin Liver Signaling Pathway	0.928	0.308	-0.707	AGT,APLN,COL11A2,COL18A1,COL1A1,EDN1,GSK3B,IRS1
Bladder Cancer Signaling	0.599	0.227	-0.707	CCND1,CDH1,DAPK1,EGF,EGFR,ERBB2,FGF1,FGF18,FGFR3,MAP2K1,MAP2K2,MMP11,MMP15,MMP19,MMP2,PA2G4,PDGFC,RALA,RAP2B,SIN3A,VEGFA,VEGFD
Agrin Interactions at Neuromuscular Junction	1.92	0.308	-0.688	ACTA1,ACTA2,ACTB,DAG1,DVL1,EGFR,ERBB2,ERBB3,GABPB1,ITGA2,ITGA3,ITGA5,ITGB1,ITGB3,JUN,LAMB1,LAMC1,Nrg1,PAK3,PAK6,PKLR,RALA,RAP2B,UTRN
Telomerase Signaling	1.24	0.262	-0.688	EGF,EGFR,ELF1,HDAC11,HDAC2,HDAC5,HDAC6,HDAC8,HSP90AA1,HSP90B1,MAP2K1,MAP2K2,PIK3C2A,PIK3CD,PIK3R1,PIK3R3,PPM1L,PPP2CB,PPP2R3A,PTGES3,RALA,RAP2B,SHC1,SOS2,TEP1,TERF1,TINF2,TPP1
Ceramide Signaling	0.907	0.25	-0.688	BAD,BCL2,CNKSR1,CYCS,JUN,KSR1,MAP2K1,MAP3K1,NFKB2,NSMAF,PIK3C2A,PIK3CD,PIK3R1,PIK3R3,PPM1L,PPP2CB,PPP2R3A,RALA,RAP2B,RELA,SMPD4,SPHK1
ATM Signaling	0.745	0.237	-0.688	ATF2,CBX1,CCNB1,CCNB2,CDC25C,CDK1,CREB3,CREB5,CREBBP,GADD45B,GADD45G,H2AX,HERC2,JUN,MAPK14,MDC1,PPM1D,PPM1L,PPP2CB,PPP2R3A,RAD9A,TDP1,TRRAP
Cell Cycle Regulation by BTG Family Proteins	2.13	0.378	-0.632	BTG1,BTG2,CCND1,CCNE1,E2F2,E2F4,E2F5,E2F7,E2F8,HOXB9,NOCT,PPM1L,PPP2CB,PPP2R3A
Melanoma Signaling	0.583	0.24	-0.632	BAD,CCND1,CDH1,MAP2K1,MAP2K2,MITF,PIK3C2A,PIK3CD,PIK3R1,PIK3R3,RALA,RAP2B
Paxillin Signaling	2.12	0.296	-0.6	ACTA1,ACTA2,ACTB,ACTN1,ACTN4,ARF6,ARFIP2,BCAR1,CRK,DOCK1,ITGA10,ITGA2,ITGA2B,ITGA3,ITGA5,ITGA7,ITGB1,ITGB3,ITGB4,ITGB5,ITGB6,MAPK14,PAK3,PAK6,PIK3C2A,PIK3CD,PIK3R1,PIK3R3,RALA,RAP2B,SOS2,TLN2
VEGF Signaling	3.43	0.343	-0.577	ACTA1,ACTA2,ACTB,ACTN1,ACTN4,BAD,BCL2,EIF2B3,EIF2B4,EIF2S1,EIF2S2,FLT1,FLT4,FOXO1,FOXO3,MAP2K1,MAP2K2,PDGFC,PIK3C2A,PIK3CD,PIK3R1,PIK3R3,PLCG2,PTPN11,PTPN6,RALA,RAP2B,ROCK2,SFN,SHC1,SOS2,VEGFA,VEGFD,YWHAE
PPAR Signaling	1.61	0.279	-0.557	AIP,CREBBP,HSP90AA1,HSP90B1,IKBKB,IKBKE,IKBKG,IL18RAP,IL1R1,IL1RL1,IL1RN,INSR,JUN,MAP2K1,MAP2K2,NCOA1,NFKB2,NFKBIE,NRIP1,PDGFA,PDGFC,RALA,RAP2B,RELA,SHC1,SOS2,SRA1,STAT5A,TRAF6
Protein Kinase A Signaling	3.65	0.268	-0.536	ADCY9,ADD1,ADD2,AKAP11,AKAP12,AKAP13,AKAP6,ANAPC1,ANAPC5,ATF2,BAD,Calm1 (includes others),CAMK2D,CDC16,CDC25B,CDC25C,CHP1,CREB3,CREB5,CREBBP,DUSP1,DUSP18,DUSP2,DUSP3,DUSP6,DUSP8,EYA1,FLNA,FLNC,GNAI1,GNAS,GNB1,GNB5,GNG5,GNG7,GSK3B,GYS1,H1-0,H1-2,H1-3,H1f4,H3-3A/H3-3B,ITPR2,ITPR3,KDELR1,KDELR2,KDELR3,LEF1,MAP2K1,MAP2K2,MAP3K1,MPPE1,MYH10,MYL12B,MYL6,MYLK,NFAT5,NFATC4,NFKB2,NFKBIE,PDE4C,PDE5A,PDIA3,…
BAG2 Signaling Pathway	1.52	0.326	-0.535	ANXA2,BAG2,HSP90AA1,HSPA14,HSPA2,HSPA4,HSPA8,HSPA9,MAPK14,MAPT,NFKB2,PINK1,PSME3,RELA
Endometrial Cancer Signaling	1.46	0.3	-0.535	APC2,BAD,CCND1,CDH1,ERBB2,FOXO3,GSK3B,ILK,LEF1,MAP2K1,MAP2K2,PIK3C2A,PIK3CD,PIK3R1,PIK3R3,RALA,RAP2B,SOS2
Myc Mediated Apoptosis Signaling	1.02	0.28	-0.535	APAF1,BAX,BBC3,BCL2,CASP2,CFLAR,CREBBP,CYCS,IKBKB,IKBKE,IKBKG,NFKB2,PRKACA,PRKAR2B
Angiopoietin Signaling	1.09	0.267	-0.5	BAD,CRK,FOXO1,IKBKB,IKBKE,IKBKG,NFKB2,NFKBIE,PAK3,PAK6,PIK3C2A,PIK3CD,PIK3R1,PIK3R3,PTPN11,RALA,RAP2B,RASA1,RELA,STAT5A
IL-7 Signaling Pathway	0.947	0.256	-0.471	BAD,BAX,BCL2,CCND1,CCND3,CDKN1B,FOXO1,FOXO3,GSK3B,JUN,MAPK14,MET,PIK3C2A,PIK3CD,PIK3R1,PIK3R3,SHC1,SLC2A1,SOS2,STAT5A
Sucrose Degradation V (Mammalian)	1.75	0.556	-0.447	ALDOA,ALDOC,GALM,KHK,TPI1
Dolichyl-diphosphooligosaccharide Biosynthesis	1.53	0.5	-0.447	ALG3,ALG5,ALG8,DPM2,DPM3
Glycogen Degradation II	1.18	0.417	-0.447	AGL,PGM1,PGM2,PYGM,TYMP
Role of p14/p19ARF in Tumor Suppression	0.478	0.241	-0.447	NPM1,NPM3,PIK3C2A,PIK3CD,PIK3R1,PIK3R3,UBTF
Dopamine Receptor Signaling	0.361	0.208	-0.447	ADCY9,COMT,GCH1,MAOA,NCS1,PPM1L,PPP1CB,PPP1R10,PPP1R14C,PPP2CB,PPP2R3A,PRKACA,PRKAR2B,PTS,SLC18A2,SPR
Cysteine Biosynthesis III (mammalia)	0.287	0.208	-0.447	AHCYL1,CBS/CBSL,EEF1AKMT1,NSUN4,SUV39H2
Apelin Endothelial Signaling Pathway	0.51	0.217	-0.408	ADCY9,APLN,Calm1 (includes others),GNAI1,GNAS,HDAC5,JUN,KLF2,MAP2K1,MAP2K2,MEF2A,MTOR,NFKB2,PIK3C2A,PIK3CD,PIK3R1,PIK3R3,PLCB1,PRKAB1,PRKAB2,PRKCE,PRKCI,RALA,RAP2B,RELA
Fc Epsilon RI Signaling	0.366	0.205	-0.408	INPP5J,INPP5K,MAP2K1,MAP2K2,MAP2K3,MAPK14,OCRL,PIK3C2A,PIK3CD,PIK3R1,PIK3R3,PLA2G12A,PLA2G4A,PLA2G6,PLCG2,PRKCE,PRKCI,PTPN11,RALA,RAP2B,SOS2,SYNJ1,SYNJ2,VAV3
Apelin Cardiac Fibroblast Signaling Pathway	0.836	0.304	-0.378	APLN,CCN2,PRKAB1,PRKAB2,SPHK1,TGFB2,TGFB3
14-3-3-mediated Signaling	2.76	0.307	-0.365	AKT1S1,BAD,BAX,CDKN1B,EDC3,FOXO1,GSK3B,JUN,MAP2K1,MAP2K2,MAP3K5,MAPT,PDIA3,PIK3C2A,PIK3CD,PIK3R1,PIK3R3,PLCB1,PLCE1,PLCG2,PLCH1,PLCH2,PRKCE,PRKCI,RALA,RAP2B,RPS6KA1,SFN,STK11,TSC1,TSC2,TUBA1A,TUBA1B,TUBB,TUBB3,TUBB4A,TUBB4B,YWHAE,YWHAZ
Interferon Signaling	1.44	0.333	-0.302	BAX,BCL2,IFIT1,IFIT3,IFITM3,ISG15,MED14,OAS1,PSMB8,RELA,STAT2,TYK2
VDR/RXR Activation	0.947	0.256	-0.302	CD14,CDKN1B,CEBPA,CEBPB,CST6,FOXO1,HES1,HOXA10,IL1RL1,KLF4,LRP5,MXD1,NCOA1,NCOA2,PDGFA,PRKCE,PRKCI,RUNX2,TGFB2,THBD
Endocannabinoid Cancer Inhibition Pathway	4.29	0.336	-0.289	ADCY9,AKT1S1,ATF2,ATF3,BAD,CAMKK2,CASP14,CASP2,CASP4,CASP7,CCND1,CCND3,CCNE1,CDH1,CDKN1B,CREB3,CREB5,CREBBP,GNAI1,GSK3B,LEF1,MAP2K1,MAP2K2,MAP2K3,MAP2K5,MAPK14,MLST8,MMP2,MTOR,NSMAF,NUPR1,PDGFC,PIK3C2A,PIK3CD,PIK3R1,PIK3R3,PRKAB1,PRKAB2,PRKACA,PRKAR2B,RHOA,ROCK2,RPTOR,SMPD4,TCF7L1,TWIST1,VEGFA,VEGFD
ErbB4 Signaling	0.491	0.224	-0.258	ADAM17,MAP2K1,MAP2K2,Nrg1,PIK3C2A,PIK3CD,PIK3R1,PIK3R3,PLCG2,PRKCE,PRKCI,RALA,RAP2B,SHC1,SOS2
Regulation of Cellular Mechanics by Calpain Protease	2.7	0.354	-0.243	ACTN1,ACTN4,CAPN1,CAPN10,CAPN7,CAPN8,CAST,CCNA2,CCND1,CCNE1,CDK1,CDK6,CDKN1B,EGF,EGFR,EZR,ITGA2,ITGA3,ITGA5,ITGB1,RALA,RAP2B,TLN2
Actin Nucleation by ARP-WASP Complex	1.02	0.264	-0.243	ARPC2,ARPC4,BAIAP2,ITGA2,ITGA3,ITGA5,ITGB1,RALA,RAP2B,RHOA,RHOB,RHOBTB1,RHOQ,RHOU,RND2,RND3,ROCK2,SOS2,WIPF1
Unfolded protein response	3.3	0.393	-0.229	BCL2,CANX,CD82,CEBPA,CEBPB,CEBPD,CEBPG,DNAJB9,EIF2AK3,HSP90B1,HSPA14,HSPA2,HSPA4,HSPA8,HSPA9,HSPH1,MAP3K5,NFE2L2,P4HB,PDIA6,SYVN1,VCP
TGF-β Signaling	2.09	0.302	-0.2	ACVR1,ACVR1B,ACVR2B,BCL2,BMP4,BMP7,CREBBP,INHA,INHBA,INHBB,IRF7,JUN,MAP2K1,MAP2K2,MAP2K3,MAPK14,PMEPA1,RALA,RAP2B,RUNX2,SKI,SMAD6,SMURF2,SOS2,TFE3,TGFB2,TGFB3,TGFBR1,TRAF6
Wnt/β-catenin Signaling	1.3	0.249	-0.169	ACVR1,ACVR1B,ACVR2B,APC2,CCND1,CDH1,CDH3,CREBBP,DKK3,DVL1,FRAT1,FZD6,FZD7,GJA1,GSK3B,ILK,JUN,KREMEN1,LEF1,LRP1,LRP5,LRP6,PPM1L,PPP2CB,PPP2R3A,RARG,RPS27A,RUVBL2,SOX11,SOX9,TCF7L1,TGFB2,TGFB3,TGFBR1,TLE1,TLE3,UBC,WNT10A,WNT2,WNT4,WNT5A,WNT7B,WNT9A
mTOR Signaling	8.32	0.367	-0.164	AKT1S1,DDIT4,EIF3D,EIF3G,EIF3H,EIF3K,EIF4A1,EIF4A2,EIF4B,EIF4E,EIF4EBP1,EIF4G3,FAU,INSR,IRS1,MAPKAP1,MLST8,MT-RNR1,MT-RNR2,MTOR,PDGFC,PIK3C2A,PIK3CD,PIK3R1,PIK3R3,PLD1,PLD3,PPM1L,PPP2CB,PPP2R3A,PRKAB1,PRKAB2,PRKCE,PRKCI,PRR5,RALA,RAP2B,RHOA,RHOB,RHOBTB1,RHOQ,RHOU,RND2,RND3,RPS10,RPS12,RPS14,RPS15,RPS15A,RPS16,RPS17,RPS18,RPS19,RPS2,RPS21,RPS23,RPS24,RPS25,RPS26,RPS27A,RPS28,RPS29,RPS3,RPS4Y1,RPS5…

## Sheet: B-KD_N1 +Shear vs KD_N1-Shear U
Ingenuity Canonical Pathways	-log(p-value)	Ratio	z-score	Molecules
Signaling by Rho Family GTPases	2.88	0.25	4.061	ACTA2,ARHGEF16,ARHGEF17,ARHGEF19,ARHGEF2,ARHGEF3,ARHGEF5,ARHGEF9,ARPC1A,ARPC1B,ARPC4,BAIAP2,CDC42EP5,CDH1,CDH16,CDH17,CDH2,CDH24,CDH6,GNAI1,GNAS,GNAZ,GNB1L,GNB5,GNG3,GNG7,IQGAP1,ITGA2,MAP2K1,MAP2K2,MAPK12,MSN,MYL12B,MYL6,MYL6B,MYLK,MYLPF,NOX4,PAK3,PIK3C2A,PIK3CD,PIK3R3,PIP5K1A,PLD1,PRKCI,RHOB,RHOBTB1,RHOBTB2,RHOG,RHOQ,RND1,RND2,RND3,ROCK2,SEPTIN10,SEPTIN11,SEPTIN4,SEPTIN8,SEPTIN9,VIM,WIPF1
Cdc42 Signaling	1.22	0.222	3.674	APC2,ARPC1A,ARPC1B,ARPC4,ATF2,BAIAP2,CDC42BPA,CDC42EP5,DIAPH1,EXOC1,EXOC3,EXOC4,EXOC6,FGD1,GSK3B,H2-K2/H2-Q9,H2-T22,HLA-A,HLA-DMA,HLA-DMB,HLA-E,IQGAP1,ITGA2,LLGL1,MAPK12,MYL12B,MYL6,MYL6B,MYLK,MYLPF,PAK3,PPP1CB,Ppp1r12b,PRKCI,RASA1,SRC,WIPF1
Phospholipase C Signaling	4.41	0.272	3.641	ADCY3,ADCY7,AHNAK,ARHGEF16,ARHGEF17,ARHGEF19,ARHGEF2,ARHGEF3,ARHGEF5,ARHGEF9,ATF2,ATF4,BLNK,Calm1 (includes others),CREB1,CREB3,CREB3L4,CREB5,CREBBP,GNAS,GNB1L,GNB5,GNG3,GNG7,HDAC2,HDAC4,HDAC6,HDAC8,ITGA2,ITPR2,ITPR3,LCK,MAP2K1,MAP2K2,MEF2A,MEF2D,MYL12B,MYL6,MYL6B,MYLPF,NFATC4,NRAS,PEBP1,PLA2G4A,PLA2G6,PLCB1,PLCD1,PLCG2,PLD1,PLD2,PLD3,PPP1CB,Ppp1r12b,PPP3CC,PRKCA,PRKCE,PRKCI,PRKD3,RAP2B,RAPGEF3,R…
Xenobiotic Metabolism AHR Signaling Pathway	1.07	0.235	3.578	ALDH16A1,ALDH3B1,ALDH4A1,ALDH6A1,ALDH9A1,CREBBP,CYP1B1,GSTA3,GSTM1,GSTO1,GSTP1,GSTZ1,HDAC4,HSP90B1,MGST1,MGST2,NCOA1,NQO1,NQO2,SENP1
Gαq Signaling	2.19	0.253	3.307	ARHGEF25,Calm1 (includes others),GNAS,GNB1L,GNB5,GNG3,GNG7,GSK3B,GYS1,IKBKB,IKBKE,IKBKG,ITPR2,ITPR3,MAP2K1,MAP2K2,NFATC4,NFKBIE,PIK3C2A,PIK3CD,PIK3R3,PLCB1,PLCG2,PLD1,PLD2,PLD3,PPP3CC,PRKCA,PRKCE,PRKCI,PRKD3,RHOB,RHOBTB1,RHOBTB2,RHOG,RHOQ,RND1,RND2,RND3,ROCK2
Neuroinflammation Signaling Pathway	2.81	0.241	3.2	ACVR1,ACVR1B,APP,ATF2,ATF4,BACE1,BCL2,BDNF,BIRC2,BIRC3,CCL5,CD40,CREB1,CREB3,CREB3L4,CREB5,CREBBP,CXCL10,GABRP,GDNF,GLUL,GRIN2D,GRIN3B,GRINA,GSK3B,HLA-A,HLA-DMA,HLA-DMB,HLA-E,IDE,IFNGR1,IKBKB,IKBKE,IKBKG,IL1R1,IL6R,IRAK1,IRAK4,MAPK12,MAPK6,MAPT,MFGE8,MYD88,NAIP,NCSTN,NFATC4,NFE2L2,NOX4,PIK3C2A,PIK3CD,PIK3R3,PLA2G4A,PLA2G6,PLCG2,PPP3CC,PSEN1,PTGS2,RIPK1,SOD2,STAT1,TGFB1,TGFB2,TGFBR1,TGFBR2,TLR1,TL…
Superpathway of Cholesterol Biosynthesis	1.72	0.345	3.162	CYP51A1,EBP,FDFT1,FDPS,LSS,MVK,NSDHL,SC5D,SQLE,TM7SF2
Rac Signaling	0.428	0.188	3.13	ABI2,ARPC1A,ARPC1B,ARPC4,BAIAP2,IQGAP1,ITGA2,MAP2K1,MAP2K2,MAP3K1,MCF2L,NOX4,NRAS,PAK3,PIK3C2A,PIK3CD,PIK3R3,PIP5K1A,PLD1,PRKCI,RAP2B
Reelin Signaling in Neurons	4.05	0.31	3.124	APBB1,APOE,APP,ARHGEF16,ARHGEF2,ARHGEF3,ARHGEF5,ARHGEF9,ARPC1A,ARPC1B,ARPC4,CAMK2D,CDH2,CRK,FRK,GRIN2D,GRIN3B,GRINA,GSK3B,ITGA1,ITGA2,LCK,LRP8,MAP1B,MAP2K1,MAP2K2,MAP2K5,MAP4K1,MAPK12,MAPT,PAFAH1B3,PDK1,PDK3,PDK4,PIK3C2A,PIK3CD,PIK3R3,RAPGEF1,SRC,VLDLR
NF-κB Signaling	2.33	0.251	3.015	BCL10,BMP4,CD40,CREBBP,EGF,EGFR,EIF2AK2,FGFR2,FGFR3,FLT1,FLT4,GHR,GSK3B,HDAC2,IGF1R,IKBKB,IKBKG,IL1R1,IL1RN,IRAK1,IRAK4,LCK,LTA,MAP3K1,MYD88,NFKBIE,NRAS,PIK3C2A,PIK3CD,PIK3R3,PLCG2,PRKACA,RAP2B,RELB,RIPK1,TANK,TGFBR1,TGFBR2,TLR1,TLR2,TLR3,TLR4,TLR5,TRAF3,TRAF6
Glutathione-mediated Detoxification	1.06	0.281	3	GSTA3,Gsta4,GSTM1,GSTO1,GSTP1,Gstt3,GSTZ1,MGST1,MGST2
Role of RIG1-like Receptors in Antiviral Innate Immunity	0.907	0.25	3	CREBBP,DDX58,IFIH1,IKBKB,IKBKE,IKBKG,NFKBIE,RIPK1,TANK,TRAF3,TRAF6
Xenobiotic Metabolism General Signaling Pathway	1.35	0.231	2.959	ABCA2,ABCA4,CREBBP,FTL,GCLC,GSTA3,GSTM1,GSTO1,GSTP1,GSTZ1,MAP2K1,MAP2K2,MAP2K5,MAP3K1,MAP3K13,MAP3K2,MAP3K6,MAPK12,MGST1,MGST2,NFE2L2,NQO1,NQO2,NRAS,PIK3C2A,PIK3CD,PIK3R3,PRKCA,PRKCE,PRKCI,PRKD3,RAP2B,UGT8
NGF Signaling	2.28	0.272	2.921	ATF2,ATF4,BAX,CREB1,CREB3,CREB3L4,CREB5,CREBBP,CRK,GAB1,IKBKB,IKBKE,IKBKG,MAP2K1,MAP2K2,MAP3K1,MAP3K13,MAP3K2,MAP3K6,MAPK12,NRAS,PIK3C2A,PIK3CD,PIK3R3,PLCG2,RAP2B,RHOG,ROCK2,RPS6KA1,TRAF6,TRIO
p38 MAPK Signaling	3.91	0.314	2.874	ATF1,ATF2,ATF4,CREB1,CREB3,CREB3L4,CREB5,CREBBP,DDIT3,DUSP10,EEF2K,H3-3A/H3-3B,HSPB1,HSPB2,IL18RAP,IL1R1,IL1RAP,IL1RN,IRAK1,IRAK4,MAP4K1,MAPK12,MAPKAPK3,MAPT,MEF2A,MEF2D,MKNK2,MYC,PLA2G4A,PLA2G6,RPS6KA1,STAT1,TGFB1,TGFB2,TGFBR1,TGFBR2,TRAF6
CD28 Signaling in T Helper Cells	0.752	0.208	2.837	ARPC1A,ARPC1B,ARPC4,BCL10,Calm1 (includes others),HLA-A,HLA-DMA,HLA-DMB,IKBKB,IKBKE,IKBKG,ITPR2,ITPR3,LCK,MAP2K1,MAP2K2,MAP3K1,MAPK12,NFATC4,NFKBIE,PIK3C2A,PIK3CD,PIK3R3,PPP3CC,PTPN6
Cholesterol Biosynthesis I	3.36	0.615	2.828	CYP51A1,EBP,FDFT1,LSS,NSDHL,SC5D,SQLE,TM7SF2
Cholesterol Biosynthesis II (via 24,25-dihydrolanosterol)	3.36	0.615	2.828	CYP51A1,EBP,FDFT1,LSS,NSDHL,SC5D,SQLE,TM7SF2
Cholesterol Biosynthesis III (via Desmosterol)	3.36	0.615	2.828	CYP51A1,EBP,FDFT1,LSS,NSDHL,SC5D,SQLE,TM7SF2
Retinoic acid Mediated Apoptosis Signaling	0	0.133	2.828	BID,Ifnz (includes others),PARP14,PARP3,PARP9,RARG,TIPARP,TNKS
Natural Killer Cell Signaling	0	0.147	2.785	COL11A2,COL1A1,HLA-A,HLA-E,HSPA14,IL18R1,IL18RAP,IRAK4,LCK,MAP2K1,MAP2K2,MAP3K1,MAP3K13,MAP3K2,MAP3K6,MAPK12,MYD88,NFATC4,NRAS,PAK3,PIK3C2A,PIK3CD,PIK3R3,PLCG2,PTPN6,RAP2B,TRAF6,VAV3,WIPF1
Superpathway of Inositol Phosphate Compounds	3.79	0.276	2.722	CDC25C,DUSP10,DUSP14,DUSP28,DUSP5,DUSP8,FIG4,INPP5A,INPP5K,IPMK,ITPK1,ITPKA,MDP1,MTMR9,NOCT,NT5C,NUDT16,OCRL,PAWR,PGAM5,PI4K2B,PIK3C2A,PIK3CD,PIK3R3,PIP4P2,PIP5K1A,PLCB1,PLCD1,PLCG2,PLPP6,PPFIA3,PPIP5K1,PPIP5K2,PPM1H,PPM1K,PPP1R1B,PPP2R3A,Ppp2r3d,PPP4R1,PPTC7,PTPA,PTPN12,PTPN22,PTPN6,PTPN7,PTPRM,PTPRN,PXYLP1,RASA1,RNGTT,SEC16A,SOCS3,SYNJ1,SYNJ2,THTPA
IL-8 Signaling	4.3	0.285	2.714	BAX,BCL2,BCL2L1,CCND1,CCND3,CDH1,EGF,EGFR,FLT1,FLT4,GNAI1,GNAS,GNB1L,GNB5,GNG3,GNG7,IKBKB,IKBKE,IKBKG,IQGAP1,IRAK1,IRAK4,LASP1,MAP2K1,MAP2K2,MAPK12,MMP2,MYL12B,NOX4,NRAS,PIK3C2A,PIK3CD,PIK3R3,PLD1,PLD2,PLD3,PRKCA,PRKCE,PRKCI,PRKD3,PTGS2,RAB11FIP2,RAP2B,RHOB,RHOBTB1,RHOBTB2,RHOG,RHOQ,RND1,RND2,RND3,ROCK2,SRC,TRAF6,VCAM1,VEGFA,VEGFD
Role of Pattern Recognition Receptors in Recognition of Bacteria and Viruses	0.839	0.208	2.711	CCL5,CREB1,DDX58,EIF2AK2,IFIH1,IL11,LIF,LTA,LTB,MAPK12,MYD88,NOD2,OAS1,PIK3C2A,PIK3CD,PIK3R3,PLCG2,PRKCA,PRKCE,PRKCI,PRKD3,RIPK2,TGFB1,TGFB2,TLR1,TLR2,TLR3,TLR4,TLR5,TNFSF15,Tnfsf9,TRAF6
iNOS Signaling	2.61	0.356	2.673	Calm1 (includes others),CREBBP,HMGA1,IFNGR1,IKBKB,IKBKE,IKBKG,IRAK1,IRAK4,LY96,MAPK12,MYD88,NFKBIE,STAT1,TLR4,TRAF6
Small Cell Lung Cancer Signaling	2.49	0.31	2.668	BCL2,BCL2L1,BID,BIRC2,CCND1,CCNE1,CDKN1B,CDKN2B,CKS1B,IKBKB,IKBKE,IKBKG,MYC,NFKBIE,PIAS3,PIK3C2A,PIK3CD,PIK3R3,PTGS2,RB1,TRAF3,TRAF6
D-myo-inositol (1,4,5)-trisphosphate Degradation	1.76	0.412	2.646	IMPA1,INPP5A,INPP5K,OCRL,SEC16A,SYNJ1,SYNJ2
Glutathione Redox Reactions I	0.979	0.292	2.646	GPX1,GSTM1,GSTP1,GSTZ1,MGST1,MGST2,PRDX6
PI3K Signaling in B Lymphocytes	2	0.254	2.611	ATF1,ATF2,ATF3,ATF4,ATF5,ATF6B,BCL10,BLNK,Calm1 (includes others),CAMK2D,CD40,CREB1,IKBKB,IKBKE,IKBKG,IL4R,IRS2,ITPR2,ITPR3,MAP2K1,MAP2K2,NFATC4,NFKBIE,NRAS,PIK3AP1,PIK3CD,PLCB1,PLCD1,PLCG2,PLEKHA2,PPP3CC,PRKCI,RAP2B,TLR4,VAV3
3-phosphoinositide Biosynthesis	2.75	0.265	2.592	CDC25C,DUSP10,DUSP14,DUSP28,DUSP5,DUSP8,FIG4,ITPK1,MDP1,MTMR9,NOCT,NT5C,NUDT16,OCRL,PAWR,PGAM5,PI4K2B,PIK3C2A,PIK3CD,PIK3R3,PIP5K1A,PLPP6,PPFIA3,PPIP5K1,PPM1H,PPM1K,PPP1R1B,PPP2R3A,Ppp2r3d,PPP4R1,PPTC7,PTPA,PTPN12,PTPN22,PTPN6,PTPN7,PTPRM,PTPRN,PXYLP1,RASA1,RNGTT,SOCS3,SYNJ1,THTPA
Hepatic Fibrosis Signaling Pathway	9.91	0.307	2.586	ACTA2,ACVR1,ACVR1B,ATF2,ATF4,BCL2,CACNA1A,Calm1 (includes others),CCDC88A,CCL5,CCN2,CCND1,CD40,CDKN1B,CEBPB,COL11A2,COL1A1,CREB1,CREB3,CREB3L4,CREB5,CREBBP,DVL1,EDN1,FLT1,FLT4,FOXO1,FTH1,FTL,FZD4,FZD6,FZD7,GLIS1,GLIS2,GNAI1,GSK3B,IKBKB,IKBKE,IKBKG,IL17RA,IL18RAP,IL1R1,IL1RAP,IL1RN,IRAK1,IRAK4,IRS2,ITGA2,LEF1,LRP6,MAP2K1,MAP2K2,MAP2K5,MAPK12,MYC,MYD88,MYL12B,MYL6,MYL6B,MYLK,MYLPF,NFKBIE,NOX4,NRAS,…
Triacylglycerol Biosynthesis	2.97	0.381	2.5	ABHD5,AGPAT2,AGPAT4,AGPAT5,CRLS1,DBT,DGAT1,DGAT2,ELOVL1,LPIN3,MBOAT7,Plpp1,PLPP2,PLPP5,PLPPR2,PORCN
Toll-like Receptor Signaling	1.03	0.237	2.5	ECSIT,EIF2AK2,IKBKB,IKBKG,IL1RN,IRAK1,IRAK4,LY96,MAP3K1,MAPK12,MYD88,TLR1,TLR2,TLR3,TLR4,TLR5,TRAF6,UBC
Actin Nucleation by ARP-WASP Complex	1.22	0.25	2.496	ARPC1A,ARPC1B,ARPC4,BAIAP2,ITGA2,NCK2,NRAS,RAP2B,RHOB,RHOBTB1,RHOBTB2,RHOG,RHOQ,RND1,RND2,RND3,ROCK2,WIPF1
NRF2-mediated Oxidative Stress Response	4.76	0.296	2.475	ABCC1,ACTA2,AKR1A1,ATF4,BACH1,CAT,CLPP,CREBBP,DNAJB12,DNAJB14,DNAJC10,DNAJC13,DNAJC21,DNAJC4,DNAJC5,ENC1,FOSL1,FTH1,FTL,GCLC,GCLM,GSK3B,GSTA3,GSTM1,GSTO1,GSTP1,GSTZ1,HERPUD1,HSPB8,JUNB,JUND,MAFG,MAP2K1,MAP2K2,MAP2K5,MAP3K1,MGST1,MGST2,NFE2L2,NQO1,NQO2,NRAS,PIK3C2A,PIK3CD,PIK3R3,PRDX1,PRKCA,PRKCE,PRKCI,PRKD3,RAP2B,SOD2,SQSTM1,STIP1,TXNRD1,VCP
IL-6 Signaling	0.502	0.192	2.449	CEBPB,COL1A1,HSPB1,HSPB2,IKBKB,IKBKE,IKBKG,IL18RAP,IL1R1,IL1RAP,IL1RN,IL6R,MAP2K1,MAP2K2,MAPK12,NFKBIE,NRAS,PIK3C2A,PIK3CD,PIK3R3,RAP2B,SOCS3,TRAF6,VEGFA
Senescence Pathway	4.18	0.265	2.39	ACVR1,ACVR1B,ANAPC1,ATF3,CACNA1A,Calm1 (includes others),CAPN1,CAPN10,CAPN5,CAPN8,CAT,CBX2,CCNB1,CCNB2,CCND1,CDC16,CDC23,CDC25C,CDK1,CDKN1B,CDKN2B,CEBPB,CREBBP,DMTF1,E2F5,E2F6,EIF4E,ELF3,ETS1,GADD45B,GADD45G,IKBKB,IKBKE,IKBKG,ING1,ITPR2,ITPR3,KAT2B,MAP2K1,MAP2K2,MAP2K5,MAPK12,MAPK6,MAPKAPK3,MCU,NFATC4,NRAS,PCGF1,PDK1,PDK3,PDK4,PIK3C2A,PIK3CD,PIK3R3,PPM1L,PPP2R3A,PPP3CC,PTPA,RAP2B,RB1,RING1,SERPIN…
3-phosphoinositide Degradation	2.8	0.269	2.343	CDC25C,DUSP10,DUSP14,DUSP28,DUSP5,DUSP8,FIG4,INPP5K,ITPK1,MDP1,MTMR9,NOCT,NT5C,NUDT16,OCRL,PAWR,PGAM5,PIP4P2,PLPP6,PPFIA3,PPIP5K1,PPM1H,PPM1K,PPP1R1B,PPP2R3A,Ppp2r3d,PPP4R1,PPTC7,PTPA,PTPN12,PTPN22,PTPN6,PTPN7,PTPRM,PTPRN,PXYLP1,RASA1,RNGTT,SOCS3,SYNJ1,SYNJ2,THTPA
Dendritic Cell Maturation	0.914	0.208	2.333	ATF2,ATF4,CD40,COL11A2,COL1A1,CREB1,CREB3,CREB3L4,CREB5,CREBBP,HLA-A,HLA-DMA,HLA-DMB,HLA-E,IKBKB,IKBKE,IKBKG,IL1RN,IL23A,IRF8,LTA,LTB,MAPK12,MYD88,NFKBIE,PIK3C2A,PIK3CD,PIK3R3,PLCB1,PLCD1,PLCG2,RELB,STAT1,STAT2,TLR2,TLR3,TLR4,TRAF6
Stearate Biosynthesis I (Animals)	2.29	0.333	2.324	ACOT2,ACOT7,ACOT9,ACSBG1,ACSL1,DBT,DHRS11,ELOVL1,FASN,MBOAT7,PORCN,PPT1,PTGR2,SLC27A1,SLC27A3,SRD5A3
IL-17A Signaling in Airway Cells	1.39	0.266	2.324	CCL20,CXCL3,CXCL6,GSK3B,IKBKB,IKBKE,IKBKG,IL17RA,MAP2K1,MAP2K2,MAPK12,NFKBIE,PIK3C2A,PIK3CD,PIK3R3,TRAF3IP2,TRAF6
Xenobiotic Metabolism PXR Signaling Pathway	0.703	0.198	2.271	ABCC3,ALDH16A1,ALDH3B1,ALDH4A1,ALDH6A1,ALDH9A1,CAMK2D,CAT,CHST1,CHST12,CITED2,CREBBP,ESD,GSTA3,GSTM1,GSTO1,GSTP1,GSTZ1,HSP90B1,MAOA,MGST1,MGST2,NCOA1,NDST1,NDST3,PPARGC1A,PPP1CB,PPP1R10,PPP1R14C,PRKACA,PRKCA,PRKCE,PRKCI,PRKD3,SRA1,SULT1C2,SULT2B1,UGT8
Calcium Signaling	1.45	0.223	2.268	ACTA2,ASPH,ATF2,ATF4,CACNA1A,CACNA1G,CACNB1,Calm1 (includes others),CALR,CAMK1,CAMK1D,CAMK1G,CAMK2D,CAMKK1,CHRNB1,CREB1,CREB3,CREB3L4,CREB5,CREBBP,GRIN2D,GRIN3B,GRINA,HDAC2,HDAC4,HDAC6,HDAC8,ITPR2,ITPR3,MCU,MEF2A,MEF2D,MICU1,MYH10,MYH14,MYL6,MYL6B,NFATC4,PPP3CC,PRKACA,RAP2B,SLC8B1,TNNT2,Tpm1,Tpm4,TRPC1
Tec Kinase Signaling	1.32	0.226	2.268	ACTA2,FRK,GNAI1,GNAS,GNAZ,GNB1L,GNB5,GNG3,GNG7,ITGA2,LCK,MAPK12,PAK3,PIK3C2A,PIK3CD,PIK3R3,PLCG2,PRKCA,PRKCE,PRKCI,PRKD3,RHOB,RHOBTB1,RHOBTB2,RHOG,RHOQ,RND1,RND2,RND3,SRC,STAT1,STAT2,STAT6,TEC,TLR4,TNFRSF21,VAV3
Pancreatic Adenocarcinoma Signaling	2.31	0.275	2.236	BCL2,BCL2L1,BRCA2,CCND1,CCNE1,CDKN1B,CDKN2B,E2F5,E2F6,EGF,EGFR,MAP2K1,MAP2K2,MAPK12,NOTCH1,PIK3C2A,PIK3CD,PIK3R3,PLD1,PLD2,PLD3,PTGS2,RB1,STAT1,TGFB1,TGFB2,TGFBR1,TGFBR2,VEGFA,VEGFD
LPS-stimulated MAPK Signaling	1.2	0.244	2.236	ATF1,ATF2,CREB1,IKBKB,IKBKE,IKBKG,MAP2K1,MAP2K2,MAPK12,NFKBIE,NRAS,PIK3C2A,PIK3CD,PIK3R3,PRKCA,PRKCE,PRKCI,PRKD3,RAP2B,TLR4
Choline Biosynthesis III	0.996	0.333	2.236	PCYT1A,PCYT1B,PLD1,PLD2,PLD3
Fcγ Receptor-mediated Phagocytosis in Macrophages and Monocytes	0.74	0.213	2.236	ACTA2,ARPC1A,ARPC1B,ARPC4,CRK,DOCK1,MYO5A,NCK2,PIK3R3,PIP5K1A,PLA2G6,PLD1,PLD2,PLD3,PRKCA,PRKCE,PRKCI,PRKD3,SRC,VAV3
Inflammasome pathway	0.595	0.25	2.236	MYD88,NAIP,NOD2,PANX1,TLR4
Estrogen Biosynthesis	0	0.122	2.236	CYP1B1,CYP2U1,CYP51A1,DHRS11,HSD17B11
Endocannabinoid Developing Neuron Pathway	2.22	0.27	2.191	ADCY3,ADCY7,AKT1S1,ATF2,ATF4,BRCA1,CCND1,CDKN1B,CREB1,CREB3,CREB3L4,CREB5,CREBBP,GNAI1,GNB1L,GNG7,GSK3B,MAP2K1,MAP2K2,MAP2K5,MAPK12,MAPK6,MLST8,NRAS,PIK3C2A,PIK3CD,PIK3R3,PRKACA,RAP1GAP,RAP2B,SRC
Cardiac Hypertrophy Signaling (Enhanced)	2.12	0.216	2.178	ACVR1,ACVR1B,ADCY3,ADCY7,ATF2,CACNA1A,Calm1 (includes others),CAMK2D,CTF1,DIAPH1,Diaph2,DVL1,EDN1,EIF4E,FGF1,FGFR2,FGFR3,FZD4,FZD6,FZD7,GDPD1,GHR,GNAI1,GNAS,GNG7,GSK3B,HDAC2,HDAC4,HDAC6,HDAC8,HSPB1,HSPB2,IGF1R,IKBKB,IKBKE,IKBKG,IL10RB,IL11,IL13RA1,IL15RA,IL17RA,IL17RE,IL18R1,IL18RAP,IL1R1,IL20RB,IL3RA,IL4R,IL6R,ITGA2,ITPR2,ITPR3,LIF,LTA,LTB,MAP2K1,MAP2K2,MAP2K5,MAP3K1,MAP3K13,MAP3K2,MAP3K6,MAPK12…
B Cell Activating Factor Signaling	0.573	0.22	2.121	IKBKB,IKBKE,IKBKG,MAP3K1,MAPK12,NFATC4,NFKBIE,TRAF3,TRAF6
PDGF Signaling	3.03	0.314	2.117	ABL2,CAV1,CRK,EIF2AK2,INPP5K,MAP2K1,MAP2K2,MAP3K1,MYC,NRAS,OCRL,PDGFA,PDGFB,PDGFD,PIK3C2A,PIK3CD,PIK3R3,PLCG2,PRKCA,RAP2B,RASA1,SPHK1,SPHK2,SRC,STAT1,SYNJ1,SYNJ2
Antiproliferative Role of Somatostatin Receptor 2	1.46	0.26	2.111	CDKN1B,CTH,GNB1L,GNB5,GNG3,GNG7,GUCY1A2,MAP2K1,MAP2K2,NPR1,NPR2,NPR3,NRAS,NT5C,PIK3C2A,PIK3CD,PIK3R3,PTPN6,RAP2B,SRC
Synaptogenesis Signaling Pathway	1.82	0.221	2.077	ADCY3,ADCY7,AP1G2,AP2A1,APOE,ARPC1A,ARPC1B,ARPC4,ATF2,ATF4,BDNF,CACNB1,Calm1 (includes others),CAMK2D,CDH1,CDH16,CDH17,CDH2,CDH24,CDH6,CNTNAP1,CREB1,CREB3,CREB3L4,CREB5,CREBBP,CRK,DNAJC5,EFNA1,EFNA3,EFNA4,EFNB1,EFNB2,EFNB3,EPHA2,EPHA4,GOSR2,GRIN2D,GRIN3B,GRINA,GSK3B,KALRN,LCK,LRP1,LRP8,MAP1B,MAPT,NRAS,PIK3C2A,PIK3CD,PIK3R3,PLCG2,PRKACA,PRKCE,RAB3A,RAP2B,RAPGEF1,SRC,STX16,STXBP6,SYN3,SYNGAP1,SYT17…
NF-κB Activation by Viruses	0.987	0.232	2.065	EIF2AK2,IKBKB,IKBKE,IKBKG,ITGA1,ITGA2,LCK,MAP3K1,NFKBIE,NRAS,PIK3C2A,PIK3CD,PIK3R3,PRKCA,PRKCE,PRKCI,PRKD3,RAP2B,RIPK1
RANK Signaling in Osteoclasts	0.947	0.227	2.065	BIRC2,BIRC3,Calm1 (includes others),IKBKB,IKBKE,IKBKG,MAP2K1,MAP2K2,MAP3K1,MAP3K13,MAP3K2,MAP3K6,MAPK12,NFKBIE,PIK3C2A,PIK3CD,PIK3R3,PPP3CC,SRC,TRAF6
Ephrin Receptor Signaling	4.14	0.289	2	ARPC1A,ARPC1B,ARPC4,ATF2,ATF4,BCAR1,CREB1,CREB3,CREB3L4,CREB5,CREBBP,CRK,EFNA1,EFNA3,EFNA4,EFNB1,EFNB2,EFNB3,EGF,EPHA2,EPHA4,FGF1,GNAI1,GNAS,GNAZ,GNB1L,GNB5,GNG3,GNG7,GRIN2D,GRIN3B,GRINA,ITGA2,KALRN,MAP2K1,MAP2K2,NCK2,NRAS,PAK3,PDGFA,PDGFB,PDGFD,RAP2B,RAPGEF1,RASA1,RGS3,ROCK2,SORBS1,SRC,VEGFA,VEGFD,WIPF1
CXCR4 Signaling	2.96	0.269	2	ADCY3,ADCY7,BCAR1,CRK,DOCK1,EGR1,ELMO2,ELMO3,GNAI1,GNAS,GNAZ,GNB1L,GNB5,GNG3,GNG7,ITPR2,ITPR3,MAP2K1,MAP2K2,MAPK12,MYL12B,MYL6,MYL6B,MYLPF,NRAS,PAK3,PIK3C2A,PIK3CD,PIK3R3,PLCB1,PRKCA,PRKCE,PRKCI,PRKD3,RAP2B,RHOB,RHOBTB1,RHOBTB2,RHOG,RHOQ,RND1,RND2,RND3,ROCK2,SRC
Estrogen-Dependent Breast Cancer Signaling	1.36	0.257	2	ATF2,ATF4,CCND1,CREB1,CREB3,CREB3L4,CREB5,CREBBP,DHRS11,EGFR,HSD17B11,IGF1R,NRAS,PIK3C2A,PIK3CD,PIK3R3,RAP2B,SRC,TERT
Acyl-CoA Hydrolysis	0.762	0.308	2	ACOT2,ACOT7,ACOT9,PPT1
IL-15 Signaling	0.674	0.213	2	AKT1S1,BCL2L1,GNB1L,IL15RA,LCK,MAP2K1,MAP2K2,MAPK12,MLST8,MYC,NRAS,PIK3C2A,PIK3CD,PIK3R3,RAP2B,STAT6
Methylglyoxal Degradation III	0.66	0.263	2	AKR1A1,AKR1B1,AKR1B10,DHRS11,PTGR2
Tumoricidal Function of Hepatic Natural Killer Cells	0.398	0.208	2	BAX,BID,DFFB,ENDOG,SERPINB9
Actin Cytoskeleton Signaling	1.92	0.234	1.982	ABI2,ACTA2,ACTN1,ACTN4,APC2,ARHGAP24,ARPC1A,ARPC1B,ARPC4,BAIAP2,BCAR1,CRK,DIAPH1,DOCK1,EGF,F2R,FGD1,FGF1,FLNA,IQGAP1,ITGA2,MAP2K1,MAP2K2,MSN,MYH10,MYH14,MYL12B,MYL6,MYL6B,MYLK,MYLPF,NRAS,PAK3,PDGFA,PDGFB,PDGFD,PFN2,PIK3C2A,PIK3CD,PIK3R3,PIP5K1A,PPP1CB,Ppp1r12b,RAP2B,ROCK2,SSH2,TIAM2,TRIO,VAV3,VCL,WASF2
Renin-Angiotensin Signaling	0.664	0.203	1.964	ADCY3,ADCY7,ATF2,CCL5,ITPR2,ITPR3,MAP2K1,MAP2K2,MAP3K1,MAPK12,NRAS,PAK3,PIK3C2A,PIK3CD,PIK3R3,PLCG2,PRKACA,PRKCA,PRKCE,PRKCI,PRKD3,PTPN6,RAP2B,STAT1
Dopamine-DARPP32 Feedback in cAMP Signaling	2.18	0.252	1.947	ADCY3,ADCY7,ATF1,ATF2,ATF4,CACNA1A,Calm1 (includes others),CAMKK1,CREB1,CREB3,CREB3L4,CREB5,CREBBP,CREM,GNAI1,GNAS,GRIN2D,GRIN3B,GRINA,GUCY1A2,ITPR2,ITPR3,KCNJ14,PAWR,PLCB1,PLCD1,PLCG2,PPM1L,PPP1CB,PPP1R10,PPP1R14C,PPP1R1B,PPP2R3A,PPP3CC,PRKACA,PRKCA,PRKCE,PRKCI,PRKD3,PRKG2,PTPA
Role of IL-17F in Allergic Inflammatory Airway Diseases	2.97	0.381	1.941	ATF2,ATF4,CREB1,CREB3,CREB3L4,CREB5,CREBBP,CXCL10,CXCL6,IL11,IL17RA,MAP2K1,MAP2K2,RPS6KA1,TRAF3IP2,TRAF6
ILK Signaling	3.78	0.279	1.938	ACTA2,ACTN1,ACTN4,ATF2,ATF4,CCND1,CDH1,CREB1,CREB3,CREB3L4,CREB5,CREBBP,DOCK1,DSP,FBLIM1,FLNA,FLNC,GSK3B,IRS2,ITGB4,KRT18,LEF1,LIMS1,MAPK12,MYC,MYH10,MYH14,MYL6,MYL6B,NCK2,PARVA,PARVB,PIK3C2A,PIK3CD,PIK3R3,PPM1L,PPP2R3A,PTGS2,PTPA,RHOB,RHOBTB1,RHOBTB2,RHOG,RHOQ,RND1,RND2,RND3,SNAI1,TGFB1I1,VCL,VEGFA,VEGFD,VIM
Pyrimidine Deoxyribonucleotides De Novo Biosynthesis I	2.71	0.455	1.897	AK1,AK4,AK5,CMPK2,DTYMK,NME2,NME4,NME5,RRM2,TYMS
Endometrial Cancer Signaling	0.648	0.217	1.897	APC2,CCND1,CDH1,GSK3B,LEF1,MAP2K1,MAP2K2,MYC,NRAS,PIK3C2A,PIK3CD,PIK3R3,RAP2B
Triacylglycerol Degradation	0.545	0.213	1.897	ABHD12,ABHD2,FAAH,LIPE,NDST1,NDST3,PNPLA2,PNPLA7,PPME1,PRDX6
Chondroitin Sulfate Biosynthesis	0.296	0.179	1.897	B4GALT7,CHPF,CHPF2,CHST1,CHST12,CSGALNACT2,NDST1,NDST3,SULT1C2,SULT2B1
P2Y Purigenic Receptor Signaling Pathway	1.83	0.252	1.89	ADCY3,ADCY7,ATF2,ATF4,CREB1,CREB3,CREB3L4,CREB5,CREBBP,GNAI1,GNB1L,GNB5,GNG3,GNG7,ITGA2B,MAP2K1,MAP2K2,MYC,NRAS,P2RY2,PIK3C2A,PIK3CD,PIK3R3,PLCB1,PLCD1,PLCG2,PRKACA,PRKCA,PRKCE,PRKCI,PRKD3,RAP2B
Noradrenaline and Adrenaline Degradation	0.399	0.2	1.89	ADH7,AKR1A1,ALDH3B1,ALDH4A1,ALDH9A1,DHRS4,MAOA
Apelin Adipocyte Signaling Pathway	0.79	0.22	1.886	ADCY3,ADCY7,CAT,GNAI1,GPX1,GSTM1,GSTP1,GSTZ1,LIPE,MAPK12,MAPK6,MGST1,MGST2,NOX4,PPARGC1A,PRDX6,PRKAB2,PRKACA
D-myo-inositol-5-phosphate Metabolism	3.01	0.274	1.852	CDC25C,DUSP10,DUSP14,DUSP28,DUSP5,DUSP8,FIG4,ITPK1,MDP1,MTMR9,NOCT,NT5C,NUDT16,OCRL,PAWR,PGAM5,PIP4P2,PLCB1,PLCD1,PLCG2,PLPP6,PPFIA3,PPIP5K1,PPM1H,PPM1K,PPP1R1B,PPP2R3A,Ppp2r3d,PPP4R1,PPTC7,PTPA,PTPN12,PTPN22,PTPN6,PTPN7,PTPRM,PTPRN,PXYLP1,RASA1,RNGTT,SOCS3,SYNJ1,THTPA
B Cell Receptor Signaling	1.85	0.238	1.809	ATF2,ATF4,BCL10,BCL2L1,BLNK,Calm1 (includes others),CAMK2D,CREB1,CREB3,CREB3L4,CREB5,CREBBP,EGR1,ETS1,FOXO1,GAB1,GSK3B,IKBKB,IKBKE,IKBKG,INPP5K,MAP2K1,MAP2K2,MAP3K1,MAP3K13,MAP3K2,MAP3K6,MAPK12,NFATC4,NFKBIE,NRAS,OCRL,PAG1,PIK3AP1,PIK3C2A,PIK3CD,PIK3R3,PLCG2,PPP3CC,PTPN6,RAP2B,SYNJ1,SYNJ2,VAV3
Type II Diabetes Mellitus Signaling	1.03	0.218	1.789	ACSBG1,ACSL1,ADIPOR2,CACNA1A,CACNA1G,CACNB1,CEBPB,GCK,IKBKB,IKBKE,IKBKG,IRS2,MAP3K1,MAPK12,NFKBIE,NSMAF,PIK3C2A,PIK3CD,PIK3R3,PKLR,PKM,PRKAB2,PRKCA,PRKCE,PRKCI,PRKD3,SLC27A1,SLC27A3,SOCS2,SOCS3,SOCS5
Role of NFAT in Cardiac Hypertrophy	2.49	0.248	1.769	ADCY3,ADCY7,CACNA1A,CACNA1G,CACNB1,Calm1 (includes others),CAMK1,CAMK1D,CAMK1G,CAMK2D,CTF1,GNAI1,GNAS,GNB1L,GNB5,GNG3,GNG7,GSK3B,HDAC2,HDAC4,HDAC6,HDAC8,IGF1R,IL11,ITPR2,ITPR3,LIF,MAP2K1,MAP2K2,MAP3K1,MAPK12,MEF2A,MEF2D,NFATC4,NRAS,PIK3C2A,PIK3CD,PIK3R3,PLCB1,PLCD1,PLCG2,PPP3CC,PRKACA,PRKCA,PRKCE,PRKCI,PRKD3,RAP2B,SRC,TGFB1,TGFB2,TGFBR1,TGFBR2
D-myo-inositol (1,4,5,6)-Tetrakisphosphate Biosynthesis	3.1	0.282	1.761	CDC25C,DUSP10,DUSP14,DUSP28,DUSP5,DUSP8,FIG4,IPMK,ITPK1,MDP1,MTMR9,NOCT,NT5C,NUDT16,OCRL,PAWR,PGAM5,PLPP6,PPFIA3,PPIP5K1,PPM1H,PPM1K,PPP1R1B,PPP2R3A,Ppp2r3d,PPP4R1,PPTC7,PTPA,PTPN12,PTPN22,PTPN6,PTPN7,PTPRM,PTPRN,PXYLP1,RASA1,RNGTT,SOCS3,SYNJ1,THTPA
D-myo-inositol (3,4,5,6)-tetrakisphosphate Biosynthesis	3.1	0.282	1.761	CDC25C,DUSP10,DUSP14,DUSP28,DUSP5,DUSP8,FIG4,IPMK,ITPK1,MDP1,MTMR9,NOCT,NT5C,NUDT16,OCRL,PAWR,PGAM5,PLPP6,PPFIA3,PPIP5K1,PPM1H,PPM1K,PPP1R1B,PPP2R3A,Ppp2r3d,PPP4R1,PPTC7,PTPA,PTPN12,PTPN22,PTPN6,PTPN7,PTPRM,PTPRN,PXYLP1,RASA1,RNGTT,SOCS3,SYNJ1,THTPA
Xenobiotic Metabolism CAR Signaling Pathway	0.896	0.206	1.761	ABCC1,ABCC3,ALDH16A1,ALDH3B1,ALDH4A1,ALDH6A1,ALDH9A1,CHST1,CHST12,CITED2,CREBBP,EGFR,GSTA3,GSTM1,GSTO1,GSTP1,GSTZ1,HSP90B1,MAP2K1,MAP2K2,MAP2K5,MGST1,MGST2,NCOA1,NDST1,NDST3,PPARGC1A,PPM1L,PPP2R3A,PRKCA,PRKCE,PRKCI,PRKD3,PTPA,SRA1,SRC,SULT1C2,SULT2B1,UGT8
RhoA Signaling	1.35	0.236	1.732	ABL2,ACTA2,ANLN,ARPC1A,ARPC1B,ARPC4,BAIAP2,CDC42EP5,DLC1,IGF1R,MSN,MYL12B,MYL6,MYL6B,MYLK,MYLPF,PFN2,PIP5K1A,PLD1,PPP1CB,Ppp1r12b,RHPN2,RND3,ROCK2,SEPTIN10,SEPTIN11,SEPTIN4,SEPTIN8,SEPTIN9
Colorectal Cancer Metastasis Signaling	4.38	0.273	1.722	ADCY3,ADCY7,ARRB1,BAX,BCL2L1,CCND1,CDH1,DVL1,EGF,EGFR,FZD4,FZD6,FZD7,GNAS,GNB1L,GNB5,GNG3,GNG7,GSK3B,IFNGR1,IL6R,LEF1,LRP1,LRP6,MAP2K1,MAP2K2,MAPK12,MMP11,MMP15,MMP2,MYC,NRAS,PIK3C2A,PIK3CD,PIK3R3,PRKACA,PTGER1,PTGS2,RAP2B,RHOB,RHOBTB1,RHOBTB2,RHOG,RHOQ,RND1,RND2,RND3,SIAH1,SRC,STAT1,TCF7L1,TCF7L2,TGFB1,TGFB2,TGFBR1,TGFBR2,TLR1,TLR2,TLR3,TLR4,TLR5,VEGFA,VEGFD,WNT10A,WNT16,WNT5A,WNT7A,WNT7B,WNT9A
Regulation of Actin-based Motility by Rho	1.83	0.266	1.706	ACTA2,ARPC1A,ARPC1B,ARPC4,BAIAP2,ITGA2,MYL12B,MYL6,MYL6B,MYLK,MYLPF,PAK3,PFN2,PIP5K1A,PPP1CB,Ppp1r12b,RHOB,RHOBTB1,RHOBTB2,RHOG,RHOQ,RND1,RND2,RND3,WIPF1
CD40 Signaling	1.62	0.277	1.698	ATF1,CD40,IKBKB,IKBKE,IKBKG,LTA,MAP2K1,MAP2K2,MAP2K5,MAPK12,NFKBIE,PIK3C2A,PIK3CD,PIK3R3,PTGS2,TANK,TRAF3,TRAF6
Thrombin Signaling	4.07	0.279	1.677	ADCY3,ADCY7,ARHGEF16,ARHGEF2,ARHGEF3,ARHGEF5,ARHGEF9,CAMK1,CAMK1D,CAMK1G,CAMK2D,CREB1,EGF,EGFR,F2R,GATA6,GNAI1,GNAS,GNAZ,GNB1L,GNB5,GNG3,GNG7,IKBKB,ITPR2,ITPR3,MAP2K1,MAP2K2,MAPK12,MYL12B,MYL6,MYL6B,MYLK,MYLPF,NRAS,PIK3C2A,PIK3CD,PIK3R3,PLCB1,PLCD1,PLCG2,PPP1CB,Ppp1r12b,PRKCA,PRKCE,PRKCI,PRKD3,RAP2B,RHOB,RHOBTB1,RHOBTB2,RHOG,RHOQ,RND1,RND2,RND3,ROCK2,SRC
Cholecystokinin/Gastrin-mediated Signaling	2.26	0.269	1.671	ATF2,BCAR1,CREM,EGFR,EPHA4,IL1RN,ITPR2,ITPR3,MAP2K1,MAP2K2,MAP2K5,MAPK12,MEF2A,MEF2D,NRAS,PLCB1,PRKCA,PRKCE,PRKCI,PRKD3,PTGS2,RAP2B,RHOB,RHOBTB1,RHOBTB2,RHOG,RHOQ,RND1,RND2,RND3,ROCK2,SRC
Superpathway of D-myo-inositol (1,4,5)-trisphosphate Metabolism	1.97	0.391	1.667	IMPA1,INPP5A,INPP5K,IPMK,ITPKA,OCRL,SEC16A,SYNJ1,SYNJ2
April Mediated Signaling	0.66	0.231	1.667	IKBKB,IKBKE,IKBKG,MAP3K1,MAPK12,NFATC4,NFKBIE,TRAF3,TRAF6
MIF Regulation of Innate Immunity	0.535	0.214	1.667	CD74,LY96,MAPK12,MIF,NFKBIE,PLA2G4A,PLA2G6,PTGS2,TLR4
Melanoma Signaling	0.447	0.2	1.667	CCND1,CDH1,MAP2K1,MAP2K2,NRAS,PIK3C2A,PIK3CD,PIK3R3,RAP2B,RB1
Melanocyte Development and Pigmentation Signaling	1.83	0.266	1.633	ADCY3,ADCY7,ATF2,ATF4,BCL2,CREB1,CREB3,CREB3L4,CREB5,CREBBP,CRK,GNAS,MAP2K1,MAP2K2,NRAS,PIK3C2A,PIK3CD,PIK3R3,PLCG2,PRKACA,PTPN6,RAP2B,RPS6KA1,SH2B2,SRC
Opioid Signaling Pathway	1.78	0.227	1.633	ADCY3,ADCY7,AP1G2,AP2A1,ARRB1,ATF2,ATF4,CACNA1A,CACNA1G,CACNB1,Calm1 (includes others),CAMK1,CAMK1D,CAMK1G,CAMK2D,CDKN1B,CLTC,CREB1,CREB3,CREB3L4,CREB5,CREBBP,FOSB,FRK,GNAI1,GNAS,GNG7,GRIN2D,GRIN3B,GRINA,GRK5,GSK3B,ITPR2,ITPR3,LCK,MAP2K1,MAP2K2,MAP2K5,MAPK12,MAPK6,MYC,NRAS,PDK1,PLCB1,PLD2,PPP3CC,PRKACA,PRKCA,PRKCE,PRKCI,PRKD3,RAP2B,RGS12,RGS3,RPS6KA1,SRC
HGF Signaling	1.44	0.243	1.633	ATF2,CCND1,DOCK1,ELF3,ETS1,GAB1,ITGA2,MAP2K1,MAP2K2,MAP3K1,MAP3K13,MAP3K2,MAP3K6,MAPK12,MET,NRAS,PIK3C2A,PIK3CD,PIK3R3,PLCG2,PRKCA,PRKCE,PRKCI,PRKD3,PTGS2,RAP2B,RAPGEF1
Necroptosis Signaling Pathway	1.79	0.242	1.622	AXL,BIRC2,BIRC3,CAMK2D,CAPN1,CAPN10,CAPN5,CAPN8,CYLD,DAPK1,EIF2AK2,GLUL,IKBKB,IKBKG,MLKL,PAM16,PGAM5,PLA2G4A,PLA2G6,PPID,PPP3CC,RB1,RBCK1,RIPK1,RIPK3,RNF31,SLC25A13,SLC25A5,STAT1,STAT2,TIMM17B,TIMM8B,TLR3,TLR4,TRPM7,TSPO,UBC,VDAC1
Gα12/13 Signaling	1.69	0.246	1.616	CDH1,CDH16,CDH17,CDH2,CDH24,CDH6,F2R,F2RL1,IKBKB,IKBKE,IKBKG,MAP2K1,MAP2K2,MAP3K1,MAPK12,MEF2A,MEF2D,MYL12B,MYL6,MYL6B,MYLPF,NFKBIE,NRAS,PIK3C2A,PIK3CD,PIK3R3,RAP2B,RASA1,ROCK2,SRC,TEC,VAV3
Coronavirus Pathogenesis Pathway	0.804	0.207	1.616	ADAM17,ATF4,BAX,BCL2,BCL2L11,CCL5,CCND1,DDIT3,DDX58,E2F5,E2F6,EIF4E,FAU,IKBKB,MAPK12,MT-RNR1,MT-RNR2,NFKBIE,PTGS2,RB1,RIPK1,RPS15,SERPINE1,STAT1,STAT2,STING1,TGFB1,TGFBR1,TGFBR2,TMPRSS2,TRAF3
Activation of IRF by Cytosolic Pattern Recognition Receptors	2.09	0.302	1.606	ADAR,ATF2,CD40,CREBBP,DDX58,IFIH1,IKBKB,IKBKE,IKBKG,ISG15,LTA,MAPK12,NFKBIE,RIPK1,STAT1,STAT2,TANK,TRAF3,TRAF6
Aldosterone Signaling in Epithelial Cells	1.74	0.241	1.606	AHCY,ASIC1,CRYAB,DNAJB12,DNAJB14,DNAJC10,DNAJC13,DNAJC21,DNAJC4,DNAJC5,HSP90B1,HSPA12B,HSPA14,HSPB1,HSPB2,HSPB6,HSPB8,HSPD1,HSPE1,HSPH1,ITPR2,ITPR3,MAP2K1,MAP2K2,PIK3C2A,PIK3CD,PIK3R3,PIP5K1A,PLCB1,PLCD1,PLCG2,PRKCA,PRKCE,PRKCI,PRKD3,Sacs,SCNN1A,SGK1
Neurotrophin/TRK Signaling	1.26	0.25	1.606	ATF2,ATF4,BDNF,CREB1,CREB3,CREB3L4,CREB5,CREBBP,GAB1,MAP2K1,MAP2K2,MAP2K5,NRAS,NTF4,PIK3C2A,PIK3CD,PIK3R3,RAP2B,RPS6KA1
PEDF Signaling	1.2	0.244	1.606	BCL2,BCL2L1,BDNF,GDNF,IKBKB,IKBKE,IKBKG,MAPK12,NFKBIE,NRAS,PIK3C2A,PIK3CD,PIK3R3,PNPLA2,RAP2B,ROCK2,SOD2,TCF7L1,TCF7L2,WASF2
Gαs Signaling	0.67	0.206	1.606	ADCY3,ADCY7,ADD2,ADD3,ATF2,ATF4,CREB1,CREB3,CREB3L4,CREB5,CREBBP,GNAS,GNB1L,GNB5,GNG3,GNG7,GPER1,MAP2K1,MAP2K2,PRKACA,RAPGEF3,SRC
Acute Myeloid Leukemia Signaling	0.91	0.225	1.604	CCND1,CEBPA,IDH1,JUP,LEF1,MAP2K1,MAP2K2,MAP2K5,MYC,NRAS,PIK3C2A,PIK3CD,PIK3R3,PIM1,PIM2,RAP2B,RUNX1,SPI1,TCF7L1,TCF7L2
GM-CSF Signaling	0.857	0.229	1.604	BCL2L1,CAMK2D,CCND1,CISH,ETS1,MAP2K1,MAP2K2,NRAS,PIK3C2A,PIK3CD,PIK3R3,PIM1,PPP3CC,RAP2B,RUNX1,STAT1
ERK5 Signaling	4.02	0.361	1.569	ATF2,ATF4,CREB1,CREB3,CREB3L4,CREB5,CREBBP,CTF1,EGF,EGFR,FOSL1,GAB1,LIF,MAP2K5,MAP3K2,MEF2A,MEF2D,MYC,NRAS,RAP2B,RPS6KA1,SGK1,SRC,YWHAE,YWHAQ,YWHAZ
Role of PKR in Interferon Induction and Antiviral Response	1.19	0.231	1.569	ATF2,ATF3,BAX,BID,DDX58,EIF2AK2,FANCC,HSP90B1,HSPA14,IFIH1,IFNGR1,IKBKB,IKBKE,IKBKG,IL24,MAPK12,MYD88,NFKBIE,PDGFA,PDGFB,PDGFD,STAT1,STAT2,TLR3,TLR4,TRAF3,TRAF6
Factors Promoting Cardiogenesis in Vertebrates	4.43	0.307	1.508	ACVR1,ACVR1B,ATF2,ATF4,BMP1,BMP3,BMP4,CAMK2D,CCND1,CREB1,CREB3,CREB3L4,CREB5,CREBBP,DVL1,FZD4,FZD6,FZD7,GSK3B,LEF1,LRP1,LRP6,MAPK12,MYC,NOX4,PLCB1,PLCD1,PLCG2,PRKCA,PRKCE,PRKCI,PRKD3,ROCK2,SCN5A,TCF7L1,TCF7L2,TGFB1,TGFB2,TGFBR1,TGFBR2,WNT10A,WNT16,WNT5A,WNT7A,WNT7B,WNT9A
Lymphotoxin β Receptor Signaling	1.51	0.283	1.508	BCL2L1,BIRC2,CREBBP,IKBKB,IKBKE,IKBKG,LTA,LTB,PIK3C2A,PIK3CD,PIK3R3,RELB,TRAF3,TRAF6,VCAM1
Hypoxia Signaling in the Cardiovascular System	1.36	0.257	1.508	ATF2,ATF4,CREB1,CREB3,CREB3L4,CREB5,CREBBP,EDN1,HSP90B1,LDHA,NFKBIE,NQO1,P4HB,UBE2C,UBE2E2,UBE2H,UBE2S,UBE2T,VEGFA
Cell Cycle: G2/M DNA Damage Checkpoint Regulation	3.06	0.367	1.5	AURKA,BRCA1,CCNB1,CCNB2,CDC25C,CDK1,CKS1B,CKS2,KAT2B,PKMYT1,PLK1,RPS6KA1,SKP1,TOP2A,WEE1,YWHAE,YWHAQ,YWHAZ
Aryl Hydrocarbon Receptor Signaling	1.35	0.231	1.5	ALDH16A1,ALDH3B1,ALDH4A1,ALDH6A1,ALDH9A1,BAX,CCNA2,CCND1,CCND3,CCNE1,CDKN1B,CYP1B1,GSTA3,GSTM1,GSTO1,GSTP1,GSTZ1,HSP90B1,HSPB1,HSPB2,MGST1,MGST2,MYC,NFE2L2,NFIX,NQO1,NQO2,RARG,RB1,SRC,TGFB1,TGFB2,TGM2
TGF-β Signaling	1.98	0.271	1.46	ACVR1,ACVR1B,BCL2,BMP4,CREBBP,INHBA,MAP2K1,MAP2K2,MAP4K1,MAPK12,NRAS,PITX2,PMEPA1,RAP2B,SERPINE1,SKI,SMAD6,SMURF1,SMURF2,TFE3,TGFB1,TGFB2,TGFBR1,TGFBR2,TGIF1,TRAF6
Death Receptor Signaling	1.73	0.264	1.46	ACTA2,BCL2,BID,BIRC2,BIRC3,CASP2,DFFB,HSPB1,HSPB2,IKBKB,IKBKE,IKBKG,LMNA,NAIP,NFKBIE,PARP14,PARP3,PARP9,RIPK1,TANK,TIPARP,TNFRSF21,TNFSF15,TNKS
NER Pathway	1.6	0.252	1.46	CETN2,CHAF1B,DDB2,ERCC1,ERCC2,ERCC4,GPS1,GTF2H1,H3-3A/H3-3B,H4-16,H4C1,H4C12,H4C3,H4C6,H4C8,H4C9,POLE,POLE2,POLK,POLR2A,POLR2K,SLC19A1,TOP2A,UVSSA,XPA,XRCC1
Nitric Oxide Signaling in the Cardiovascular System	1.55	0.253	1.46	ARG2,BDKRB2,CACNA1A,Calm1 (includes others),CAV1,FLT1,FLT4,GUCY1A2,HSP90B1,ITPR2,ITPR3,MAP2K1,MAP2K2,PIK3C2A,PIK3CD,PIK3R3,PRKACA,PRKCA,PRKCE,PRKCI,PRKD3,PRKG2,SLC7A1,VEGFA,VEGFD
Vitamin-C Transport	3.63	0.5	1.414	GJB2,GLRX,GSTO1,LRRC8A,LRRC8B,LRRC8C,LRRC8D,SLC23A2,SLC2A1,STOM,TXNRD1,TXNRD3
Cardiac Hypertrophy Signaling	2.42	0.242	1.414	ADCY3,ADCY7,ATF2,CACNA1A,Calm1 (includes others),CREB1,CREBBP,EIF4E,GNAI1,GNAS,GNAZ,GNB1L,GNB5,GNG3,GNG7,GSK3B,HSPB1,IGF1R,IL6R,MAP2K1,MAP2K2,MAP3K1,MAP3K13,MAP3K2,MAP3K6,MAPK12,MAPKAPK3,MEF2A,MEF2D,MYL12B,MYL6,MYL6B,MYLPF,NFATC4,NRAS,PIK3C2A,PIK3CD,PIK3R3,PLCB1,PLCD1,PLCG2,PPP3CC,PRKACA,RAP2B,RHOB,RHOBTB1,RHOBTB2,RHOG,RHOQ,RND1,RND2,RND3,ROCK2,RPS6KA1,TGFB1,TGFB2,TGFBR1,TGFBR2
D-myo-inositol (1,3,4)-trisphosphate Biosynthesis	2.18	0.444	1.414	INPP5A,INPP5K,IPMK,ITPKA,OCRL,SEC16A,SYNJ1,SYNJ2
4-1BB Signaling in T Lymphocytes	1.06	0.281	1.414	ATF2,IKBKB,IKBKE,IKBKG,MAP2K1,MAP2K2,MAPK12,NFKBIE,TNFRSF9
Neuregulin Signaling	1.03	0.229	1.414	ADAM17,CDKN1B,CRK,EGF,EGFR,ERBB3,ERBIN,HSP90B1,ITGA2,MAP2K1,MAP2K2,MYC,NRAS,PIK3R3,PLCG2,PRKCA,PRKCE,PRKCI,PRKD3,PSEN1,RAP2B,SRC
Retinoate Biosynthesis I	0.928	0.265	1.414	ADH7,AKR1B1,AKR1B10,DHRS3,DHRS4,RDH10,RDH11,RDH13,RDH5
MIF-mediated Glucocorticoid Regulation	0.654	0.235	1.414	CD74,LY96,MIF,NFKBIE,PLA2G4A,PLA2G6,PTGS2,TLR4
Bladder Cancer Signaling	0.391	0.186	1.414	CCND1,CDH1,DAPK1,EGF,EGFR,FGF1,FGFR3,MAP2K1,MAP2K2,MMP11,MMP15,MMP2,MYC,NRAS,RAP2B,RB1,VEGFA,VEGFD
fMLP Signaling in Neutrophils	1.44	0.241	1.4	ARPC1A,ARPC1B,ARPC4,Calm1 (includes others),GNAI1,GNAS,GNB1L,GNB5,GNG3,GNG7,ITPR2,ITPR3,MAP2K1,MAP2K2,NFATC4,NFKBIE,NOX4,NRAS,PIK3C2A,PIK3CD,PIK3R3,PLCB1,PPP3CC,PRKCA,PRKCE,PRKCI,PRKD3,RAP2B
CD27 Signaling in Lymphocytes	1.21	0.264	1.387	BCL2L1,BID,IKBKB,IKBKE,IKBKG,MAP2K1,MAP2K2,MAP2K5,MAP3K1,MAP3K13,MAP3K2,MAP3K6,MAPK12,NFKBIE
Non-Small Cell Lung Cancer Signaling	0.424	0.192	1.387	CCND1,EGF,EGFR,ITPR2,ITPR3,MAP2K1,MAP2K2,NRAS,PIK3C2A,PIK3CD,PIK3R3,PRKCA,RAP2B,RB1
γ-glutamyl Cycle	1.55	0.455	1.342	GCLC,GCLM,GGT7,GSS,OPLAH
FLT3 Signaling in Hematopoietic Progenitor Cells	1.3	0.25	1.342	ATF2,ATF4,CREB1,CREB3,CREB3L4,CREB5,CREBBP,EIF4E,MAP2K1,MAP2K2,MAPK12,NRAS,PIK3C2A,PIK3CD,PIK3R3,RAP2B,RPS6KA1,STAT1,STAT2,STAT6
Purine Nucleotides Degradation II (Aerobic)	0.73	0.278	1.342	ADA,IMPDH1,IMPDH2,NT5C,NT5C2
Sphingosine-1-phosphate Signaling	0.69	0.205	1.342	ACER2,ADCY3,ADCY7,CASP2,GNAI1,PDGFA,PDGFB,PDGFD,PIK3C2A,PIK3CD,PIK3R3,PLCB1,PLCD1,PLCG2,RHOB,RHOBTB1,RHOBTB2,RHOG,RHOQ,RND1,RND2,RND3,S1PR2,SPHK1
Tryptophan Degradation X (Mammalian, via Tryptamine)	0.597	0.24	1.342	AKR1A1,AKR1B10,ALDH3B1,ALDH4A1,ALDH9A1,MAOA
Putrescine Degradation III	0.538	0.238	1.342	ALDH3B1,ALDH4A1,ALDH9A1,MAOA,SAT1
Inhibition of Angiogenesis by TSP1	0.433	0.206	1.342	GUCY1A2,MAPK12,SDC1,TGFB1,TGFBR1,TGFBR2,VEGFA
Systemic Lupus Erythematosus In B Cell Signaling Pathway	1.54	0.218	1.291	BCL10,BCL2,BCL2L1,BCL2L11,BLNK,Calm1 (includes others),CCND1,CCND3,CD40,FOXO1,GAB1,GSK3B,IFIH1,IFIT3,IFNGR1,IL11,IL6R,INPP5K,IRAK1,IRAK4,IRF5,ISG15,LCK,LIF,LTA,LTB,MAP2K1,MAP2K2,MYC,MYD88,NFATC4,NRAS,OCRL,PAG1,PIK3AP1,PIK3C2A,PIK3CD,PIK3R3,PIM2,PLCG2,PPP3CC,PRKCA,PRKCE,PRKCI,PRKD3,PTPN6,RAP2B,SRC,STAT1,STAT2,STING1,SYNJ1,SYNJ2,TGFB1,TGFB2,TLR3,TNFSF15,Tnfsf9,TRAF3,TRAF6
IL-1 Signaling	1.47	0.253	1.291	ADCY3,ADCY7,ECSIT,GNAI1,GNAS,GNAZ,GNB1L,GNB5,GNG3,GNG7,IKBKB,IKBKE,IKBKG,IL1R1,IL1RAP,IRAK1,IRAK4,MAP3K1,MAPK12,MYD88,NFKBIE,PRKACA,TRAF6
iCOS-iCOSL Signaling in T Helper Cells	0	0.171	1.291	Calm1 (includes others),CAMK2D,CD40,HLA-A,HLA-DMA,HLA-DMB,IKBKB,IKBKE,IKBKG,ITPR2,ITPR3,LCK,NFATC4,NFKBIE,PIK3C2A,PIK3CD,PIK3R3,PLEKHA2,PPP3CC
VEGF Signaling	1.81	0.263	1.279	ACTA2,ACTN1,ACTN4,BCL2,BCL2L1,EIF1AX,EIF2S3,FLT1,FLT4,FOXO1,MAP2K1,MAP2K2,NRAS,PIK3C2A,PIK3CD,PIK3R3,PLCG2,PRKCA,PTPN6,RAP2B,ROCK2,SRC,VCL,VEGFA,VEGFD,YWHAE
Role of CHK Proteins in Cell Cycle Checkpoint Control	0.569	0.211	1.265	BRCA1,CDC25C,CDK1,E2F5,E2F6,MDC1,PLK1,PPM1L,PPP2R3A,PTPA,RAD9A,SLC19A1
GDNF Family Ligand-Receptor Interactions	1.8	0.276	1.213	ARTN,CREB1,DOK4,DOK7,GAB1,GDNF,GFRA1,IRS2,ITPR2,ITPR3,MAP2K1,MAP2K2,MAPK12,NRAS,PDLIM7,PIK3C2A,PIK3CD,PIK3R3,PLCG2,RAP2B,RASA1
Antiproliferative Role of TOB in T Cell Signaling	1.56	0.308	1.155	CCNA2,CCNE1,CDKN1B,DPP7,PABPC4,RB1,RPS6KA1,SKP1,TGFB1,TGFB2,TGFBR1,TGFBR2
Macropinocytosis Signaling	1.26	0.25	1.155	ACTN4,EGF,ITGB4,MET,NRAS,PDGFA,PDGFB,PDGFD,PIK3C2A,PIK3CD,PIK3R3,PLCG2,PRKCA,PRKCE,PRKCI,PRKD3,RAP2B,SRC,USP6NL
FAT10 Cancer Signaling Pathway	1.06	0.261	1.155	ACVR1,ACVR1B,GSK3B,HOXB9,IKBKB,IKBKE,IKBKG,MAD2L1,TGFB1,TGFB2,TGFBR1,TGFBR2
PFKFB4 Signaling Pathway	4.54	0.435	1.147	ATF2,ATF4,CREB1,CREB3,CREB3L4,CREB5,CREBBP,FBP2,GCK,GNAS,GPI,HK2,MAP2K1,MAP2K2,MAP2K5,PFKFB4,PRKACA,TGFB1,TGFB2,TKT
Type I Diabetes Mellitus Signaling	1.44	0.243	1.147	BCL2,BID,CPE,HLA-A,HLA-DMA,HLA-DMB,HLA-E,HSPD1,ICA1,IFNGR1,IKBKB,IKBKE,IKBKG,IL1R1,IL1RAP,IRAK1,LTA,MAPK12,MYD88,NFKBIE,PTPRN,RIPK1,SOCS2,SOCS3,SOCS5,STAT1,TRAF6
PAK Signaling	0.652	0.206	1.147	ARHGAP10,ITGA2,MAP2K1,MAP2K2,MAPK12,MYL12B,MYL6,MYL6B,MYLK,MYLPF,NCK2,NRAS,PAK3,PDGFA,PDGFB,PDGFD,PIK3C2A,PIK3CD,PIK3R3,RAP2B
Th1 Pathway	0.281	0.174	1.147	CD274,CD40,DLL1,HLA-A,HLA-DMA,HLA-DMB,IFNGR1,IL10RB,IL18R1,IL6R,LTA,NCSTN,NFATC4,NOTCH1,NOTCH3,PIK3C2A,PIK3CD,PIK3R3,PSEN1,SOCS3,STAT1
GPCR-Mediated Nutrient Sensing in Enteroendocrine Cells	0	0.17	1.147	ADCY3,ADCY7,CACNA1A,CACNA1G,CACNB1,GNAI1,GNAS,GNG3,GNG7,ITPR2,ITPR3,PLCB1,PLCD1,PLCG2,PRKACA,PRKCA,PRKCE,PRKCI,PRKD3
CDP-diacylglycerol Biosynthesis I	1.36	0.35	1.134	ABHD5,AGPAT2,AGPAT4,AGPAT5,CRLS1,MBOAT7,TAMM41
Remodeling of Epithelial Adherens Junctions	1.17	0.25	1.134	ACTA2,ACTN1,ACTN4,ARPC1A,ARPC1B,ARPC4,CDH1,DNM1,IQGAP1,MET,SRC,TUBA1A,TUBB2B,TUBB3,TUBB4B,VCL,ZYX
Phosphatidylglycerol Biosynthesis II (Non-plastidic)	1.15	0.318	1.134	ABHD5,AGPAT2,AGPAT4,AGPAT5,CRLS1,MBOAT7,TAMM41
IL-9 Signaling	0.991	0.273	1.134	BCL3,CISH,IRS2,PIK3C2A,PIK3CD,PIK3R3,SOCS2,SOCS3,STAT1
Ethanol Degradation II	0.51	0.219	1.134	ACSL1,ADH7,AKR1A1,ALDH3B1,ALDH4A1,ALDH9A1,DHRS4
Retinol Biosynthesis	0.357	0.19	1.134	AKR1B10,DHRS3,ESD,LIPE,PNPLA2,RDH10,RDH11,RDH13
Leptin Signaling in Obesity	0.286	0.176	1.134	ADCY3,ADCY7,FOXO1,MAP2K1,MAP2K2,PIK3C2A,PIK3CD,PIK3R3,PLCB1,PLCD1,PLCG2,PRKACA,SOCS3
Glioblastoma Multiforme Signaling	3.65	0.285	1.093	CCND1,CCNE1,CDKN1B,E2F5,E2F6,EGF,EGFR,FOXO1,FZD4,FZD6,FZD7,GSK3B,IGF1R,ITPR2,ITPR3,LEF1,MAP2K1,MAP2K2,MYC,NRAS,PDGFA,PDGFB,PDGFD,PIK3C2A,PIK3CD,PIK3R3,PLCB1,PLCD1,PLCG2,RAP2B,RB1,RHOB,RHOBTB1,RHOBTB2,RHOG,RHOQ,RND1,RND2,RND3,SRC,TSC2,WNT10A,WNT16,WNT5A,WNT7A,WNT7B,WNT9A
FGF Signaling	1.34	0.25	1.091	ATF2,ATF4,CREB1,CREB3,CREB3L4,CREB5,CREBBP,CRK,FGF1,FGFR2,FGFR3,GAB1,MAP2K1,MAP3K1,MAPK12,MET,PIK3C2A,PIK3CD,PIK3R3,PRKCA,PTPN6
SAPK/JNK Signaling	0.662	0.206	1.091	ATF2,CRK,DUSP10,DUSP4,DUSP8,GAB1,GNG7,LCK,MAP3K1,MAP3K13,MAP3K2,MAP4K1,MAP4K3,MAPK12,MINK1,NRAS,PIK3C2A,PIK3CD,PIK3R3,RAP2B,RIPK1
TNFR1 Signaling	1.4	0.28	1.069	BID,BIRC2,BIRC3,CASP2,IKBKB,IKBKE,IKBKG,MADD,MAP3K1,NAIP,NFKBIE,PAK3,RIPK1,TANK
ErbB2-ErbB3 Signaling	0.854	0.231	1.069	CCND1,CDKN1B,ERBB3,ETV4,FOXO1,GSK3B,MAP2K1,MAP2K2,MYC,NRAS,Nrg1,PIK3C2A,PIK3CD,PIK3R3,RAP2B
Heparan Sulfate Biosynthesis	0.318	0.179	1.069	B4GALT7,CHST1,CHST12,EXT1,EXTL3,GLCE,LIPE,NDST1,NDST3,PNPLA7,PPME1,PRDX6,SULT1C2,SULT2B1
Regulation Of The Epithelial Mesenchymal Transition By Growth Factors Pathway	2.14	0.245	1.043	CDH1,CDH2,CLDN3,EGF,EGFR,EGR1,ETS1,FGF1,FGFR2,FGFR3,FOXO1,GAB1,GSK3B,HSF1,ID2,IKBKB,IKBKE,IKBKG,IL6R,LTA,LTB,MAP2K1,MAP2K2,MAP2K5,MAP3K1,MAPK12,MEST,MET,MMP2,NRAS,PDGFA,PDGFB,PDGFD,PIK3C2A,PIK3CD,PIK3R3,RAP2B,SMURF1,SNAI1,TGFB1,TGFB2,TGFBR1,TGFBR2,TNFSF15,TWIST1,VIM
Leukocyte Extravasation Signaling	0.959	0.208	1.029	ACTA2,ACTN1,ACTN4,BCAR1,CLDN1,CLDN12,CLDN2,CLDN3,CLDN4,CRK,CYBA,DLC1,GNAI1,ITGA1,ITGA2,MAP2K2,MAPK12,MMP11,MMP15,MMP2,MSN,MYL6,PIK3C2A,PIK3CD,PIK3R3,PLCG2,PRKCA,PRKCE,PRKCI,PRKD3,RAP1GAP,RAPGEF3,ROCK2,SPN,SRC,TEC,TIMP3,VAV3,VCAM1,VCL,WIPF1
Pentose Phosphate Pathway (Oxidative Branch)	3.05	1	1	G6PD,H6PD,PGD,PGLS
1D-myo-inositol Hexakisphosphate Biosynthesis II (Mammalian)	2.84	0.5	1	INPP5A,INPP5K,IPMK,ITPK1,ITPKA,OCRL,SEC16A,SYNJ1,SYNJ2
Estrogen-mediated S-phase Entry	1.6	0.346	1	CCNA2,CCND1,CCNE1,CDK1,CDKN1B,E2F5,E2F6,MYC,RB1
Glioma Invasiveness Signaling	1.36	0.257	1	F2R,HMMR,MMP2,NRAS,PIK3C2A,PIK3CD,PIK3R3,PLAU,PLAUR,RAP2B,RHOB,RHOBTB1,RHOBTB2,RHOG,RHOQ,RND1,RND2,RND3,TIMP3
Nur77 Signaling in T Lymphocytes	0.939	0.235	1	BCL2,Calm1 (includes others),HDAC2,MAP2K1,MAP2K2,MAP2K5,MAP3K2,MEF2D,NR4A1,PDK1,PPP3CC,PRKCA,PRKCE,PRKCI,PRKD3,SIN3B
Oleate Biosynthesis II (Animals)	0.762	0.308	1	ALDH6A1,FADS1,FADS2,SCD
Urate Biosynthesis/Inosine 5'-phosphate Degradation	0.762	0.308	1	IMPDH1,IMPDH2,NT5C,NT5C2
Fatty Acid α-oxidation	0.336	0.2	1	ALDH3B1,ALDH4A1,ALDH9A1,PTGS2
Insulin Secretion Signaling Pathway	1.42	0.218	0.98	ADCY3,ADCY7,ATF2,ATF4,CACNA1A,CACNA1G,CAMK2D,CPE,CREB1,CREB3,CREB3L4,CREB5,CREBBP,EIF2S3,EIF4A1,EIF4A2,EIF4E,EIF4G3,GCK,GHR,GNAS,GOSR2,ITPR2,ITPR3,KLF11,LCK,MAPK12,PC,PIK3C2A,PIK3CD,PIK3R3,PLCB1,PLCD1,PLCG2,PRKACA,PRKCA,PRKCE,PRKCI,PRKD3,SCNN1A,SEC11A,SEC61A1,SEC61G,SLC2A1,SRC,SRP68,SRP9,STAT1,STAT2,STAT6,STX16,VAMP2,VTI1A
Role of NFAT in Regulation of the Immune Response	0.496	0.188	0.962	ATF2,BLNK,Calm1 (includes others),GNAI1,GNAS,GNAZ,GNB1L,GNB5,GNG3,GNG7,GSK3B,HLA-A,HLA-DMA,HLA-DMB,IKBKB,IKBKE,IKBKG,ITPR2,ITPR3,LCK,MAP2K1,MAP2K2,MEF2A,MEF2D,NFATC4,NFKBIE,NRAS,PIK3C2A,PIK3CD,PIK3R3,PLCB1,PLCG2,PPP3CC,RAP2B
Ovarian Cancer Signaling	2.44	0.266	0.943	ARRB1,BCL2,BRCA1,BRCA2,CCND1,DVL1,EDN1,EGF,EGFR,FZD4,FZD6,FZD7,GJA1,GSK3B,LEF1,MAP2K1,MAP2K2,MMP2,NRAS,PIK3C2A,PIK3CD,PIK3R3,PRKACA,PTGS2,RAP2B,RB1,SRC,TCF7L1,TCF7L2,VEGFA,VEGFD,WNT10A,WNT16,WNT5A,WNT7A,WNT7B,WNT9A
Wnt/Ca+ pathway	1.83	0.29	0.943	ATF2,ATF4,CREB1,CREB3,CREB3L4,CREB5,CREBBP,DVL1,FZD4,FZD6,FZD7,GSK3B,NFATC4,PLCB1,PLCD1,PLCG2,PRKCA,WNT5A
VEGF Family Ligand-Receptor Interactions	0.907	0.226	0.943	FLT1,FLT4,MAP2K1,MAP2K2,NRAS,NRP1,PIK3C2A,PIK3CD,PIK3R3,PLA2G4A,PLA2G6,PLCG2,PRKCA,PRKCE,PRKCI,PRKD3,RAP2B,VEGFA,VEGFD
IL-3 Signaling	0.903	0.228	0.943	FOXO1,IL3RA,MAP2K1,MAP2K2,NRAS,PIK3C2A,PIK3CD,PIK3R3,PPP3CC,PRKCA,PRKCE,PRKCI,PRKD3,PTPN6,RAP2B,RAPGEF1,STAT1,STAT6
TWEAK Signaling	1.54	0.314	0.905	BID,BIRC2,BIRC3,IKBKB,IKBKE,IKBKG,NAIP,NFKBIE,RIPK1,TNFRSF12A,TRAF3
mTOR Signaling	1.33	0.219	0.898	AKT1S1,ATG13,EIF3C,EIF3D,EIF3G,EIF4A1,EIF4A2,EIF4E,EIF4G3,FAU,GNB1L,MLST8,MT-RNR1,MT-RNR2,NRAS,PIK3C2A,PIK3CD,PIK3R3,PLD1,PLD2,PLD3,PPM1L,PPP2R3A,PRKAB2,PRKCA,PRKCE,PRKCI,PRKD3,PRR5,PTPA,RAP2B,RHOB,RHOBTB1,RHOBTB2,RHOG,RHOQ,RND1,RND2,RND3,RPS15,RPS6KA1,STK11,TSC2,ULK1,VEGFA,VEGFD
Thyroid Cancer Signaling	1.35	0.253	0.894	BDNF,CCND1,CDH1,FOXO1,GDNF,GSK3B,IRS2,LEF1,MAP2K1,MAP2K2,MYC,NRAS,NTF4,PDK1,PIK3C2A,PIK3CD,PIK3R3,RAP2B,TCF7L1,TCF7L2
ErbB Signaling	0.74	0.213	0.894	EGF,EGFR,ERBB3,FOXO1,GSK3B,MAP2K1,MAP2K2,MAPK12,NCK2,NRAS,PAK3,PIK3C2A,PIK3CD,PIK3R3,PLCG2,PRKCA,PRKCE,PRKCI,PRKD3,RAP2B
Corticotropin Releasing Hormone Signaling	2.91	0.276	0.87	ADCY3,ADCY7,ATF2,ATF4,BDNF,CACNA1A,CACNA1G,CACNB1,Calm1 (includes others),CREB1,CREB3,CREB3L4,CREB5,CREBBP,CTH,GNAI1,GNAS,GUCY1A2,ITPR2,ITPR3,JUND,MAP2K1,MAP2K2,MAPK12,MEF2A,MEF2D,NPR1,NPR2,NPR3,NR4A1,NT5C,PLCG2,PRKACA,PRKCA,PRKCE,PRKCI,PRKD3,PTCH1,PTGS2,VEGFA
Apelin Cardiomyocyte Signaling Pathway	0.921	0.222	0.853	CAT,GNAI1,MAPK12,MAPK6,MYL12B,MYL6,MYL6B,MYLK,MYLPF,PIK3C2A,PIK3CD,PIK3R3,PLCB1,PLCD1,PLCG2,PRKCA,PRKCE,PRKCI,PRKD3,SLC9A5,SLC9A8,TGFB1
eNOS Signaling	0.315	0.176	0.853	ADCY3,ADCY7,BDKRB2,Calm1 (includes others),CAV1,CCNA2,CHRNB1,FLT1,FLT4,GNAS,GUCY1A2,HSP90B1,HSPA14,ITPR2,ITPR3,PIK3C2A,PIK3CD,PIK3R3,PLCG2,PRKAB2,PRKACA,PRKCA,PRKCE,PRKCI,PRKD3,SLC7A1,VEGFA,VEGFD
GNRH Signaling	1.36	0.225	0.845	ADCY3,ADCY7,ATF2,ATF4,CACNA1A,CACNA1G,CACNB1,Calm1 (includes others),CAMK2D,CREB1,CREB3,CREB3L4,CREB5,CREBBP,EGFR,EGR1,GNAI1,GNAS,GNG7,ITPR2,ITPR3,MAP2K1,MAP2K2,MAP3K1,MAP3K13,MAP3K2,MAP3K6,MAPK12,MMP2,NRAS,PAK3,PLCB1,PRKACA,PRKCA,PRKCE,PRKCI,PRKD3,RAP2B,SRC
Endothelin-1 Signaling	0.472	0.186	0.845	ADCY3,ADCY7,CASP2,EDN1,GAB1,GNAI1,GNAS,GNAZ,GUCY1A2,ITPR2,ITPR3,MAPK12,MAPK6,MYC,NRAS,PIK3C2A,PIK3CD,PIK3R3,PLA2G4A,PLA2G6,PLA2G7,PLAAT3,PLCB1,PLCD1,PLCG2,PLD1,PLD2,PLD3,PRKCA,PRKCE,PRKCI,PRKD3,PTGS2,RAP2B,SRC
Renal Cell Carcinoma Signaling	1.3	0.25	0.832	CREBBP,CRK,EGLN3,ETS1,GAB1,MAP2K1,MAP2K2,MET,NRAS,PAK3,PDGFB,PIK3C2A,PIK3CD,PIK3R3,RAP2B,RAPGEF1,SLC2A1,TGFB1,UBC,VEGFA
Heparan Sulfate Biosynthesis (Late Stages)	0.343	0.183	0.832	CHST1,CHST12,EXT1,EXTL3,GLCE,LIPE,NDST1,NDST3,PNPLA7,PPME1,PRDX6,SULT1C2,SULT2B1
cAMP-mediated signaling	0	0.171	0.822	ADCY3,ADCY7,ADORA1,AKAP11,AKAP12,ATF2,ATF4,Calm1 (includes others),CAMK1,CAMK1D,CAMK1G,CAMK2D,CREB1,CREB3,CREB3L4,CREB5,CREBBP,CREM,DUSP4,DUSP6,GDPD1,GNAI1,GNAS,GPER1,MAP2K1,MAP2K2,MPPE1,NPR3,PDE4B,PDE4C,PKIA,PPP3CC,PRKACA,RAP1GAP,RAPGEF3,RGS12,RPS6KA1,SMPDL3B,SRC
Regulation Of The Epithelial Mesenchymal Transition In Development Pathway	3.2	0.321	0.816	ADAM17,BRCA1,CDH1,DVL1,FZD4,FZD6,FZD7,GLIS1,GLIS2,GSK3B,JAG1,LEF1,NCSTN,NOTCH1,PSEN1,PTCH1,S100A4,SNAI1,TCF7L1,TCF7L2,TWIST1,WNT10A,WNT16,WNT5A,WNT7A,WNT7B,WNT9A
Pentose Phosphate Pathway	2.54	0.6	0.816	G6PD,H6PD,PGD,PGLS,RPE,TKT
γ-linolenate Biosynthesis II (Animals)	1.24	0.353	0.816	ACSBG1,ACSL1,FADS1,FADS2,SLC27A1,SLC27A3
Mitochondrial L-carnitine Shuttle Pathway	1.24	0.353	0.816	ACSBG1,ACSL1,CPT1A,CPT1C,SLC27A1,SLC27A3
Neuropathic Pain Signaling In Dorsal Horn Neurons	1.24	0.238	0.816	BDNF,CAMK1,CAMK1D,CAMK1G,CAMK2D,CREB1,GRIN2D,GRIN3B,GRINA,ITPR2,ITPR3,KCNN1,PIK3C2A,PIK3CD,PIK3R3,PLCB1,PLCD1,PLCG2,PRKACA,PRKCA,PRKCE,PRKCI,PRKD3,SRC
HMGB1 Signaling	0.585	0.194	0.816	IFNGR1,IL11,IL1R1,KAT2B,LIF,LTA,LTB,MAP2K1,MAP2K2,MAP2K5,MAPK12,NRAS,PIK3C2A,PIK3CD,PIK3R3,PLAT,RAP2B,RHOB,RHOBTB1,RHOBTB2,RHOG,RHOQ,RND1,RND2,RND3,SERPINE1,TGFB1,TGFB2,TLR4,TNFSF15,Tnfsf9,VCAM1
Thrombopoietin Signaling	0.939	0.238	0.775	IRS2,MAP2K1,MAP2K2,MYC,NRAS,PIK3C2A,PIK3CD,PIK3R3,PLCG2,PRKCA,PRKCE,PRKCI,PRKD3,RAP2B,STAT1
Unfolded protein response	3.62	0.375	0.728	ATF4,BCL2,CALR,CD82,CEBPA,CEBPB,CEBPD,DDIT3,ERO1B,HSP90B1,HSPA14,HSPH1,INSIG1,NFE2L2,P4HB,PDIA6,PPP1R15A,SCAP,SREBF1,SREBF2,VCP
Induction of Apoptosis by HIV1	1.58	0.279	0.728	BAX,BBC3,BCL2,BCL2L1,BID,BIRC2,BIRC3,DFFB,IKBKB,IKBKE,IKBKG,MAPK12,NAIP,NFKBIE,RIPK1,SLC25A13,SLC25A5
CCR3 Signaling in Eosinophils	1.31	0.234	0.728	Calm1 (includes others),GNAI1,GNAS,GNB1L,GNB5,GNG3,GNG7,ITPR2,ITPR3,MAP2K1,MAP2K2,MAPK12,MYLK,NRAS,PAK3,PIK3C2A,PIK3CD,PIK3R3,PLA2G4A,PLA2G6,PLCB1,PPP1CB,Ppp1r12b,PRKCA,PRKCE,PRKCI,PRKD3,RAP2B,ROCK2
Prolactin Signaling	1.25	0.247	0.728	CEBPB,CREBBP,MAP2K1,MAP2K2,MYC,NMI,NRAS,PIK3C2A,PIK3CD,PIK3R3,PLCG2,PRKCA,PRKCE,PRKCI,PRKD3,RAP2B,SOCS2,SOCS3,SOCS5,STAT1
Estrogen Receptor Signaling	2.12	0.226	0.707	ADCY3,ADCY7,ARG2,ATF2,ATF4,BCL2,CACNA1A,CAV1,CCND1,CREB1,CREB3,CREB3L4,CREB5,CREBBP,CTBP1,EGF,EGFR,EIF4E,FOXA1,FOXO1,GNAI1,GNAS,GNAZ,GNG7,GPER1,GSK3B,HES1,HSP90B1,IGF1R,MAP2K1,MAP2K2,MCU,MED14,MED16,MED21,MED24,MED31,MMP11,MMP15,MMP2,MT-CYB,MYC,MYL12B,MYL6,MYL6B,MYLPF,NCOA1,NOTCH1,NRAS,PIK3C2A,PIK3CD,PIK3R3,PLCB1,PLCD1,PLCG2,PPARGC1A,PPP1CB,Ppp1r12b,PRKAB2,PRKACA,PRKCA,PRKCE,PRKCI,PRKD3,RAP2B,ROC…
White Adipose Tissue Browning Pathway	1.97	0.256	0.707	ADCY3,ADCY7,ATF2,ATF4,BDNF,CACNA1A,CACNA1G,CACNB1,CEBPB,CREB1,CREB3,CREB3L4,CREB5,CREBBP,CTBP1,FGFR2,FGFR3,GNAS,GUCY1A2,LDHA,LDHB,LIPE,MAPK12,NPR1,PPARGC1A,PRKAB2,PRKACA,PRKG2,RARG,SLC16A1,THRA,VEGFA,VGF
Synaptic Long Term Potentiation	1.74	0.248	0.707	ATF2,ATF4,Calm1 (includes others),CAMK2D,CREB1,CREB3,CREB3L4,CREB5,CREBBP,GRIN2D,GRIN3B,GRINA,ITPR2,ITPR3,MAP2K1,MAP2K2,NRAS,PLCB1,PLCD1,PLCG2,PPP1CB,PPP1R10,PPP1R14C,PPP3CC,PRKACA,PRKCA,PRKCE,PRKCI,PRKD3,RAP2B,RAPGEF3,RPS6KA1
CREB Signaling in Neurons	0.848	0.203	0.707	ADCY3,ADCY7,ATF2,ATF4,CACNA1A,CACNA1G,CACNB1,Calm1 (includes others),CAMK2D,CREB1,CREB3,CREB3L4,CREB5,CREBBP,GNAI1,GNAS,GNAZ,GNB1L,GNB5,GNG3,GNG7,GRIN2D,ITPR2,ITPR3,MAP2K1,MAP2K2,NRAS,PIK3C2A,PIK3CD,PIK3R3,PLCB1,PLCD1,PLCG2,POLR2A,POLR2K,PRKACA,PRKCA,PRKCE,PRKCI,PRKD3,RAP2B,RPS6KA1
Superpathway of Methionine Degradation	0.523	0.216	0.707	AHCY,AHCYL1,CBS/CBSL,CTH,NSUN4,PCCB,PRMT1,SUV39H2
Paxillin Signaling	0.793	0.213	0.688	ACTA2,ACTN1,ACTN4,BCAR1,CRK,DOCK1,ITGA1,ITGA10,ITGA2,ITGA2B,ITGB4,MAPK12,NCK2,NRAS,PAK3,PARVA,PIK3C2A,PIK3CD,PIK3R3,PTPN12,RAP2B,SRC,VCL
Adrenomedullin signaling pathway	0.712	0.198	0.667	ADCY3,ADCY7,ADM,BAX,BCL2,Calm1 (includes others),CEBPB,CTH,GNAS,GSK3B,GUCY1A2,IL1RN,ITPR2,ITPR3,KCNN1,LTA,MAP2K1,MAP2K2,MAP2K5,MAPK12,MAPK6,MMP2,MYLK,NPR1,NPR2,NPR3,NRAS,NT5C,PIK3C2A,PIK3CD,PIK3R3,PLCB1,PLCD1,PLCG2,PRKACA,PRKG2,RAMP3,RAP2B,TFAP2A
Role of PI3K/AKT Signaling in the Pathogenesis of Influenza	0.517	0.203	0.632	CCL5,CRK,GNAI1,GSK3B,Ifnz (includes others),MAP2K1,MAP2K2,NFKBIE,PIK3C2A,PIK3CD,PIK3R3,PLAC8,ZNF346
Amyotrophic Lateral Sclerosis Signaling	1.66	0.258	0.626	ALS2,BAX,BCL2,BCL2L1,BID,BIRC2,BIRC3,CACNA1A,CAPN1,CAPN10,CAPN5,CAPN8,CAT,GDNF,GLUL,GPX1,GRIN2D,GRIN3B,GRINA,NAIP,PIK3C2A,PIK3CD,PIK3R3,VEGFA,VEGFD
Production of Nitric Oxide and Reactive Oxygen Species in Macrophages	2.36	0.25	0.617	APOE,ARG2,CAT,CLU,CREBBP,CYBA,HOXA10,IFNGR1,IKBKB,IKBKE,IKBKG,IRF8,MAP2K1,MAP3K1,MAP3K13,MAP3K2,MAP3K6,MAPK12,NFKBIE,PCYOX1,PIK3C2A,PIK3CD,PIK3R3,PLCG2,PPM1L,PPP1CB,PPP1R10,PPP1R14C,PPP2R3A,PRKCA,PRKCE,PRKCI,PRKD3,PTPA,PTPN6,RHOB,RHOBTB1,RHOBTB2,RHOG,RHOQ,RND1,RND2,RND3,SPI1,STAT1,TLR2,TLR4
Mouse Embryonic Stem Cell Pluripotency	1.36	0.243	0.6	BMP4,CREBBP,DVL1,FZD4,FZD6,FZD7,GSK3B,ID1,ID2,ID3,LEF1,LIF,LIFR,MAP2K1,MAP2K2,MAPK12,MYC,NANOG,NRAS,PIK3C2A,PIK3CD,PIK3R3,RAP2B,TCF7L1,TCF7L2
Pyrimidine Ribonucleotides Interconversion	1.68	0.31	0.577	AK1,AK4,AK5,CMPK2,CTPS1,DHX29,ENTPD2,ENTPD6,NME2,NME4,NME5,RAD54L,SLC25A42
Pyrimidine Ribonucleotides De Novo Biosynthesis	1.51	0.295	0.577	AK1,AK4,AK5,CMPK2,CTPS1,DHX29,ENTPD2,ENTPD6,NME2,NME4,NME5,RAD54L,SLC25A42
Role of NANOG in Mammalian Embryonic Stem Cell Pluripotency	1.12	0.227	0.577	BMP1,BMP3,BMP4,DVL1,FZD4,FZD6,FZD7,GAB1,GATA6,GSK3B,LIF,LIFR,MAP2K1,MAP2K2,NANOG,NRAS,PIK3C2A,PIK3CD,PIK3R3,RAP2B,TCF7L1,WNT10A,WNT16,WNT5A,WNT7A,WNT7B,WNT9A
IL-15 Production	1.05	0.223	0.577	ABL2,AXL,CLK3,DDR1,DYRK3,EGFR,EPHA2,EPHA4,ERBB3,FGFR2,FGFR3,FLT1,FLT4,FRK,IGF1R,LCK,LMTK3,MAP2K1,MAP2K5,MET,PEAK1,PRKCI,SRC,STAT1,STYK1,TEC,TNK1
Integrin Signaling	3.5	0.268	0.566	ACTA2,ACTN1,ACTN4,Arf2,ARHGAP26,ARPC1A,ARPC1B,ARPC4,ASAP1,BCAR1,BCAR3,CAPN1,CAPN10,CAPN5,CAPN8,CAV1,CRK,DOCK1,GSK3B,ITGA1,ITGA10,ITGA2,ITGA2B,ITGB4,LIMS1,MAP2K1,MAP2K2,MYL12B,MYLK,NCK2,NEDD9,NRAS,PAK3,PARVA,PARVB,PDGFB,PFN2,PIK3C2A,PIK3CD,PIK3R3,PLCG2,PPP1CB,Ppp1r12b,RAP2B,RAPGEF1,RHOB,RHOBTB1,RHOBTB2,RHOG,RHOQ,RND1,RND2,RND3,SRC,VCL,WIPF1,ZYX
STAT3 Pathway	4.26	0.311	0.539	BCL2,CISH,EGF,EGFR,FGFR2,FGFR3,FLT1,FLT4,GHR,IGF1R,IL10RB,IL13RA1,IL15RA,IL17RA,IL17RE,IL18R1,IL18RAP,IL1R1,IL20RB,IL3RA,IL4R,IL6R,MAP2K1,MAP2K2,MAPK12,MYC,NDUFA13,NRAS,PDGFB,PIAS3,PIM1,PTPN6,RAP2B,SOCS2,SOCS3,SOCS5,SRC,TGFB1,TGFB2,TGFBR1,TGFBR2,VEGFA
EGF Signaling	1.1	0.255	0.535	EGF,EGFR,ITPR2,ITPR3,MAP2K1,MAP3K1,MAPK12,PIK3C2A,PIK3CD,PIK3R3,PRKCA,RASA1,SRC,STAT1
ErbB4 Signaling	0.983	0.239	0.535	ADAM17,MAP2K1,MAP2K2,NCSTN,NRAS,Nrg1,PIK3C2A,PIK3CD,PIK3R3,PLCG2,PRKCA,PRKCE,PRKCI,PRKD3,PSEN1,RAP2B
Calcium-induced T Lymphocyte Apoptosis	0.812	0.227	0.535	Calm1 (includes others),HDAC2,HLA-A,HLA-DMA,HLA-DMB,ITPR2,ITPR3,LCK,MEF2D,NR4A1,PPP3CC,PRKCA,PRKCE,PRKCI,PRKD3
IL-7 Signaling Pathway	0.438	0.192	0.535	BAX,BCL2,CCND1,CCND3,CDKN1B,FOXO1,GSK3B,MAPK12,MET,MYC,PIK3C2A,PIK3CD,PIK3R3,SLC2A1,STAT1
HOTAIR Regulatory Pathway	0.963	0.212	0.522	CDH1,COL1A1,CREBBP,DZIP3,FOXA1,H3-3A/H3-3B,HDAC2,HSF1,LEF1,MET,MMP11,MMP15,MMP2,MYC,PIK3C2A,PIK3CD,PIK3R3,REST,ROCK2,SNUPN,SPP1,SUZ12,TCF7L1,TCF7L2,TGFB1,TLR4,TWIST1,VIM,WNT10A,WNT16,WNT5A,WNT7A,WNT7B,WNT9A
Androgen Signaling	0.62	0.199	0.5	CACNA1A,CACNA1G,CACNB1,Calm1 (includes others),CALR,CCND1,CREBBP,ERCC2,GNAI1,GNAS,GNAZ,GNB1L,GNB5,GNG3,GNG7,GTF2H1,KAT2B,NCOA1,POLR2A,POLR2K,PRKACA,PRKCA,PRKCE,PRKCI,PRKD3,SRC,TGFB1I1
JAK/Stat Signaling	0.863	0.225	0.471	BCL2L1,CEBPB,CISH,MAP2K1,MAP2K2,NRAS,PIAS3,PIK3C2A,PIK3CD,PIK3R3,PTPN6,RAP2B,SOCS2,SOCS3,SOCS5,STAT1,STAT2,STAT6
nNOS Signaling in Neurons	1.3	0.277	0.447	Calm1 (includes others),CAPN1,CAPN10,CAPN5,CAPN8,GRIN2D,GRIN3B,GRINA,PPP3CC,PRKCA,PRKCE,PRKCI,PRKD3
Superpathway of Citrulline Metabolism	0.996	0.333	0.447	ARG2,ASL,ASS1,GLS2,OAT
The Visual Cycle	0.936	0.3	0.447	AKR1B10,DHRS3,RDH10,RDH11,RDH13,RDH5
Methionine Degradation I (to Homocysteine)	0.487	0.227	0.447	AHCY,AHCYL1,NSUN4,PRMT1,SUV39H2
Ethanol Degradation IV	0.44	0.217	0.447	ACSL1,ALDH3B1,ALDH4A1,ALDH9A1,CAT
D-myo-inositol (1,4,5)-Trisphosphate Biosynthesis	0.36	0.2	0.447	PI4K2B,PIP5K1A,PLCB1,PLCD1,PLCG2
Apelin Liver Signaling Pathway	0.325	0.192	0.447	COL11A2,COL1A1,EDN1,GSK3B,MAPK12
Th2 Pathway	0.314	0.176	0.447	ACVR1,ACVR1B,CD40,CRLF2,DLL1,HLA-A,HLA-DMA,HLA-DMB,IL24,IL4R,JAG1,NCSTN,NOTCH1,NOTCH3,PIK3C2A,PIK3CD,PIK3R3,PSEN1,SOCS3,SPI1,STAT6,TGFB1,TGFBR1,TGFBR2
Sperm Motility	1.25	0.215	0.426	ABL2,AXL,CACNA1G,Calm1 (includes others),CLK3,DDR1,DYRK3,EGFR,EPHA2,EPHA4,ERBB3,FGFR2,FGFR3,FLT1,FLT4,FRK,GNAS,GUCY1A2,IGF1R,ITPR2,ITPR3,LCK,LMTK3,MAP2K1,MAP2K5,MET,NPR1,PDE4B,PDE4C,PEAK1,PLA2G4A,PLA2G6,PLA2G7,PLAAT3,PLCB1,PLCD1,PLCG2,PRKACA,PRKCA,PRKCE,PRKCI,PRKD3,PRKG2,SLC9A5,SRC,STYK1,TEC,TNK1
Osteoarthritis Pathway	3.61	0.27	0.42	ADAMTS4,ADAMTS5,ANXA2,ATF2,ATF4,CASP2,CCN4,CEBPB,CREB1,CREB3,CREB3L4,CREB5,CREBBP,ELF3,FGFR3,FZD4,FZD6,FZD7,GLIS1,GLIS2,H19,HDAC4,HES1,HTRA1,IL18RAP,IL1R1,IL1RAP,ITGA2,JAG1,LEF1,LRP1,NAMPT,NOTCH1,OCRL,PPARD,PPARGC1A,PRKAB2,PTCH1,PTGS2,S1PR2,SDC4,SLC39A8,SMAD6,SOX9,SPHK1,SPP1,TCF7L1,TCF7L2,TGFB1,TGFBR1,TGFBR2,TIMP3,TLR2,TLR4,VEGFA,VEGFD,WNT16
Salvage Pathways of Pyrimidine Ribonucleotides	2.14	0.276	0.392	ADPGK,AK1,AK4,AK5,CDA,CDK1,CDK18,CMPK2,DAPK1,EIF2AK2,GRK5,IRAK1,MAP2K1,MAP2K2,MAP3K6,MAPK6,NEK2,NME2,NME4,NME5,PAK3,PIM1,PLK1,PRKCE,SGK1,TTK,UCKL1
p70S6K Signaling	1.12	0.225	0.392	EEF2K,EGFR,F2R,F2RL1,GNAI1,IL4R,MAP2K1,MAP2K2,MAPT,NRAS,PIK3C2A,PIK3CD,PIK3R3,PLCB1,PLCD1,PLCG2,PLD1,PPM1L,PPP2R3A,PRKCA,PRKCE,PRKCI,PRKD3,PTPA,RAP2B,SRC,YWHAE,YWHAQ,YWHAZ
Cysteine Biosynthesis III (mammalia)	0.979	0.292	0.378	AHCY,AHCYL1,CBS/CBSL,CTH,NSUN4,PRMT1,SUV39H2
TNFR2 Signaling	1.61	0.333	0.333	BIRC2,BIRC3,IKBKB,IKBKE,IKBKG,LTA,MAP3K1,NAIP,NFKBIE,TANK
Amyloid Processing	1.11	0.26	0.302	APP,BACE1,CAPN1,CAPN10,CAPN5,CAPN8,GSK3B,MAPK12,MAPT,NCSTN,PRKACA,PRKCE,PSEN1
UVB-Induced MAPK Signaling	0.759	0.231	0.302	EGFR,EIF4E,H3-3A/H3-3B,MAP2K1,MAPK12,PIK3C2A,PIK3CD,PIK3R3,PRKCA,PRKCE,PRKCI,PRKD3
UVC-Induced MAPK Signaling	0.593	0.216	0.302	EGFR,MAP2K1,MAP2K2,MAPK12,NRAS,PRKCA,PRKCE,PRKCI,PRKD3,RAP2B,SRC
Agrin Interactions at Neuromuscular Junction	0.75	0.218	0.277	ACTA2,DAG1,DVL1,EGFR,ERBB3,GABPB1,ITGA1,ITGA2,LAMB1,MAPK12,NRAS,Nrg1,PAK3,PKLR,RAP2B,SRC,UTRN
α-Adrenergic Signaling	1.24	0.24	0.258	ADCY3,ADCY7,Calm1 (includes others),GNAI1,GNAS,GNB1L,GNB5,GNG3,GNG7,GYS1,ITPR2,ITPR3,MAP2K1,MAP2K2,NRAS,PHKB,PLCG2,PRKACA,PRKCA,PRKCE,PRKCI,PRKD3,RAP2B
BMP signaling pathway	0.538	0.2	0.258	ATF2,BMP1,BMP3,BMP4,CREB1,CREBBP,FST,MAGED1,MAP2K1,MAP2K2,MAPK12,NRAS,PITX2,PRKACA,RAP2B,SMAD6,SMURF1
Chemokine Signaling	1.07	0.237	0.229	Calm1 (includes others),CAMK1,CAMK1D,CAMK1G,CAMK2D,CCL5,GNAI1,MAP2K1,MAP2K2,MAPK12,NRAS,PLCB1,PLCG2,PPP1CB,Ppp1r12b,PRKCA,RAP2B,ROCK2,SRC
Fc Epsilon RI Signaling	0.34	0.179	0.218	GAB1,INPP5K,MAP2K1,MAP2K2,MAPK12,NRAS,OCRL,PIK3C2A,PIK3CD,PIK3R3,PLA2G4A,PLA2G6,PLCG2,PRKCA,PRKCE,PRKCI,PRKD3,RAP2B,SYNJ1,SYNJ2,VAV3
Glioma Signaling	2.54	0.282	0.209	Calm1 (includes others),CAMK1,CAMK1D,CAMK1G,CAMK2D,CCND1,CDKN2B,CDKN2C,CDKN2D,E2F5,E2F6,EGF,EGFR,IDH1,IGF1R,MAP2K1,MAP2K2,NRAS,PDGFA,PDGFB,PDGFD,PIK3C2A,PIK3CD,PIK3R3,PLCG2,PRKCA,PRKCE,PRKCI,PRKD3,RAP2B,RB1
Apelin Endothelial Signaling Pathway	0.745	0.209	0.209	ADCY3,ADCY7,Calm1 (includes others),GNAI1,GNAS,HDAC4,KLF2,MAP2K1,MAP2K2,MAPK12,MEF2A,MEF2D,NRAS,PIK3C2A,PIK3CD,PIK3R3,PLCB1,PRKAB2,PRKCA,PRKCE,PRKCI,PRKD3,RAP2B,VCAM1
Semaphorin Neuronal Repulsive Signaling Pathway	1.47	0.238	0.18	DPYSL5,GSK3B,GUCY1A2,ITGA2,MAP2K1,MAP2K2,MAP2K5,MAPT,MYL12B,MYL6,MYL6B,MYLPF,NRP1,PAK3,PDE4B,PDE4C,Pde4d,PIK3C2A,PIK3CD,PIK3R3,PLCG2,PLXNB1,PLXND1,PPP1CB,Ppp1r12b,PRKACA,PRKG2,RND1,ROCK2,SEMA3A,STK11
ERK/MAPK Signaling	3.06	0.264	0.143	ATF1,ATF2,ATF4,BCAR1,CREB1,CREB3,CREB3L4,CREB5,CREBBP,CRK,DOCK1,DUSP4,DUSP6,EIF4E,ELF3,ETS1,H3-3A/H3-3B,HSPB1,HSPB2,ITGA2,KSR1,MAP2K1,MAP2K2,MKNK2,MYC,NRAS,PAK3,PIK3C2A,PIK3CD,PIK3R3,PLA2G4A,PLA2G6,PLCG2,PPM1L,PPP1CB,PPP1R10,PPP1R14C,PPP2R3A,PRKACA,PRKCA,PRKCE,PRKCI,PTPA,RAP2B,RAPGEF1,RAPGEF3,RPS6KA1,SRC,STAT1,YWHAQ,YWHAZ

## Sheet: B'-KD_N1+Shear vs KD_N1-Shear D
Ingenuity Canonical Pathways	-log(p-value)	Ratio	z-score	Molecules
EIF2 Signaling	1.53	0.223	-2.611	ACTA2,ATF3,ATF4,ATF5,BCL2,CCND1,DDIT3,EIF1AX,EIF2AK2,EIF2S3,EIF3C,EIF3D,EIF3G,EIF4A1,EIF4A2,EIF4E,EIF4G3,EIF5,FAU,GSK3B,IGF1R,MAP2K1,MAP2K2,MT-RNR1,MT-RNR2,MYC,NOX4,NRAS,PIK3C2A,PIK3CD,PIK3R3,PPP1CB,PPP1R15A,PTBP1,RAP2B,RPL13A,RPL15,RPL17,RPL22,RPL26,RPL35A,RPL36,Rpl36a,RPL39,RPL5,RPL7A,RPS15,SREBF1,TRIB3,VEGFA
RhoGDI Signaling	2.76	0.261	-2.596	ACTA2,ARHGDIG,ARHGEF16,ARHGEF17,ARHGEF19,ARHGEF2,ARHGEF3,ARHGEF5,ARHGEF9,ARPC1A,ARPC1B,ARPC4,CDH1,CDH16,CDH17,CDH2,CDH24,CDH6,CREBBP,DLC1,GNAI1,GNAS,GNAZ,GNB1L,GNB5,GNG3,GNG7,ITGA2,MSN,MYL12B,MYL6,MYL6B,MYLPF,PAK3,PIP5K1A,PRKCA,RHOB,RHOBTB1,RHOBTB2,RHOG,RHOQ,RND1,RND2,RND3,ROCK2,SRC,WASF2
Glycolysis I	6.26	0.615	-2.5	ALDOA,ALDOC,ENO1,ENO2,ENO3,FBP2,GAPDH,GPI,PFKL,PFKP,PGAM1,PGAM2,PGK1,PKLR,PKM,TPI1
Kinetochore Metaphase Signaling Pathway	3.56	0.317	-2.414	ANAPC1,AURKB,BUB1,BUB1B,CCNB1,CDC16,CDC23,CDCA8,CDK1,CENPA,CENPK,CENPQ,ENSA,ESPL1,H2AX,INCENP,KIF2C,MAD2L1,NDC80,NEK2,NSL1,NUF2,PLK1,PPP1CB,PPP1R10,PPP1R14C,PTTG1,SKA1,SKA2,SPC24,SPC25,TTK
Valine Degradation I	0.66	0.263	-2.236	ALDH6A1,AUH,BCAT1,DBT,HIBADH
GDP-glucose Biosynthesis	0.975	0.364	-2	GCK,HK2,PGM1,PGM2
Glucose and Glucose-1-phosphate Degradation	0.86	0.333	-2	GCK,HK2,PGM1,PGM2
PPARα/RXRα Activation	1.01	0.211	-1.915	ACADL,ACVR1,ACVR1B,ADCY3,ADCY7,ADIPOR2,BCL3,CHD5,CREBBP,FASN,GHR,GNAS,GPD1,HELZ2,HSP90B1,IKBKB,IKBKE,IKBKG,IL18RAP,IL1R1,IL1RAP,MAP2K1,MAP2K2,MED24,NFKBIE,NRAS,PLCB1,PLCD1,PLCG2,PPARGC1A,PRKAB2,PRKACA,PRKCA,RAP2B,SLC27A1,TGFB1,TGFB2,TGFBR1,TGFBR2,TRAF6
Antioxidant Action of Vitamin C	0.618	0.202	-1.807	GLRX,GSTO1,IKBKB,IKBKE,IKBKG,MAPK12,NFKBIE,PLA2G4A,PLA2G6,PLA2G7,PLAAT3,PLCB1,PLCD1,PLCG2,PLD1,PLD2,PLD3,SLC23A2,SLC23A3,SLC2A1,TXNRD1,TXNRD3
PPAR Signaling	1.11	0.231	-1.633	CITED2,CREBBP,HSP90B1,IKBKB,IKBKE,IKBKG,IL18RAP,IL1R1,IL1RAP,IL1RN,MAP2K1,MAP2K2,NCOA1,NFKBIE,NRAS,PDGFA,PDGFB,PDGFD,PPARD,PPARGC1A,PTGS2,RAP2B,SRA1,TRAF6
Gluconeogenesis I	4.62	0.538	-1.604	ALDOA,ALDOC,ENO1,ENO2,ENO3,FBP2,GAPDH,GPI,MDH1,ME1,ME3,PGAM1,PGAM2,PGK1
Ephrin B Signaling	0.6	0.208	-1.508	EFNB1,EFNB2,EFNB3,GNAI1,GNAS,GNAZ,GNB1L,GNB5,GNG3,GNG7,KALRN,NCK2,RGS3,ROCK2,VAV3
Coagulation System	0.607	0.229	-1.414	BDKRB2,F2R,F3,PLAT,PLAU,PLAUR,SERPINE1,THBD
PTEN Signaling	2.67	0.278	-1.372	BCAR1,BCL2,BCL2L1,BCL2L11,CCND1,CDKN1B,EGFR,FGFR2,FGFR3,FLT1,FLT4,FOXO1,GHR,GSK3B,IGF1R,IKBKB,IKBKE,IKBKG,INPP5K,ITGA2,MAGI1,MAGI2,MAP2K1,MAP2K2,MAST2,NRAS,OCRL,PIK3CD,PIK3R3,PREX2,RAP2B,SYNJ1,SYNJ2,TGFBR1,TGFBR2
Dopamine Receptor Signaling	0.462	0.195	-1.342	ADCY3,ADCY7,GCH1,MAOA,NCS1,PPM1L,PPP1CB,PPP1R10,PPP1R14C,PPP1R1B,PPP2R3A,PRKACA,PTPA,SLC18A2,SPR
GP6 Signaling Pathway	1.52	0.244	-1.3	Calm1 (includes others),CERT1,COL11A2,COL12A1,COL16A1,COL1A1,COL20A1,COL4A1,COL4A2,COL4A5,COL4A6,COL6A1,COL6A2,COL7A1,COL9A3,GSK3B,ITGA2B,LAMA3,LAMB1,LAMB3,PIK3C2A,PIK3CD,PIK3R3,PLCG2,PRKCA,PRKCE,PRKCI,PRKD3,RHOG
PI3K/AKT Signaling	3.59	0.28	-1.257	BCL2,BCL2L1,CCND1,CDKN1B,EIF4E,FOXO1,GAB1,GDF15,GHR,GSK3B,GYS1,HSP90B1,IKBKB,IKBKE,IKBKG,IL10RB,IL13RA1,IL15RA,IL17RA,IL17RE,IL18R1,IL18RAP,IL1R1,IL20RB,IL3RA,IL4R,IL6R,INPP5K,ITGA2,LIMS1,MAP2K1,MAP2K2,NANOG,NFKBIE,NRAS,OCRL,PIK3CD,PIK3R3,PPM1L,PPP2R3A,PTGS2,PTPA,RAP2B,SYNJ1,SYNJ2,TSC2,YWHAE,YWHAQ,YWHAZ
Sumoylation Pathway	0.959	0.223	-1.213	ARHGDIG,CDH1,CEBPA,CREBBP,CTBP1,ETS1,HDAC2,MAPK12,RANGAP1,RHOB,RHOBTB1,RHOBTB2,RHOG,RHOQ,RND1,RND2,RND3,SENP1,SENP2,SENP7,SLC19A1,SUMO3,ZNF217
Interferon Signaling	2.28	0.361	-1.155	BAX,BCL2,IFIT1,IFIT3,IFITM3,IFNGR1,ISG15,MED14,OAS1,PSMB8,STAT1,STAT2,TAP1
p53 Signaling	0.488	0.194	-1.069	BAX,BBC3,BCL2,BCL2L1,BRCA1,CCND1,CCNG1,DRAM1,GADD45B,GADD45G,GSK3B,KAT2B,PERP,PIK3C2A,PIK3CD,PIK3R3,PLAGL1,RB1,TP53INP1
Endocannabinoid Cancer Inhibition Pathway	3.97	0.301	-1.067	ADCY3,ADCY7,AKT1S1,ATF2,ATF3,ATF4,CASP2,CCND1,CCND3,CCNE1,CDH1,CDKN1B,CREB1,CREB3,CREB3L4,CREB5,CREBBP,DDIT3,GNAI1,GNB1L,GSK3B,LEF1,MAP2K1,MAP2K2,MAP2K5,MLST8,MMP2,MYC,NSMAF,PIK3C2A,PIK3CD,PIK3R3,PRKAB2,PRKACA,ROCK2,SRC,TCF7L1,TCF7L2,TRIB3,TWIST1,VEGFA,VEGFD,VIM
ATM Signaling	2.51	0.289	-1	ATF1,ATF2,ATF4,BID,BRCA1,CBX1,CCNB1,CCNB2,CDC25C,CDK1,CREB1,CREB3,CREB3L4,CREB5,CREBBP,FANCD2,GADD45B,GADD45G,H2AX,HERC2,MAPK12,MDC1,PPM1L,PPP2R3A,PTPA,RAD9A,TDP1,ZNF420
Arginine Degradation VI (Arginase 2 Pathway)	2.01	0.667	-1	ARG2,OAT,PYCR1,PYCR2
Sucrose Degradation V (Mammalian)	1.27	0.444	-1	ALDOA,ALDOC,KHK,TPI1
Leucine Degradation I	1.27	0.444	-1	AUH,BCAT1,HMGCL,HMGCLL1
Colanic Acid Building Blocks Biosynthesis	0.676	0.286	-1	GALK1,GPI,PMM2,UGDH
Dermatan Sulfate Degradation (Metazoa)	0.475	0.235	-1	HEXA,HEXD,HYAL1,OGA
Cell Cycle: G1/S Checkpoint Regulation	2.47	0.313	-0.943	CCND1,CCND3,CCNE1,CDKN1B,CDKN2B,CDKN2C,CDKN2D,E2F5,E2F6,FOXO1,GSK3B,HDAC2,HDAC4,HDAC6,HDAC8,MYC,RB1,RPL5,SKP1,TGFB1,TGFB2
BEX2 Signaling Pathway	0.903	0.228	-0.943	BBC3,BCL2,CCND1,CDH2,GSK3B,LEF1,LGALS1,MAPK12,MMP2,PPM1L,PPP2R3A,PTPA,SPP1,TCF7L1,TCF7L2,TSC2,VEGFA,VEGFD
Role of BRCA1 in DNA Damage Response	1.3	0.25	-0.905	ATF1,BARD1,BRCA1,BRCA2,DPF1,E2F5,E2F6,FANCA,FANCB,FANCC,FANCD2,HLTF,MDC1,PLK1,RB1,SLC19A1,SMARCA2,SMARCD2,SMARCD3,STAT1
Wnt/β-catenin Signaling	1.94	0.243	-0.845	ACVR1,ACVR1B,APC2,CCND1,CDH1,CDH2,CREBBP,DVL1,FZD4,FZD6,FZD7,GJA1,GSK3B,KREMEN1,LEF1,LRP1,LRP6,MAP4K1,MYC,PPARD,PPM1L,PPP2R3A,PTPA,RARG,SOX4,SOX9,SRC,TCF7L1,TCF7L2,TGFB1,TGFB2,TGFBR1,TGFBR2,TLE1,TLE3,UBC,WNT10A,WNT16,WNT5A,WNT7A,WNT7B,WNT9A
Myc Mediated Apoptosis Signaling	1.11	0.26	-0.832	BAX,BBC3,BCL2,BCL2L1,BCL2L11,BID,CASP2,CREBBP,IKBKB,IKBKE,IKBKG,MYC,PRKACA
Role of Wnt/GSK-3β Signaling in the Pathogenesis of Influenza	0.943	0.231	-0.832	APC2,DVL1,FZD4,FZD6,FZD7,GSK3B,Ifnz (includes others),LEF1,NCOA1,SIAH1,TCF7L1,TCF7L2,WNT10A,WNT16,WNT5A,WNT7A,WNT7B,WNT9A
Apelin Cardiac Fibroblast Signaling Pathway	0.714	0.261	-0.816	CCN2,PRKAB2,SERPINE1,SPHK1,TGFB1,TGFB2
14-3-3-mediated Signaling	2.33	0.268	-0.784	AKT1S1,BAX,CDKN1B,EDC3,FOXO1,GSK3B,MAP2K1,MAP2K2,MAPK12,MAPT,NRAS,PIK3C2A,PIK3CD,PIK3R3,PLCB1,PLCD1,PLCG2,PRKCA,PRKCE,PRKCI,PRKD3,RAP2B,RPS6KA1,SRC,STK11,TSC2,TUBA1A,TUBB2B,TUBB3,TUBB4B,VIM,YWHAE,YWHAQ,YWHAZ
IGF-1 Signaling	0.757	0.212	-0.775	CCN1,CCN2,FOXO1,IGF1R,IGFBP2,IRS2,MAP2K1,MAP2K2,NRAS,PIK3C2A,PIK3CD,PIK3R3,PRKACA,PRKCI,RAP2B,RASA1,SOCS2,SOCS3,SOCS5,YWHAE,YWHAQ,YWHAZ
Melatonin Signaling	0.6	0.208	-0.775	Calm1 (includes others),CAMK2D,GNAI1,MAP2K1,MAP2K2,MAP2K5,PLCB1,PLCD1,PLCG2,PRKACA,PRKCA,PRKCE,PRKCI,PRKD3,RORA
Mitotic Roles of Polo-Like Kinase	3.81	0.364	-0.728	ANAPC1,CAPN1,CCNB1,CCNB2,CDC16,CDC23,CDC25C,CDK1,ESPL1,FBXO5,HSP90B1,KIF11,PKMYT1,PLK1,PLK3,PLK4,PPM1L,PPP2R3A,PRC1,PTPA,PTTG1,SLK,TGFB1,WEE1
Cyclins and Cell Cycle Regulation	3.1	0.321	-0.655	CCNA2,CCNB1,CCNB2,CCND1,CCND3,CCNE1,CDK1,CDKN1B,CDKN2B,CDKN2C,CDKN2D,E2F5,E2F6,GSK3B,HDAC2,HDAC4,HDAC6,HDAC8,PPM1L,PPP2R3A,PTPA,RB1,SKP1,TGFB1,TGFB2,WEE1
Sirtuin Signaling Pathway	4.57	0.268	-0.651	ACADL,AGTRAP,APP,ARG2,ARNTL,ATG10,ATG13,ATG2A,ATG4A,ATG9B,BAX,BCL2L11,CDH1,CPT1A,CPT1C,DUSP6,FOXO1,G6PD,GABPB1,GADD45B,GADD45G,GSK3B,H1-0,H1-10,H1-2,H1-3,H1f4,H3-3A/H3-3B,HSF1,LDHA,LDHB,MAPK12,MAPK6,MT-CYB,MT-ND2,MT-ND4,MYC,NAMPT,NDRG1,NDUFA13,NDUFA6,NDUFAF2,NDUFB2,NDUFB5,NDUFV3,NFE2L2,NQO1,OGG1,PAM16,PDK1,PFKFB3,PGAM1,PGAM2,PGK1,POLR1A,POLR1E,PPARGC1A,PPID,RRP9,SCNN1A,SIRT4,SLC25A5,SLC2A1,SOD2,S…
Angiopoietin Signaling	0.268	0.173	-0.632	CRK,FOXO1,IKBKB,IKBKE,IKBKG,NFKBIE,NRAS,PAK3,PIK3C2A,PIK3CD,PIK3R3,RAP2B,RASA1
UVA-Induced MAPK Signaling	0.488	0.194	-0.577	BCL2L1,EGFR,MAPK12,NRAS,PARP14,PARP3,PARP9,PIK3C2A,PIK3CD,PIK3R3,PLCB1,PLCD1,PLCG2,PRKCA,RAP2B,RPS6KA1,STAT1,TIPARP,TNKS
Apoptosis Signaling	2.68	0.293	-0.557	BAX,BCL2,BCL2L1,BCL2L11,BID,BIRC2,BIRC3,CAPN1,CAPN10,CAPN5,CAPN8,CASP2,CDK1,DFFB,ENDOG,IKBKB,IKBKE,IKBKG,LMNA,MAP2K1,MAP2K2,NAIP,NFKBIE,NRAS,PLCG2,PRKCA,PRKCE,RAP2B,RPS6KA1
Relaxin Signaling	0.451	0.187	-0.5	ADCY3,ADCY7,CREB1,CTH,GDPD1,GNAI1,GNAS,GNAZ,GNB1L,GNB5,GNG3,GNG7,GUCY1A2,MAP2K1,MPPE1,NFKBIE,NPR1,NPR2,NPR3,NT5C,PDE4B,PDE4C,PIK3C2A,PIK3CD,PIK3R3,PRKACA,SMPDL3B,VEGFA
Pyridoxal 5'-phosphate Salvage Pathway	1.86	0.288	-0.471	ADPGK,CDK1,CDK18,DAPK1,EIF2AK2,GRK5,IRAK1,MAP2K1,MAP2K2,MAP3K6,MAPK6,NEK2,PAK3,PDXK,PIM1,PLK1,PRKCE,SGK1,TTK
Telomerase Signaling	1.19	0.234	-0.471	EGF,EGFR,ELF3,ETS1,HDAC2,HDAC4,HDAC6,HDAC8,HSP90B1,MAP2K1,MAP2K2,MYC,NRAS,PIK3C2A,PIK3CD,PIK3R3,PPM1L,PPP2R3A,PTPA,RAP2B,RB1,TEP1,TERF1,TERT,TINF2
Sonic Hedgehog Signaling	0.652	0.241	-0.447	CCNB1,CDK1,GLIS1,GLIS2,GSK3B,PRKACA,PTCH1
Endoplasmic Reticulum Stress Pathway	0.538	0.238	-0.447	ATF4,CALR,DDIT3,HSP90B1,TAOK3
Protein Kinase A Signaling	6.03	0.268	-0.422	ADCY3,ADCY7,ADD2,ADD3,AKAP11,AKAP12,ANAPC1,ATF1,ATF2,ATF4,Calm1 (includes others),CAMK2D,CDC16,CDC23,CDC25C,CREB1,CREB3,CREB3L4,CREB5,CREBBP,CREM,DUSP10,DUSP18,DUSP4,DUSP5,DUSP6,DUSP8,EYA3,FLNA,FLNC,GDPD1,GNAI1,GNAS,GNB1L,GNB5,GNG3,GNG7,GSK3B,GYS1,H1-0,H1-10,H1-2,H1-3,H1f4,H3-3A/H3-3B,ITPR2,ITPR3,LEF1,LIPE,MAP2K1,MAP2K2,MAP3K1,MPPE1,MYH10,MYL12B,MYL6,MYL6B,MYLK,MYLPF,NFATC4,NFKBIE,NTN1,PDE4B,PDE4…
HIF1α Signaling	2.92	0.259	-0.412	ADM,CAMK1,CAMK1D,CAMK1G,CAMK2D,CCNG2,CREBBP,EDN1,EGF,EGLN1,EGLN2,EGLN3,EIF4E,FLT1,FLT4,GCK,GPI,HK2,HSPA14,IL6R,LDHA,LDHB,MAP2K1,MAP2K2,MAP2K5,MET,MKNK2,MMP11,MMP15,MMP2,NCOA1,NOX4,NRAS,PDGFB,PIK3C2A,PIK3CD,PIK3R3,PKM,PLCG2,PPP3CC,PRKCA,PRKCE,PRKCI,PRKD3,RAP2B,SAT1,SERPINE1,SLC2A1,TGFB1,TGFB2,VEGFA,VEGFD,VIM
UDP-N-acetyl-D-galactosamine Biosynthesis II	2.53	0.538	-0.378	GCK,GNPDA1,GNPDA2,GNPNAT1,GPI,HK2,UAP1
Cell Cycle Regulation by BTG Family Proteins	1.74	0.324	-0.378	BTG2,CCND1,CCNE1,E2F5,E2F6,HOXB9,NOCT,PPM1L,PPP2R3A,PRMT1,PTPA,RB1
tRNA Charging	0.285	0.179	-0.378	DARS2,FARS2,FARSB,IARS2,LARS2,NARS2,VARS1
Insulin Receptor Signaling	1.47	0.236	-0.354	ASIC1,CRK,EIF4E,FOXO1,GAB1,GSK3B,GYS1,INPP5K,IRS2,LIPE,MAP2K1,MAP2K2,NRAS,OCRL,PIK3C2A,PIK3CD,PIK3R3,PPP1CB,PPP1R10,PPP1R14C,PRKACA,PRKCI,RAP2B,RAPGEF1,RHOQ,SCNN1A,SGK1,SOCS3,SYNJ1,SYNJ2,TRIP10,TSC2,VAMP2
Synaptic Long Term Depression	0.375	0.18	-0.354	CACNA1A,CACNA1G,CACNB1,CTH,GNAI1,GNAS,GNAZ,GUCY1A2,IGF1R,ITPR2,ITPR3,MAP2K1,MAP2K2,NPR1,NPR2,NPR3,NRAS,NT5C,PLA2G4A,PLA2G6,PLA2G7,PLAAT3,PLCB1,PLCD1,PLCG2,PPM1L,PPP2R3A,PRKCA,PRKCE,PRKCI,PRKD3,PRKG2,PTPA,RAP2B
AMPK Signaling	2.95	0.257	-0.316	ACACB,AK1,AK4,AK5,AKT1S1,ATF2,ATF4,CCNA2,CCND1,CHRNB1,CPT1A,CPT1C,CREB1,CREB3,CREB3L4,CREB5,CREBBP,DPF1,EEF2K,FASN,FOXO1,GNAS,GNB1L,GYS1,HLTF,IRS2,KAT2B,LIPE,MAPK12,MLST8,PFKFB1,PFKFB3,PFKFB4,PFKL,PFKP,PIK3C2A,PIK3CD,PIK3R3,PPARGC1A,PPM1H,PPM1K,PPM1L,PPP2R3A,PRKAB2,PRKACA,PTPA,RAB3A,SLC2A1,SMARCA2,SMARCD2,SMARCD3,STIM1,STK11,TSC2,ULK1
VDR/RXR Activation	1.67	0.269	-0.277	CCL5,CDKN1B,CEBPA,CEBPB,CST6,CXCL10,FOXO1,HES1,HOXA10,HR,MXD1,NCOA1,PDGFA,PPARD,PRKCA,PRKCE,PRKCI,PRKD3,SPP1,TGFB2,THBD
Ceramide Signaling	0.346	0.182	-0.258	BCL2,KSR1,MAP2K1,MAP3K1,NRAS,NSMAF,PIK3C2A,PIK3CD,PIK3R3,PPM1L,PPP2R3A,PTPA,RAP2B,S1PR2,SPHK1,SPHK2
LPS/IL-1 Mediated Inhibition of RXR Function	0.951	0.205	-0.229	ABCC3,ACOX2,ACOX3,ACSBG1,ACSL1,ALDH16A1,ALDH3B1,ALDH4A1,ALDH6A1,ALDH9A1,APOE,CAT,CHST1,CHST12,CPT1A,CPT1C,ECSIT,FABP5,GSTA3,GSTM1,GSTO1,GSTP1,GSTZ1,IL18RAP,IL1R1,IL1RAP,IL1RN,IRAK1,LY96,MAOA,MAP3K1,MGST1,MGST2,MYD88,NCOA1,NDST1,NDST3,PLTP,PPARGC1A,SLC27A1,SLC27A3,SREBF1,SULT1C2,SULT2B1,TLR4,TRAF6

## Sheet: C- KD_N4+Shear vs KD_N4-Shear U
Ingenuity Canonical Pathways	-log(p-value)	Ratio	z-score	Molecules
Superpathway of Cholesterol Biosynthesis	3.98	0.552	4	ACAT2,CYP51A1,DHCR24,DHCR7,EBP,FDFT1,FDPS,HADHB,HSD17B7,IDI1,LSS,MVK,NSDHL,PMVK,SQLE,TM7SF2
Xenobiotic Metabolism PXR Signaling Pathway	0.317	0.224	3.812	ABCC3,ALDH16A1,ALDH18A1,ALDH1A2,ALDH2,ALDH3A2,ALDH3B1,ALDH4A1,ALDH5A1,CAMK2D,CAT,CITED2,GSTA3,GSTM1,GSTM5,GSTO1,GSTO2,HS3ST1,HSP90AA1,HSP90B1,MAOA,MGST1,MGST2,MGST3,NCOA1,NDST1,NDST3,NRIP1,PPARGC1A,PPM1A,PPP1CB,PPP1R10,PPP1R14B,PPP1R14C,PRKAG1,PRKCA,PRKCG,PRKCI,SRA1,SULT1C2,SULT2B1,UGT8,UST
ERK5 Signaling	4.27	0.431	3.413	ATF2,BAD,CREB1,CREB3,CREB5,CTF1,EGF,EGFR,FOS,FOSL1,FOXO3,GAB1,IL6ST,KRAS,LIF,MAP2K5,MAP3K2,MEF2A,MEF2D,MYC,NGF,NRAS,PTPN11,RALA,RAP1B,RPS6KA2,RPS6KA4,RPS6KA5,SGK1,SRC,YWHAH
iNOS Signaling	3.17	0.444	3.3	CD14,FOS,IKBKB,IKBKE,IKBKG,IRAK1,IRAK4,JUN,LBP,LY96,MAPK11,MAPK12,MYD88,NFKB1,NFKB2,NFKBIE,RELA,STAT1,TLR4,TRAF6
Neuroinflammation Signaling Pathway	1.52	0.268	3.212	ACVR1,ACVR1B,ACVR2B,AKT2,AKT3,APP,ATF2,BCL2,BDNF,BIRC2,BIRC3,CASP3,CCL5,CD40,CFLAR,CNTF,CREB1,CREB3,CREB5,CX3CL1,FOS,GABBR1,GABRP,GDNF,GRIN1,HLA-A,IKBKB,IKBKE,IKBKG,IL1R1,IL34,IL6R,IRAK1,IRAK4,JUN,MAPK11,MAPK12,MAPK15,MAPK4,MAPK6,MAPT,MFGE8,MYD88,NAIP,NFATC4,NFE2L2,NFKB1,NFKB2,NGF,NOX4,PIK3C2A,PIK3C2B,PIK3CB,PIK3CD,PIK3R1,PIK3R3,PLA2G12A,PLA2G4C,PLCG2,PPP3CC,PRKCG,PSEN1,PSEN2,RELA,RIPK1,STAT1,TBK…
Xenobiotic Metabolism AHR Signaling Pathway	3.1	0.376	3.182	ABCG2,AHR,AIP,ALDH16A1,ALDH18A1,ALDH1A2,ALDH2,ALDH3A2,ALDH3B1,ALDH4A1,ALDH5A1,CYP1B1,GSTA3,GSTM1,GSTM5,GSTO1,GSTO2,HDAC4,HSP90AA1,HSP90B1,MGST1,MGST2,MGST3,NCOA1,NFKB1,NFKB2,NQO1,NQO2,NRIP1,PTGES3,RELA,SENP1
Cholesterol Biosynthesis I	4.4	0.769	3.162	CYP51A1,DHCR24,DHCR7,EBP,FDFT1,HSD17B7,LSS,NSDHL,SQLE,TM7SF2
Cholesterol Biosynthesis II (via 24,25-dihydrolanosterol)	4.4	0.769	3.162	CYP51A1,DHCR24,DHCR7,EBP,FDFT1,HSD17B7,LSS,NSDHL,SQLE,TM7SF2
Cholesterol Biosynthesis III (via Desmosterol)	4.4	0.769	3.162	CYP51A1,DHCR24,DHCR7,EBP,FDFT1,HSD17B7,LSS,NSDHL,SQLE,TM7SF2
Cardiac Hypertrophy Signaling (Enhanced)	2.76	0.277	3.133	ACVR1,ACVR1B,ACVR2B,ADCY1,AKT2,AKT3,APEX1,ATF2,ATP2A1,CACNA1A,CAMK2D,CNTF,CTF1,DIAPH1,DVL1,EDN1,EIF4EBP1,FGF1,FGF21,FGFR2,FGFR3,FZD5,FZD6,FZD7,FZD8,GDPD1,GHR,GNG5,GNG7,HDAC11,HDAC2,HDAC4,HDAC6,HDAC8,HSPB1,HSPB2,IGF1R,IKBKB,IKBKE,IKBKG,IL11RA,IL13RA1,IL17D,IL17RA,IL17RE,IL18R1,IL18RAP,IL1R1,IL1RL1,IL20RB,IL22RA1,IL36A,IL3RA,IL4R,IL6R,IL6ST,ITGA2,ITGA5,ITGB1,ITPR2,ITPR3,JUN,KRAS,LIF,LTA,MAP2K1,MAP2…
Senescence Pathway	8.05	0.371	3.116	ACVR1,ACVR1B,ACVR2B,AKT2,AKT3,ANAPC1,ANAPC5,ATF3,CACNA1A,CAPN1,CAPN10,CAPN7,CAPN8,CAPNS1,CAT,CBX8,CCNB1,CCNB2,CCND1,CDC16,CDC25B,CDC25C,CDK1,CDKN1B,CDKN2A,CDKN2B,CEBPB,CHEK2,DHCR24,DMTF1,E2F2,E2F3,E2F4,E2F5,E2F6,E2F7,EIF4EBP1,ELF1,ELK3,ETS1,FOXO3,GADD45B,GADD45G,IKBKB,IKBKE,IKBKG,ING1,ITPR2,ITPR3,JUN,KAT2B,KRAS,MAP2K1,MAP2K2,MAP2K3,MAP2K5,MAP2K6,MAPK12,MAPK15,MAPK4,MAPK6,MAPKAPK3,MCU,NFATC4,NFKB1…
NRF2-mediated Oxidative Stress Response	7.49	0.397	3.015	ABCC4,ACTA1,ACTA2,AKR1A1,AKR7A2,BACH1,CAT,CBR1,CDC34,CLPP,DNAJA3,DNAJB1,DNAJB12,DNAJB5,DNAJC1,DNAJC10,DNAJC15,DNAJC21,DNAJC3,DNAJC5,EIF2AK3,ENC1,EPHX1,FKBP5,FOS,FOSL1,FTH1,FTL,GCLC,GCLM,GSR,GSTA3,GSTM1,GSTM5,GSTO1,GSTO2,HERPUD1,JUN,JUND,KEAP1,KRAS,MAFF,MAFG,MAFK,MAP2K1,MAP2K2,MAP2K3,MAP2K5,MAP2K6,MAP3K1,MGST1,MGST2,MGST3,NFE2L2,NQO1,NQO2,NRAS,PIK3C2A,PIK3C2B,PIK3CB,PIK3CD,PIK3R1,PIK3R3,PMF1/PMF1-…
Stearate Biosynthesis I (Animals)	1.62	0.354	3	ACOT2,ACOT8,ACOT9,ACSBG1,ACSL4,DHCR24,DHRS11,ELOVL1,ELOVL6,FASN,MBOAT7,PORCN,PPT1,PTGR2,SLC27A3,SLC27A4,SRD5A3
Superpathway of Inositol Phosphate Compounds	3.72	0.332	2.853	ACP6,ATP1A1,CDC25B,CDC25C,CDIPT,DUSP1,DUSP14,DUSP28,DUSP5,DUSP8,EYA4,INPP5A,INPP5K,IPMK,ITPK1,ITPKA,MTMR9,NOCT,NT5C,NUDT12,NUDT16,NUDT2,NUDT4,OCRL,PAWR,PGAM5,PI4K2B,PIK3C2A,PIK3C2B,PIK3CB,PIK3CD,PIK3R1,PIK3R3,PIKFYVE,PIP5K1A,PIP5K1C,PLCB1,PLCB4,PLCD3,PLCG2,PLCH1,PPFIA3,PPIP5K2,PPM1H,PPM1K,PPP1R14B,PPP2R3A,Ppp2r3d,PPP4R1,PPP5C,PPTC7,PTPA,PTPN11,PTPN12,PTPN13,PTPN22,PTPN6,PTPRF,PTPRM,PTPRN,RASA1,RN…
NGF Signaling	4.71	0.395	2.832	AKT2,AKT3,ATF2,CREB1,CREB3,CREB5,CRK,GAB1,IKBKB,IKBKE,IKBKG,KRAS,MAP2K1,MAP2K2,MAP3K1,MAP3K11,MAP3K2,MAP3K4,MAP3K6,Map3k7,MAPK12,NFKB1,NFKB2,NGF,NRAS,PIK3C2A,PIK3C2B,PIK3CB,PIK3CD,PIK3R1,PIK3R3,PLCG2,PTPN11,RAF1,RALA,RAP1B,RELA,RHOG,RPS6KA2,RPS6KA4,RPS6KA5,SHC1,SMPD4,SOS2,TRAF6
Necroptosis Signaling Pathway	1.51	0.287	2.832	AXL,BIRC2,BIRC3,CAMK2D,CAPN1,CAPN10,CAPN7,CAPN8,CAPNS1,CFLAR,EIF2AK2,GLUD1,IKBKB,IKBKG,MLKL,PELI1,PGAM5,PLA2G12A,PLA2G4C,PPID,PPP3CC,PYGL,RIPK1,RIPK3,RNF31,SHARPIN,SLC25A10,SLC25A13,SLC25A5,STAT1,STAT2,TIMM10,TIMM17A,TIMM22,TIMM8B,TLR3,TLR4,TNFRSF1A,TNFRSF1B,TOMM70,TRPM7,TSPO,TYRO3,UBC,VDAC1
Signaling by Rho Family GTPases	4.96	0.34	2.828	ACTA1,ACTA2,ARFIP2,ARHGEF1,ARHGEF16,ARHGEF17,ARHGEF18,ARHGEF19,ARHGEF3,ARHGEF5,ARHGEF7,ARHGEF9,ARPC1B,ARPC2,ARPC4,BAIAP2,CDC42EP1,CDC42EP4,CDC42EP5,CDH1,CDH16,CDH17,CDH24,CDH3,CIT,EZR,FOS,GNAT2,GNAZ,GNB1L,GNB4,GNB5,GNG10,GNG5,GNG7,IQGAP1,ITGA2,ITGA5,ITGB1,JUN,MAP2K1,MAP2K2,MAP3K11,MAPK12,MYL12B,MYL6,MYL9,NFKB1,NFKB2,NOX4,PAK1,PAK3,PIK3C2A,PIK3C2B,PIK3CB,PIK3CD,PIK3R1,PIK3R3,PIKFYVE,PIP5K1A,PIP5K1…
Glutathione Redox Reactions I	0.857	0.333	2.828	GPX1,GPX8,GSR,GSTM1,MGST1,MGST2,MGST3,PRDX6
NF-κB Signaling	4.73	0.358	2.794	AKT2,AKT3,BCL10,BMP2,BMP4,CARD10,CD40,EGF,EGFR,EIF2AK2,FGFR2,FGFR3,FLT1,GHR,HDAC2,IGF1R,IKBKB,IKBKG,IL1R1,IL1RN,IL36A,IRAK1,IRAK4,KRAS,LTA,LTBR,MAP2K6,MAP3K1,MYD88,NFKB1,NFKB2,NFKBIE,NGF,NRAS,PELI1,PIK3C2A,PIK3C2B,PIK3CB,PIK3CD,PIK3R1,PIK3R3,PLCG2,RAF1,RALA,RAP1B,RELA,RIPK1,SIGIRR,TAB3,TANK,TBK1,TDP2,TGFBR1,TGFBR2,TIRAP,TLR2,TLR3,TLR4,TLR5,TNFAIP3,TNFRSF1A,TNFRSF1B,TRAF6,UBE2V1
3-phosphoinositide Degradation	2.16	0.308	2.771	ACP6,ATP1A1,CDC25B,CDC25C,DUSP1,DUSP14,DUSP28,DUSP5,DUSP8,EYA4,INPP5K,ITPK1,MTMR9,NOCT,NT5C,NUDT12,NUDT16,NUDT2,NUDT4,OCRL,PAWR,PGAM5,PIKFYVE,PPFIA3,PPM1H,PPM1K,PPP1R14B,PPP2R3A,Ppp2r3d,PPP4R1,PPP5C,PPTC7,PTPA,PTPMT1,PTPN11,PTPN12,PTPN13,PTPN22,PTPN6,PTPRF,PTPRM,PTPRN,RASA1,RNGTT,SYNJ1,SYNJ2,TNS3,UBLCP1
3-phosphoinositide Biosynthesis	3.19	0.331	2.722	ACP6,ATP1A1,CDC25B,CDC25C,CDIPT,DUSP1,DUSP14,DUSP28,DUSP5,DUSP8,EYA4,ITPK1,MTMR9,NOCT,NT5C,NUDT12,NUDT16,NUDT2,NUDT4,OCRL,PAWR,PGAM5,PI4K2B,PIK3C2A,PIK3C2B,PIK3CB,PIK3CD,PIK3R1,PIK3R3,PIKFYVE,PIP5K1A,PIP5K1C,PPFIA3,PPM1H,PPM1K,PPP1R14B,PPP2R3A,Ppp2r3d,PPP4R1,PPP5C,PPTC7,PTPA,PTPN11,PTPN12,PTPN13,PTPN22,PTPN6,PTPRF,PTPRM,PTPRN,RASA1,RNGTT,SYNJ1,TNS3,UBLCP1
Glutathione-mediated Detoxification	1.12	0.344	2.714	GGH,GSTA3,Gsta4,GSTM1,GSTM5,GSTO1,GSTO2,Gstt3,MGST1,MGST2,MGST3
Role of RIG1-like Receptors in Antiviral Innate Immunity	0.602	0.273	2.714	IFIH1,IKBKB,IKBKE,IKBKG,NFKB1,NFKB2,NFKBIE,RELA,RIPK1,TANK,TBK1,TRAF6
Triacylglycerol Biosynthesis	3.66	0.476	2.683	ABHD5,AGPAT2,AGPAT3,AGPAT4,AGPAT5,DGAT1,DGAT2,ELOVL1,ELOVL6,GPAM,GPAT3,GPAT4,LPIN3,MBOAT2,MBOAT7,Plpp1,PLPP2,PLPP5,PLPPR2,PORCN
IL-1 Signaling	1.97	0.33	2.683	ADCY1,ECSIT,FOS,GNAT2,GNAZ,GNB1L,GNB4,GNB5,GNG10,GNG5,GNG7,IKBKB,IKBKE,IKBKG,IL1R1,IRAK1,IRAK4,JUN,MAP2K3,MAP2K6,MAP3K1,MAPK11,MAPK12,MYD88,NFKB1,NFKB2,NFKBIE,PRKAG1,RELA,TRAF6
D-myo-inositol (1,4,5)-trisphosphate Degradation	1.22	0.412	2.646	IMPA1,INPP1,INPP5A,INPP5K,OCRL,SYNJ1,SYNJ2
Toll-like Receptor Signaling	5.05	0.447	2.6	CD14,ECSIT,EIF2AK2,FOS,IKBKB,IKBKG,IL1RL1,IL1RN,IL36A,IRAK1,IRAK4,JUN,LBP,LY96,MAP2K3,MAP2K6,MAP3K1,MAPK11,MAPK12,MYD88,NFKB1,NFKB2,RELA,RPS27A,SIGIRR,TIRAP,TLR2,TLR3,TLR4,TLR5,TNFAIP3,TRAF6,UBA52,UBC
PI3K Signaling in B Lymphocytes	5.01	0.384	2.598	AKT2,AKT3,ATF2,ATF3,ATF5,ATF6B,BCL10,BLNK,C3,CAMK2D,CARD10,CD40,CREB1,DAPP1,FOS,FOXO3,IKBKB,IKBKE,IKBKG,IL4R,IRS1,IRS2,ITPR2,ITPR3,JUN,KRAS,MAP2K1,MAP2K2,NFATC4,NFKB1,NFKB2,NFKBIE,NRAS,PIK3AP1,PIK3CB,PIK3CD,PIK3R1,PLCB1,PLCB4,PLCD3,PLCG2,PLCH1,PLCL1,PLEKHA2,PLEKHA3,PPP3CC,PRKCI,RAF1,RALA,RAP1B,RELA,TLR4,VAV3
Aryl Hydrocarbon Receptor Signaling	3.28	0.343	2.502	AHR,AIP,ALDH16A1,ALDH18A1,ALDH1A2,ALDH2,ALDH3A2,ALDH3B1,ALDH4A1,ALDH5A1,APAF1,CCNA2,CCND1,CCND3,CCNE1,CDKN1B,CDKN2A,CHEK2,CYP1B1,FOS,GSTA3,GSTM1,GSTM5,GSTO1,GSTO2,HSP90AA1,HSP90B1,HSPB1,HSPB2,JUN,MGST1,MGST2,MGST3,MYC,NCOA7,NFE2L2,NFIX,NFKB1,NFKB2,NQO1,NQO2,NRIP1,PTGES3,RARG,RELA,SRC,TGFB1,TGFB2,TGM2
Role of IL-17F in Allergic Inflammatory Airway Diseases	2.26	0.405	2.5	ATF2,CREB1,CREB3,CREB5,CXCL6,IL17RA,MAP2K1,MAP2K2,NFKB1,NFKB2,RAF1,RELA,RPS6KA2,RPS6KA4,RPS6KA5,TRAF3IP2,TRAF6
Ceramide Signaling	4.27	0.409	2.475	AKT2,AKT3,BAD,BCL2,CNKSR1,FOS,JUN,KRAS,KSR1,MAP2K1,MAP3K1,NFKB1,NFKB2,NRAS,NSMAF,PIK3C2A,PIK3C2B,PIK3CB,PIK3CD,PIK3R1,PIK3R3,PPM1L,PPP2CB,PPP2R3A,PTPA,RAF1,RALA,RAP1B,RELA,S1PR2,SMPD4,SMPD5,SPHK1,SPHK2,TNFRSF1A,TNFRSF1B
TNFR1 Signaling	4.89	0.5	2.449	APAF1,BID,BIRC2,BIRC3,CASP2,CASP3,CASP7,FOS,IKBKB,IKBKE,IKBKG,JUN,MADD,MAP3K1,NAIP,NFKB1,NFKB2,NFKBIE,PAK1,PAK3,RELA,RIPK1,TANK,TNFAIP3,TNFRSF1A
Methylglyoxal Degradation III	0.983	0.368	2.449	AKR1A1,AKR1B1,AKR1B10,Akr1b10,AKR7A2,DHRS11,PTGR2
TCA Cycle II (Eukaryotic)	0.356	0.25	2.449	ACO1,DLST,IDH3G,OGDH,OGDHL,SDHD
D-myo-inositol-5-phosphate Metabolism	2.55	0.318	2.429	ACP6,ATP1A1,CDC25B,CDC25C,DUSP1,DUSP14,DUSP28,DUSP5,DUSP8,EYA4,ITPK1,MTMR9,NOCT,NT5C,NUDT12,NUDT16,NUDT2,NUDT4,OCRL,PAWR,PGAM5,PIKFYVE,PLCB1,PLCB4,PLCD3,PLCG2,PLCH1,PPFIA3,PPM1H,PPM1K,PPP1R14B,PPP2R3A,Ppp2r3d,PPP4R1,PPP5C,PPTC7,PTPA,PTPN11,PTPN12,PTPN13,PTPN22,PTPN6,PTPRF,PTPRM,PTPRN,RASA1,RNGTT,SYNJ1,TNS3,UBLCP1
IL-6 Signaling	4.97	0.392	2.359	AKT2,AKT3,CD14,CEBPB,COL1A1,FOS,HSPB1,HSPB2,IKBKB,IKBKE,IKBKG,IL18RAP,IL1R1,IL1RL1,IL1RN,IL36A,IL6R,IL6ST,JUN,KRAS,LBP,MAP2K1,MAP2K2,MAP2K3,MAP2K6,MAPK11,MAPK12,NFKB1,NFKB2,NFKBIE,NRAS,PIK3C2A,PIK3C2B,PIK3CB,PIK3CD,PIK3R1,PIK3R3,PTPN11,RAF1,RALA,RAP1B,RELA,SHC1,SOS2,STAT3,TNFRSF1A,TNFRSF1B,TRAF6,VEGFA
Dendritic Cell Maturation	0.991	0.262	2.359	AKT2,AKT3,ATF2,CD1D,CD40,COL11A2,COL1A1,CREB1,CREB3,CREB5,HLA-A,IKBKB,IKBKE,IKBKG,IL1RN,IL23A,IL36A,IRF8,LTA,LTBR,MAPK11,MAPK12,MYD88,NFKB1,NFKB2,NFKBIE,PIK3C2A,PIK3C2B,PIK3CB,PIK3CD,PIK3R1,PIK3R3,PLCB1,PLCB4,PLCD3,PLCG2,PLCH1,PLCL1,RELA,STAT1,STAT2,TLR2,TLR3,TLR4,TNFRSF1A,TNFRSF1B,TRAF6,ZBTB12
Xenobiotic Metabolism CAR Signaling Pathway	0.606	0.243	2.359	ABCC3,ALDH16A1,ALDH18A1,ALDH1A2,ALDH2,ALDH3A2,ALDH3B1,ALDH4A1,ALDH5A1,CITED2,EGFR,GSTA3,GSTM1,GSTM5,GSTO1,GSTO2,HS3ST1,HSP90AA1,HSP90B1,MAP2K1,MAP2K2,MAP2K3,MAP2K5,MAP2K6,MGST1,MGST2,MGST3,NCOA1,NDST1,NDST3,NRIP1,PPARGC1A,PPM1L,PPP2CB,PPP2R3A,PRKCA,PRKCG,PRKCI,PTPA,RACK1,SRA1,SRC,SULT1C2,SULT2B1,UGT8,UST
Role of PKR in Interferon Induction and Antiviral Response	3.06	0.35	2.343	APAF1,ATF2,ATF3,BID,CASP3,DNAJC3,EIF2AK2,FANCC,FOS,HSP90AA1,HSP90B1,HSPA14,HSPA2,HSPA8,IFIH1,IKBKB,IKBKE,IKBKG,IL24,JUN,MAP2K3,MAP2K6,MAPK11,MAPK12,MYD88,NFKB1,NFKB2,NFKBIE,NPM1,PDGFA,PDGFD,RELA,STAT1,STAT2,STAT3,TARBP2,TIRAP,TLR3,TLR4,TNFRSF1A,TRAF6
Melanocyte Development and Pigmentation Signaling	2.02	0.33	2.335	ADCY1,ATF2,BCL2,CREB1,CREB3,CREB5,CRK,KITLG,KRAS,MAP2K1,MAP2K2,NRAS,PIK3C2A,PIK3C2B,PIK3CB,PIK3CD,PIK3R1,PIK3R3,PLCG2,PRKAG1,PTPN11,PTPN6,RAF1,RALA,RAP1B,RPS6KA2,RPS6KA4,RPS6KA5,SHC1,SOS2,SRC
Noradrenaline and Adrenaline Degradation	0.441	0.257	2.333	ADH7,AKR1A1,ALDH1A2,ALDH2,ALDH3A2,ALDH3B1,ALDH4A1,DHRS4,MAOA
Rac Signaling	2.88	0.348	2.271	ABI2,ARFIP2,ARPC1B,ARPC2,ARPC4,BAIAP2,IQGAP1,ITGA2,ITGA5,ITGB1,JUN,KRAS,MAP2K1,MAP2K2,MAP3K1,MAP3K11,NFKB1,NFKB2,NOX4,NRAS,PAK1,PAK3,PIK3C2A,PIK3C2B,PIK3CB,PIK3CD,PIK3R1,PIK3R3,PIKFYVE,PIP5K1A,PIP5K1C,PLD1,PRKCI,PTK2B,RAF1,RALA,RAP1B,RELA,SH3RF1
T Cell Exhaustion Signaling Pathway	0.369	0.229	2.263	ACVR1,ACVR1B,ACVR2B,AKT2,AKT3,BCL6,EOMES,FOS,FOXO1,HLA-A,IL6R,JUN,KRAS,MAPK12,MGAT5,NFATC4,NRAS,PDK1,PIK3C2A,PIK3C2B,PIK3CB,PIK3CD,PIK3R1,PIK3R3,PLCG2,PPM1L,PPP2CB,PPP2R3A,PTPA,PTPN11,PTPN6,RALA,RAP1B,STAT1,STAT2,STAT3,TGFB1,TGFBR1,TGFBR2,VEGFA
PKCθ Signaling in T Lymphocytes	0.33	0.226	2.263	BCL10,CACNA1A,CACNA1G,CAMK2D,FOS,HLA-A,IKBKB,IKBKE,IKBKG,JUN,KRAS,MAP3K1,MAP3K11,MAP3K2,MAP3K4,MAP3K6,Map3k7,NFATC4,NFKB1,NFKB2,NFKBIE,NRAS,PIK3C2A,PIK3C2B,PIK3CB,PIK3CD,PIK3R1,PIK3R3,PLCG2,PPP3CC,RALA,RAP1B,RELA,SOS2,VAV3
D-myo-inositol (1,4,5,6)-Tetrakisphosphate Biosynthesis	2.55	0.324	2.236	ACP6,ATP1A1,CDC25B,CDC25C,DUSP1,DUSP14,DUSP28,DUSP5,DUSP8,EYA4,IPMK,ITPK1,MTMR9,NOCT,NT5C,NUDT12,NUDT16,NUDT2,NUDT4,OCRL,PAWR,PGAM5,PIKFYVE,PPFIA3,PPM1H,PPM1K,PPP1R14B,PPP2R3A,Ppp2r3d,PPP4R1,PPP5C,PPTC7,PTPA,PTPN11,PTPN12,PTPN13,PTPN22,PTPN6,PTPRF,PTPRM,PTPRN,RASA1,RNGTT,SYNJ1,TNS3,UBLCP1
D-myo-inositol (3,4,5,6)-tetrakisphosphate Biosynthesis	2.55	0.324	2.236	ACP6,ATP1A1,CDC25B,CDC25C,DUSP1,DUSP14,DUSP28,DUSP5,DUSP8,EYA4,IPMK,ITPK1,MTMR9,NOCT,NT5C,NUDT12,NUDT16,NUDT2,NUDT4,OCRL,PAWR,PGAM5,PIKFYVE,PPFIA3,PPM1H,PPM1K,PPP1R14B,PPP2R3A,Ppp2r3d,PPP4R1,PPP5C,PPTC7,PTPA,PTPN11,PTPN12,PTPN13,PTPN22,PTPN6,PTPRF,PTPRM,PTPRN,RASA1,RNGTT,SYNJ1,TNS3,UBLCP1
Mevalonate Pathway I	0.75	0.357	2.236	ACAT2,HADHB,IDI1,MVK,PMVK
Choline Biosynthesis III	0.656	0.333	2.236	CHPT1,PCYT1A,PCYT1B,PLD1,PLD3
Adenosine Nucleotides Degradation II	0.656	0.333	2.236	ADA,NT5C,NT5C2,NT5C3B,NT5M
Apelin Adipocyte Signaling Pathway	0.593	0.256	2.236	ADCY1,APLN,CAT,GPX1,GPX8,GSTM1,LIPE,MAPK11,MAPK12,MAPK15,MAPK4,MAPK6,MGST1,MGST2,MGST3,NOX4,PPARGC1A,PRDX6,PRKAB1,PRKAB2,PRKAG1
Hepatic Fibrosis Signaling Pathway	7.35	0.342	2.191	ACTA2,ACVR1,ACVR1B,ACVR2B,AKT2,AKT3,ATF2,BCL2,CACNA1A,CASP3,CCDC88A,CCL5,CCND1,CD40,CDKN1B,CEBPB,COL11A2,COL1A1,CREB1,CREB3,CREB5,DVL1,EDN1,FLT1,FOS,FOXO1,FTH1,FTL,FZD5,FZD6,FZD7,FZD8,GLIS1,GLIS2,IKBKB,IKBKE,IKBKG,IL17RA,IL18RAP,IL1R1,IL1RL1,IL1RN,IL36A,IRAK1,IRAK4,IRS2,ITGA2,ITGA5,ITGB1,JUN,KRAS,LEF1,LRP5,LRP6,MAP2K1,MAP2K2,MAP2K3,MAP2K5,MAP2K6,MAPK11,MAPK12,MYC,MYD88,MYL12B,MYL6,MYL9,NFKB1,NFKB…
Natural Killer Cell Signaling	0.721	0.249	2.143	AKT2,AKT3,COL11A2,COL1A1,HLA-A,HSPA14,HSPA2,HSPA8,IL18R1,IL18RAP,IRAK4,ITGB1,KRAS,MAP2K1,MAP2K2,MAP2K3,MAP3K1,MAP3K11,MAP3K2,MAP3K4,MAP3K6,Map3k7,MAPK11,MAPK12,MYD88,NFATC4,NFKB1,NFKB2,NRAS,PAK1,PAK3,PIK3C2A,PIK3C2B,PIK3CB,PIK3CD,PIK3R1,PIK3R3,PLCG2,PTK2B,PTPN11,PTPN6,RAF1,RALA,RAP1B,RASSF5,RELA,SOS2,TRAF6,VAV3
PDGF Signaling	4.96	0.43	2.137	ABL2,CAV1,CRK,EIF2AK2,FOS,INPP5K,JUN,KRAS,MAP2K1,MAP2K2,MAP3K1,MYC,NRAS,OCRL,PDGFA,PDGFD,PIK3C2A,PIK3C2B,PIK3CB,PIK3CD,PIK3R1,PIK3R3,PLCG2,PRKCA,RAF1,RALA,RAP1B,RASA1,SHC1,SOS2,SPHK1,SPHK2,SRC,STAT1,STAT3,SYNJ1,SYNJ2
Superpathway of Geranylgeranyldiphosphate Biosynthesis I (via Mevalonate)	1.54	0.444	2.121	ACAT2,COX10,FDPS,FNTB,HADHB,IDI1,MVK,PMVK
Ethanol Degradation II	0.387	0.25	2.121	ADH7,AKR1A1,ALDH1A2,ALDH2,ALDH3A2,ALDH3B1,ALDH4A1,DHRS4
Cdc42 Signaling	0.614	0.246	2.117	APC2,ARPC1B,ARPC2,ARPC4,ATF2,BAIAP2,CDC42EP5,CDC42SE1,DIAPH1,EXOC3,EXOC4,EXOC5,EXOC6,EXOC7,EXOC8,FGD1,FOS,H2-K2/H2-Q9,H2-T10,H2-T22,HLA-A,IQGAP1,ITGA2,ITGA5,ITGB1,JUN,LLGL1,MAP3K11,MAPK11,MAPK12,MYL12B,MYL6,MYL9,PAK1,PAK3,PPP1CB,PRKCI,RAF1,RALA,RASA1,SRC
4-1BB Signaling in T Lymphocytes	1.86	0.406	2.111	ATF2,IKBKB,IKBKE,IKBKG,JUN,MAP2K1,MAP2K2,MAPK11,MAPK12,NFKB1,NFKB2,NFKBIE,RELA
B Cell Activating Factor Signaling	1.29	0.341	2.111	FOS,IKBKB,IKBKE,IKBKG,JUN,MAP3K1,MAPK11,MAPK12,NFATC4,NFKB1,NFKB2,NFKBIE,RELA,TRAF6
Spliceosomal Cycle	0.302	0.229	2.111	DDX46,DHX38,EFTUD2,HSPA8,PRPF40B,RNF113A,SF3B3,SF3B4,SNRNP200,U2AF2,YJU2
Endothelin-1 Signaling	0.73	0.25	2.064	ADCY1,CASP2,CASP3,CASP4,CASP7,EDN1,FOS,GAB1,GNAT2,GNAZ,GUCY1A2,ITPR2,ITPR3,JUN,KRAS,MAPK11,MAPK12,MAPK15,MAPK4,MAPK6,MYC,NRAS,PIK3C2A,PIK3C2B,PIK3CB,PIK3CD,PIK3R1,PIK3R3,PLA2G12A,PLA2G4C,PLA2G7,PLCB1,PLCB4,PLCD3,PLCG2,PLCH1,PLCL1,PLD1,PLD3,PRKCA,PRKCG,PRKCI,RAF1,RALA,RAP1B,SHC1,SRC
NER Pathway	0.74	0.262	2.041	CHAF1B,COPS3,COPS5,DDB1,DDB2,ERCC1,ERCC3,ERCC4,ERCC6,GTF2H1,H4-16,H4C1,H4C11,H4C12,H4C3,H4C8,H4C9,POLE,POLE2,POLK,POLR2A,RFC1,TCEA1,TOP2A,UVSSA,XPA,XRCC1
Phospholipase C Signaling	2.18	0.288	2.032	ADCY1,ARHGEF1,ARHGEF16,ARHGEF17,ARHGEF18,ARHGEF19,ARHGEF3,ARHGEF5,ARHGEF7,ARHGEF9,ATF2,BLNK,CREB1,CREB3,CREB5,GNB1L,GNB4,GNB5,GNG10,GNG5,GNG7,HDAC11,HDAC2,HDAC4,HDAC6,HDAC8,ITGA2,ITGA5,ITGB1,ITPR2,ITPR3,KRAS,MAP2K1,MAP2K2,MEF2A,MEF2D,MYL12B,MYL6,MYL9,NFATC4,NFKB1,NFKB2,NRAS,PEBP1,PLA2G12A,PLA2G4C,PLCB1,PLCB4,PLCD3,PLCG2,PLD1,PLD3,PPP1CB,PPP3CC,PRKCA,PRKCG,PRKCI,RAF1,RALA,RAP1B,RAPGEF3,RELA,RHOB,R…
Xenobiotic Metabolism General Signaling Pathway	3	0.336	2.021	ABCA2,ABCA4,AHR,AKT2,AKT3,EIF2AK3,FTL,GCLC,GSTA3,GSTM1,GSTM5,GSTO1,GSTO2,KEAP1,KRAS,MAP2K1,MAP2K2,MAP2K3,MAP2K5,MAP2K6,MAP3K1,MAP3K11,MAP3K2,MAP3K4,MAP3K6,Map3k7,MAPK11,MAPK12,MGST1,MGST2,MGST3,NFE2L2,NQO1,NQO2,NRAS,PIK3C2A,PIK3C2B,PIK3CB,PIK3CD,PIK3R1,PIK3R3,PRKCA,PRKCG,PRKCI,RAF1,RALA,RAP1B,UGT8
p38 MAPK Signaling	2.69	0.339	2	ATF2,CDC25B,CREB1,CREB3,CREB5,DDIT3,DUSP1,EEF2K,HSPB1,HSPB2,IL18RAP,IL1R1,IL1RL1,IL1RN,IL36A,IRAK1,IRAK4,MAP2K3,MAP2K6,MAPK11,MAPK12,MAPKAPK3,MAPT,MEF2A,MEF2D,MKNK2,MYC,PLA2G12A,PLA2G4C,RPS6KA2,RPS6KA4,RPS6KA5,STAT1,TGFB1,TGFB2,TGFBR1,TGFBR2,TNFRSF1A,TNFRSF1B,TRAF6
Zymosterol Biosynthesis	1.62	0.667	2	CYP51A1,HSD17B7,NSDHL,TM7SF2
Phosphatidylcholine Biosynthesis I	1.33	0.571	2	CHKB,CHPT1,PCYT1A,PCYT1B
Guanosine Nucleotides Degradation III	0.582	0.333	2	NT5C,NT5C2,NT5C3B,NT5M
Colorectal Cancer Metastasis Signaling	5.38	0.344	1.99	ADCY1,AKT2,AKT3,BAD,BCL2L1,CASP3,CCND1,CDH1,DVL1,E2F4,EGF,EGFR,FOS,FZD5,FZD6,FZD7,FZD8,GNB1L,GNB4,GNB5,GNG10,GNG5,GNG7,IL6R,IL6ST,JUN,KRAS,LEF1,LRP1,LRP5,LRP6,MAP2K1,MAP2K2,MAPK12,MMP11,MMP19,MMP2,MSH2,MYC,NFKB1,NFKB2,NRAS,PIK3C2A,PIK3C2B,PIK3CB,PIK3CD,PIK3R1,PIK3R3,PRKAG1,PTGER1,PTGER4,RALA,RAP1B,RELA,RHOB,RHOBTB1,RHOBTB2,RHOF,RHOG,RHOT2,RND2,RND3,SIAH1,SOS2,SRC,STAT1,STAT3,Tcf7,TCF7L1,TGFB1,TGF…
Aldosterone Signaling in Epithelial Cells	4.41	0.361	1.976	AHCY,ASIC1,CRYAB,DNAJB1,DNAJB12,DNAJB5,DNAJC1,DNAJC10,DNAJC12,DNAJC15,DNAJC21,DNAJC3,DNAJC5,DUSP1,HSP90AA1,HSP90B1,HSPA12B,HSPA14,HSPA2,HSPA8,HSPB1,HSPB11,HSPB2,HSPE1,HSPH1,ITPR2,ITPR3,KRAS,MAP2K1,MAP2K2,NR3C2,PIK3C2A,PIK3C2B,PIK3CB,PIK3CD,PIK3R1,PIK3R3,PIKFYVE,PIP5K1A,PIP5K1C,PLCB1,PLCB4,PLCD3,PLCG2,PLCH1,PLCL1,PRKCA,PRKCG,PRKCI,RAF1,Sacs,SASS6,SCNN1A,SGK1,SLC9A1,SOS2,TRAP1
Acute Phase Response Signaling	1.96	0.296	1.941	AKT2,AKT3,C3,CEBPB,ECSIT,F8,FN1,FOS,FTL,IKBKB,IKBKE,IKBKG,IL1R1,IL1RN,IL36A,IL6R,IL6ST,IRAK1,JUN,KRAS,LBP,MAP2K1,MAP2K2,MAP2K3,MAP2K6,MAP3K1,MAPK11,MAPK12,MYD88,NFKB1,NFKB2,NFKBIE,NRAS,PIK3CB,PIK3CD,PIK3R1,PIK3R3,PTPN11,RAF1,RALA,RAP1B,RELA,RIPK1,SHC1,SOCS2,SOCS4,SOCS5,SOCS6,SOS2,STAT3,TNFRSF1A,TNFRSF1B,TRAF6
April Mediated Signaling	1.47	0.359	1.941	FOS,IKBKB,IKBKE,IKBKG,JUN,MAP3K1,MAPK11,MAPK12,NFATC4,NFKB1,NFKB2,NFKBIE,RELA,TRAF6
Triacylglycerol Degradation	0.654	0.277	1.941	ABHD12,ABHD16A,ABHD2,DDHD2,DTD2,FAAH,LIPE,LIPG,NDST1,NDST3,PNPLA2,PPME1,PRDX6
Bladder Cancer Signaling	0.415	0.237	1.941	CCND1,CDH1,CDKN2A,EGF,EGFR,FGF1,FGF21,FGFR3,KRAS,MAP2K1,MAP2K2,MMP11,MMP19,MMP2,MYC,NRAS,RAF1,RALA,RAP1B,RPS6KA5,VEGFA,VEGFB,VEGFD
LPS-stimulated MAPK Signaling	4.64	0.427	1.915	ATF2,CD14,CREB1,FOS,IKBKB,IKBKE,IKBKG,JUN,KRAS,LBP,MAP2K1,MAP2K2,MAP2K3,MAP2K6,MAPK11,MAPK12,NFKB1,NFKB2,NFKBIE,NRAS,PAK1,PIK3C2A,PIK3C2B,PIK3CB,PIK3CD,PIK3R1,PIK3R3,PRKCA,PRKCG,PRKCI,RAF1,RALA,RAP1B,RELA,TLR4
Dopamine-DARPP32 Feedback in cAMP Signaling	0.423	0.233	1.915	ADCY1,ATF2,ATP2A1,CACNA1A,CAMKK1,CAMKK2,CREB1,CREB3,CREB5,CSNK1G3,GRIN1,GUCY1A2,ITPR2,ITPR3,KCNJ14,KCNJ16,KCNJ4,PAWR,PLCB1,PLCB4,PLCD3,PLCG2,PLCH1,PLCL1,PPM1L,PPP1CB,PPP1R10,PPP1R14B,PPP1R14C,PPP2CB,PPP2R3A,PPP3CC,PRKAG1,PRKCA,PRKCG,PRKCI,PRKG2,PTPA
Pyrimidine Deoxyribonucleotides De Novo Biosynthesis I	1.91	0.455	1.897	AK1,AK4,CMPK2,DTYMK,NME1,NME2,NME4,NME5,RRM1,TYMS
Fatty Acid β-oxidation I	0.827	0.312	1.897	ACSBG1,ACSL4,AUH,ECHS1,ECI1,ECI2,HADHB,IVD,SLC27A3,SLC27A4
tRNA Splicing	0.315	0.233	1.897	APEX1,GDPD1,MPPE1,PDE4A,PDE4C,PDE5A,PDE7A,SMPDL3B,TDP2,TSEN34
Tryptophan Degradation X (Mammalian, via Tryptamine)	1.1	0.36	1.89	AKR1A1,AKR1B10,Akr1b10,ALDH1A2,ALDH2,ALDH3A2,ALDH3B1,ALDH4A1,MAOA
Inflammasome pathway	0.883	0.35	1.89	MYD88,NAIP,NFKB1,NFKB2,NOD2,PANX1,TLR4
Tumoricidal Function of Hepatic Natural Killer Cells	0.857	0.333	1.89	APAF1,BID,CASP3,CASP7,DFFA,DFFB,ENDOG,SERPINB9
Putrescine Degradation III	0.793	0.333	1.89	ALDH1A2,ALDH2,ALDH3A2,ALDH3B1,ALDH4A1,MAOA,SAT1
Renin-Angiotensin Signaling	2.42	0.331	1.859	ADCY1,ATF2,CCL5,FOS,ITPR2,ITPR3,JUN,KRAS,MAP2K1,MAP2K2,MAP3K1,MAPK11,MAPK12,NFKB1,NFKB2,NRAS,PAK1,PAK3,PIK3C2A,PIK3C2B,PIK3CB,PIK3CD,PIK3R1,PIK3R3,PLCG2,PRKAG1,PRKCA,PRKCG,PRKCI,PTK2B,PTPN6,RAF1,RALA,RAP1B,RELA,SHC1,SOS2,STAT1,STAT3
Cardiac Hypertrophy Signaling	1.73	0.279	1.838	ADCY1,ATF2,CACNA1A,CREB1,GNAT2,GNAZ,GNB1L,GNB4,GNB5,GNG10,GNG5,GNG7,HSPB1,IGF1R,IL6R,IRS1,JUN,KRAS,MAP2K1,MAP2K2,MAP2K3,MAP2K6,MAP3K1,MAP3K11,MAP3K2,MAP3K4,MAP3K6,Map3k7,MAPK11,MAPK12,MAPKAPK3,MEF2A,MEF2D,MYL12B,MYL6,MYL9,NFATC4,NRAS,PIK3C2A,PIK3C2B,PIK3CB,PIK3CD,PIK3R1,PIK3R3,PLCB1,PLCB4,PLCD3,PLCG2,PLCH1,PLCL1,PPP3CC,PRKAG1,RAF1,RALA,RAP1B,RHOB,RHOBTB1,RHOBTB2,RHOF,RHOG,RHOT2,RND2,RND3,TGFB1,TG…
IL-15 Signaling	3.46	0.4	1.826	AKT1S1,AKT2,AKT3,BCL2L1,GNB1L,KRAS,MAP2K1,MAP2K2,MAPK11,MAPK12,MLST8,MYC,NFKB1,NFKB2,NRAS,PIK3C2A,PIK3C2B,PIK3CB,PIK3CD,PIK3R1,PIK3R3,RAF1,RALA,RAP1B,RELA,RPTOR,SHC1,STAT3,STAT5B,STAT6
Thrombin Signaling	3.12	0.317	1.82	ADCY1,AKT2,AKT3,ARHGEF1,ARHGEF16,ARHGEF3,ARHGEF5,ARHGEF9,CAMK1G,CAMK2D,CREB1,EGF,EGFR,F2R,GNAT2,GNAZ,GNB1L,GNB4,GNB5,GNG10,GNG5,GNG7,IKBKB,ITPR2,ITPR3,KRAS,MAP2K1,MAP2K2,MAPK11,MAPK12,MYL12B,MYL6,MYL9,NFKB1,NFKB2,NRAS,PIK3C2A,PIK3C2B,PIK3CB,PIK3CD,PIK3R1,PIK3R3,PLCB1,PLCB4,PLCD3,PLCG2,PLCH1,PLCL1,PPP1CB,PRKCA,PRKCG,PRKCI,RAF1,RALA,RAP1B,RELA,RHOB,RHOBTB1,RHOBTB2,RHOF,RHOG,RHOT2,RND2,RND3,SHC1,SRC
Role of NFAT in Regulation of the Immune Response	0.924	0.26	1.808	AKT2,AKT3,ATF2,BLNK,CSNK1G3,FOS,GNAT2,GNAZ,GNB1L,GNB4,GNB5,GNG10,GNG5,GNG7,HLA-A,IKBKB,IKBKE,IKBKG,ITPR2,ITPR3,JUN,KRAS,MAP2K1,MAP2K2,MEF2A,MEF2D,NFATC4,NFKB1,NFKB2,NFKBIE,NRAS,ORAI1,PIK3C2A,PIK3C2B,PIK3CB,PIK3CD,PIK3R1,PIK3R3,PLCB1,PLCB4,PLCG2,PPP3CC,RAF1,RALA,RAP1B,RELA,SOS2
Endocannabinoid Developing Neuron Pathway	3.23	0.357	1.761	ADCY1,AKT1S1,AKT2,AKT3,ATF2,BRCA1,CCND1,CDKN1B,CREB1,CREB3,CREB5,GNB1L,GNG5,GNG7,KRAS,MAP2K1,MAP2K2,MAP2K3,MAP2K5,MAP2K6,MAPK11,MAPK12,MAPK15,MAPK4,MAPK6,MLST8,NRAS,PIK3C2A,PIK3C2B,PIK3CB,PIK3CD,PIK3R1,PIK3R3,PRKAG1,RAF1,RALA,RAP1B,RAP1GAP,RPTOR,SRC,STAT3
Type I Diabetes Mellitus Signaling	1.25	0.288	1.732	APAF1,BCL2,BID,CASP3,CPE,HLA-A,ICA1,IKBKB,IKBKE,IKBKG,IL1R1,IRAK1,LTA,MAP2K3,MAP2K6,MAPK11,MAPK12,MYD88,NFKB1,NFKB2,NFKBIE,PTPRN,RELA,RIPK1,SOCS2,SOCS4,SOCS5,SOCS6,STAT1,TNFRSF1A,TNFRSF1B,TRAF6
Corticotropin Releasing Hormone Signaling	0.521	0.241	1.732	ADCY1,ATF2,BDNF,CACNA1A,CACNA1G,CREB1,CREB3,CREB5,CTH,FOS,GUCY1A2,ITPR2,ITPR3,JUN,JUND,MAP2K1,MAP2K2,MAPK11,MAPK12,MEF2A,MEF2D,NPR1,NPR3,NR4A1,NT5C,PLCG2,PRKAG1,PRKCA,PRKCG,PRKCI,PTCH1,RAF1,RAP1B,SLC39A7,VEGFA
Superpathway of D-myo-inositol (1,4,5)-trisphosphate Metabolism	1.31	0.391	1.667	IMPA1,INPP1,INPP5A,INPP5K,IPMK,ITPKA,OCRL,SYNJ1,SYNJ2
NAD Salvage Pathway II	1	0.346	1.667	ACP2,ACP6,NMNAT2,NMRK1,NT5C,NT5C2,NT5C3B,NT5M,NUDT12
Role of NFAT in Cardiac Hypertrophy	2.16	0.294	1.664	ADCY1,AKT2,AKT3,CACNA1A,CACNA1G,CAMK1G,CAMK2D,CTF1,GNB1L,GNB4,GNB5,GNG10,GNG5,GNG7,HDAC11,HDAC2,HDAC4,HDAC6,HDAC8,IGF1R,IL6ST,ITPR2,ITPR3,KRAS,LIF,MAP2K1,MAP2K2,MAP2K3,MAP2K6,MAP3K1,MAPK11,MAPK12,MEF2A,MEF2D,NFATC4,NRAS,PIK3C2A,PIK3C2B,PIK3CB,PIK3CD,PIK3R1,PIK3R3,PLCB1,PLCB4,PLCD3,PLCG2,PLCH1,PLCL1,PPP3CC,PRKAG1,PRKCA,PRKCG,PRKCI,RAF1,RALA,RAP1B,SHC1,SOS2,SRC,TGFB1,TGFB2,TGFBR1,TGFBR2
Opioid Signaling Pathway	0.308	0.223	1.664	ADCY1,AKT2,AKT3,AP2A1,ATF2,BAD,CACNA1A,CACNA1G,CAMK1G,CAMK2D,CDKN1B,CLTA,CREB1,CREB3,CREB5,FOS,FOSB,FRK,GNG5,GNG7,GRIN1,GRK5,ITPR2,ITPR3,KRAS,MAP2K1,MAP2K2,MAP2K3,MAP2K5,MAP2K6,MAPK12,MAPK15,MAPK4,MAPK6,MYC,NFKB1,NFKB2,NRAS,PDK1,PLCB1,PPP3CC,PRKAG1,PRKCA,PRKCG,PRKCI,RAF1,RALA,RAP1B,RGS11,RGS12,RPS6KA2,RPS6KA4,RPS6KA5,SOS2,SRC
IL-8 Signaling	5.67	0.365	1.638	AKT2,AKT3,ANGPT2,BCL2,BCL2L1,CCND1,CCND3,CDH1,CSTB,EGF,EGFR,EIF4EBP1,FLT1,FOS,GNB1L,GNB4,GNB5,GNG10,GNG5,GNG7,HBEGF,IKBKB,IKBKE,IKBKG,IQGAP1,IRAK1,IRAK4,ITGB2,ITGB5,JUN,KRAS,LASP1,MAP2K1,MAP2K2,MAPK12,MMP2,MYL12B,MYL9,NFKB1,NOX4,NRAS,PIK3C2A,PIK3C2B,PIK3CB,PIK3CD,PIK3R1,PIK3R3,PLD1,PLD3,PRKCA,PRKCG,PRKCI,PTK2B,RAB11FIP2,RAF1,RALA,RAP1B,RELA,RHOB,RHOBTB1,RHOBTB2,RHOF,RHOG,RHOT2,RND2,RND3,SRC,TRAF6…
Induction of Apoptosis by HIV1	3.17	0.41	1.633	APAF1,BBC3,BCL2,BCL2L1,BID,BIRC2,BIRC3,CASP3,DFFA,DFFB,IKBKB,IKBKE,IKBKG,MAPK12,NAIP,NFKB1,NFKB2,NFKBIE,RELA,RIPK1,SLC25A10,SLC25A13,SLC25A5,TNFRSF1A,TNFRSF1B
γ-glutamyl Cycle	1.73	0.545	1.633	GCLC,GCLM,GGCT,GGT1,GSS,OPLAH
IL-17A Signaling in Gastric Cells	1.1	0.36	1.633	CCL5,EGFR,FOS,IL17RA,JUN,MAPK11,MAPK12,NFKB1,RELA
γ-linolenate Biosynthesis II (Animals)	0.818	0.353	1.633	ACSBG1,ACSL4,FADS1,FADS2,SLC27A3,SLC27A4
Mitochondrial L-carnitine Shuttle Pathway	0.818	0.353	1.633	ACSBG1,ACSL4,CPT1A,CPT1C,SLC27A3,SLC27A4
Histamine Degradation	0.818	0.353	1.633	ALDH1A2,ALDH2,ALDH3A2,ALDH3B1,ALDH4A1,AOC1
Purine Nucleotides Degradation II (Aerobic)	0.726	0.333	1.633	ADA,IMPDH2,NT5C,NT5C2,NT5C3B,NT5M
Sperm Motility	0.714	0.247	1.633	ABL2,AXL,CACNA1G,CATSPER2,CLK3,CLK4,DDR1,DYRK3,EGFR,EPHA2,EPHA4,ERBB3,FES,FGFR2,FGFR3,FLT1,FRK,GUCY1A2,IGF1R,ITPR2,ITPR3,LMTK3,MAP2K1,MAP2K3,MAP2K5,MAP2K6,MAP3K11,MATK,MET,NPR1,PDE4A,PDE4C,PEAK1,PLA2G12A,PLA2G4C,PLA2G7,PLCB1,PLCB4,PLCD3,PLCG2,PLCH1,PLCL1,PRKAG1,PRKCA,PRKCG,PRKCI,PRKG2,PTK2B,PTK7,SLC16A10,SLC9A5,SRC,STYK1,TNK1,TYRO3
Ethanol Degradation IV	0.401	0.261	1.633	ALDH1A2,ALDH2,ALDH3A2,ALDH3B1,ALDH4A1,CAT
Acetone Degradation I (to Methylglyoxal)	0.266	0.226	1.633	CYP1B1,CYP2J2,CYP2S1,CYP2U1,CYP51A1,DHRS11,PTGR2
Cholecystokinin/Gastrin-mediated Signaling	2.61	0.336	1.622	ATF2,BCAR1,EGFR,EPHA4,FOS,IL1RN,IL36A,ITPR2,ITPR3,JUN,KRAS,MAP2K1,MAP2K2,MAP2K3,MAP2K5,MAP2K6,MAPK12,MEF2A,MEF2D,NRAS,PLCB1,PLCB4,PRKCA,PRKCG,PRKCI,PTK2B,RAF1,RALA,RAP1B,RHOB,RHOBTB1,RHOBTB2,RHOF,RHOG,RHOT2,RND2,RND3,SHC1,SOS2,SRC
Death Receptor Signaling	2.86	0.363	1.616	ACTA1,ACTA2,APAF1,BCL2,BID,BIRC2,BIRC3,CASP2,CASP3,CASP7,CFLAR,DFFA,DFFB,HSPB1,HSPB2,IKBKB,IKBKE,IKBKG,LMNA,NAIP,NFKB1,NFKB2,NFKBIE,PARP14,PARP3,PARP6,RELA,RIPK1,TANK,TBK1,TIPARP,TNFRSF1A,TNFRSF1B
CD28 Signaling in T Helper Cells	1.03	0.275	1.616	AKT2,AKT3,ARPC1B,ARPC2,ARPC4,BCL10,FOS,HLA-A,IKBKB,IKBKE,IKBKG,ITPR2,ITPR3,JUN,MAP2K1,MAP2K2,MAP3K1,MAPK12,NFATC4,NFKB1,NFKB2,NFKBIE,PAK1,PIK3C2A,PIK3C2B,PIK3CB,PIK3CD,PIK3R1,PIK3R3,PPP3CC,PTPN11,PTPN6,RELA
Gαq Signaling	1.84	0.297	1.581	AKT2,AKT3,ARHGEF25,GNB1L,GNB4,GNB5,GNG10,GNG5,GNG7,GYS1,IKBKB,IKBKE,IKBKG,ITPR2,ITPR3,MAP2K1,MAP2K2,NFATC4,NFKB1,NFKB2,NFKBIE,PIK3C2A,PIK3C2B,PIK3CB,PIK3CD,PIK3R1,PIK3R3,PLCB1,PLCB4,PLCG2,PLD1,PLD3,PPP3CC,PRKCA,PRKCG,PRKCI,PTK2B,RAF1,RELA,RHOB,RHOBTB1,RHOBTB2,RHOF,RHOG,RHOT2,RND2,RND3
RANK Signaling in Osteoclasts	3.88	0.398	1.567	AKT2,AKT3,BIRC2,BIRC3,FOS,IKBKB,IKBKE,IKBKG,JUN,MAP2K1,MAP2K2,MAP2K6,MAP3K1,MAP3K11,MAP3K2,MAP3K4,MAP3K6,Map3k7,MAPK11,MAPK12,NFKB1,NFKB2,NFKBIE,PIK3C2A,PIK3C2B,PIK3CB,PIK3CD,PIK3R1,PIK3R3,PPP3CC,PTK2B,RAF1,RELA,SRC,TRAF6
Regulation Of The Epithelial Mesenchymal Transition By Growth Factors Pathway	3.99	0.34	1.524	AKT2,AKT3,CDH1,CLDN3,EGF,EGFR,EGR1,ETS1,FGF1,FGF21,FGFR2,FGFR3,FOS,FOXO1,GAB1,HSF1,ID2,IKBKB,IKBKE,IKBKG,IL6R,JUN,KRAS,LTA,MAP2K1,MAP2K2,MAP2K3,MAP2K5,MAP2K6,MAP3K1,MAPK11,MAPK12,MEST,MET,MMP2,NFKB1,NFKB2,NRAS,PARD6G,PDGFA,PDGFD,PIK3C2A,PIK3C2B,PIK3CB,PIK3CD,PIK3R1,PIK3R3,PTPN11,RAF1,RALA,RAP1B,RELA,SHC1,SMURF1,SOS2,STAT3,TGFB1,TGFB2,TGFBR1,TGFBR2,TNFRSF1A,TNFRSF1B,TWIST1,VIM
GDNF Family Ligand-Receptor Interactions	4.15	0.421	1.512	CREB1,DOK1,DOK4,DOK7,FOS,GAB1,GDNF,IRS1,IRS2,ITPR2,ITPR3,JUN,KRAS,MAP2K1,MAP2K2,MAPK12,NRAS,NRTN,PDLIM7,PIK3C2A,PIK3C2B,PIK3CB,PIK3CD,PIK3R1,PIK3R3,PLCG2,RAF1,RALA,RAP1B,RASA1,SHC1,SOS2
Valine Degradation I	3.12	0.579	1.508	ACAD8,ACADSB,AUH,BCAT1,BCAT2,BCKDHA,BCKDHB,ECHS1,HADHB,HIBADH,HIBCH
Ephrin Receptor Signaling	3	0.322	1.508	AKT2,AKT3,ARPC1B,ARPC2,ARPC4,ATF2,BCAR1,CREB1,CREB3,CREB5,CRK,DOK1,EFNA1,EFNA4,EFNA5,EFNB3,EGF,EPHA2,EPHA4,FGF1,GNAT2,GNAZ,GNB1L,GNB4,GNB5,GNG10,GNG5,GNG7,GRIN1,ITGA2,ITGA5,ITGB1,KALRN,KRAS,MAP2K1,MAP2K2,NGEF,NRAS,PAK1,PAK3,PDGFA,PDGFD,PTPN11,PTPN13,RAF1,RALA,RAP1B,RASA1,SDC2,SH2D3C,SHC1,SORBS1,SOS2,SRC,STAT3,VEGFA,VEGFB,VEGFD
Factors Promoting Cardiogenesis in Vertebrates	2.28	0.313	1.508	ACVR1,ACVR1B,ACVR2B,ATF2,BMP1,BMP2,BMP3,BMP4,CAMK2D,CCND1,CREB1,CREB3,CREB5,DVL1,FZD5,FZD6,FZD7,FZD8,LEF1,LRP1,LRP5,LRP6,MAPK12,MYC,NOX4,PLCB1,PLCB4,PLCD3,PLCG2,PLCH1,PLCL1,PRKCA,PRKCG,PRKCI,SCN5A,Tcf7,TCF7L1,TGFB1,TGFB2,TGFBR1,TGFBR2,WNT16,WNT4,WNT5A,WNT5B,WNT7A,WNT9A
TNFR2 Signaling	5.1	0.6	1.5	BIRC2,BIRC3,FOS,IKBKB,IKBKE,IKBKG,JUN,LTA,MAP3K1,NAIP,NFKB1,NFKB2,NFKBIE,RELA,TANK,TBK1,TNFAIP3,TNFRSF1B
B Cell Receptor Signaling	4.82	0.357	1.5	AKT2,AKT3,ATF2,BAD,BCL10,BCL2L1,BCL6,BLNK,CAMK2D,CARD10,CREB1,CREB3,CREB5,DAPP1,EBF1,EGR1,ETS1,FOXO1,GAB1,IKBKB,IKBKE,IKBKG,INPP5K,JUN,KRAS,MAP2K1,MAP2K2,MAP2K3,MAP2K6,MAP3K1,MAP3K11,MAP3K2,MAP3K4,MAP3K6,Map3k7,MAPK11,MAPK12,NFATC4,NFKB1,NFKB2,NFKBIE,NRAS,OCRL,PAG1,PIK3AP1,PIK3C2A,PIK3C2B,PIK3CB,PIK3CD,PIK3R1,PIK3R3,PLCG2,PPP3CC,PTK2B,PTPN11,PTPN6,RAF1,RALA,RAP1B,RASSF5,RELA,SHC1,SOS2,SYNJ1,SYNJ2…
TWEAK Signaling	2.8	0.457	1.5	APAF1,BID,BIRC2,BIRC3,CASP3,CASP7,IKBKB,IKBKE,IKBKG,NAIP,NFKB1,NFKB2,NFKBIE,RELA,RIPK1,TNFRSF12A
UVC-Induced MAPK Signaling	1.37	0.333	1.5	EGFR,FOS,JUN,KRAS,MAP2K1,MAP2K2,MAPK11,MAPK12,NRAS,PRKCA,PRKCG,PRKCI,RAF1,RALA,RAP1B,SMPD4,SRC
Nur77 Signaling in T Lymphocytes	0.366	0.235	1.5	APAF1,BCL2,CASP3,HDAC2,MAP2K1,MAP2K2,MAP2K5,MAP3K2,MEF2D,NR4A1,PDK1,PPP3CC,PRKCA,PRKCG,PRKCI,SIN3B
PEDF Signaling	3.42	0.39	1.461	AKT2,AKT3,BCL2,BCL2L1,BDNF,CASP7,CFLAR,GDNF,IKBKB,IKBKE,IKBKG,KRAS,MAPK11,MAPK12,NFKB1,NFKB2,NFKBIE,NGF,NRAS,PIK3C2A,PIK3C2B,PIK3CB,PIK3CD,PIK3R1,PIK3R3,PNPLA2,RAF1,RALA,RAP1B,RELA,TCF7L1,WASF2
Neurotrophin/TRK Signaling	3.35	0.395	1.461	ATF2,BDNF,CREB1,CREB3,CREB5,FOS,GAB1,JUN,KRAS,MAP2K1,MAP2K2,MAP2K3,MAP2K5,MAP2K6,NGF,NRAS,NTF4,PIK3C2A,PIK3C2B,PIK3CB,PIK3CD,PIK3R1,PIK3R3,PTPN11,RAF1,RALA,RAP1B,SHC1,SOS2,SPRY2
CD27 Signaling in Lymphocytes	4.34	0.472	1.46	APAF1,BCL2L1,BID,CASP3,FOS,IKBKB,IKBKE,IKBKG,JUN,MAP2K1,MAP2K2,MAP2K3,MAP2K5,MAP2K6,MAP3K1,MAP3K11,MAP3K2,MAP3K4,MAP3K6,Map3k7,MAPK12,NFKB1,NFKB2,NFKBIE,RELA
Adrenomedullin signaling pathway	2.87	0.315	1.457	ADCY1,ADM,AKT2,AKT3,BAD,BCL2,C3,CASP3,CEBPB,CRCP,CTH,FOS,GUCY1A2,IL1RN,IL36A,ITPR2,ITPR3,KCNN1,KRAS,LTA,MAP2K1,MAP2K2,MAP2K3,MAP2K5,MAP2K6,MAPK11,MAPK12,MAPK15,MAPK4,MAPK6,MATK,MMP2,NFKB1,NFKB2,NPR1,NPR3,NRAS,NT5C,PIK3C2A,PIK3C2B,PIK3CB,PIK3CD,PIK3R1,PIK3R3,PLCB1,PLCB4,PLCD3,PLCG2,PLCH1,PLCL1,PRKAG1,PRKG2,PTK2B,RAF1,RALA,RAMP3,RAP1B,RELA,SHC1,SLC39A7,SOS2,TFAP2A
P2Y Purigenic Receptor Signaling Pathway	2.84	0.339	1.441	ADCY1,AKT2,AKT3,ATF2,CREB1,CREB3,CREB5,FOS,GNB1L,GNB4,GNB5,GNG10,GNG5,GNG7,JUN,KRAS,MAP2K1,MAP2K2,MYC,NFKB1,NFKB2,NRAS,P2RY2,PIK3C2A,PIK3C2B,PIK3CB,PIK3CD,PIK3R1,PIK3R3,PLCB1,PLCB4,PLCD3,PLCG2,PLCH1,PLCL1,PRKAG1,PRKCA,PRKCG,PRKCI,RAF1,RALA,RAP1B,RELA
Antiproliferative Role of Somatostatin Receptor 2	2.53	0.364	1.414	CDKN1B,CTH,GNB1L,GNB4,GNB5,GNG10,GNG5,GNG7,GUCY1A2,KRAS,MAP2K1,MAP2K2,NPR1,NPR3,NRAS,NT5C,PIK3C2A,PIK3C2B,PIK3CB,PIK3CD,PIK3R1,PIK3R3,PTPN11,PTPN6,RALA,RAP1B,SLC39A7,SRC
Isoleucine Degradation I	1.89	0.5	1.414	ACAD8,ACADSB,ACAT2,AUH,BCAT1,BCAT2,ECHS1,HADHB
MIF Regulation of Innate Immunity	0.936	0.31	1.387	CD14,FOS,JUN,LY96,MAPK12,MIF,NFKB1,NFKB2,NFKBIE,PLA2G12A,PLA2G4C,RELA,TLR4
Reelin Signaling in Neurons	3.55	0.357	1.372	AKT2,AKT3,APBB1,APOE,APP,ARHGEF1,ARHGEF16,ARHGEF3,ARHGEF5,ARHGEF9,ARPC1B,ARPC2,ARPC4,CAMK2D,CRK,FRK,GRIN1,ITGA2,ITGA5,ITGB1,ITGB2,LRP8,MAP1B,MAP2K1,MAP2K2,MAP2K3,MAP2K5,MAP2K6,MAP3K11,MAPK12,MAPK8IP3,MAPT,PAFAH1B3,PDK1,PDK2,PDK3,PDK4,PIK3C2A,PIK3C2B,PIK3CB,PIK3CD,PIK3R1,PIK3R3,RAP1B,SRC,VLDLR
CD40 Signaling	3.92	0.431	1.347	CD40,FOS,IKBKB,IKBKE,IKBKG,JUN,LTA,MAP2K1,MAP2K2,MAP2K3,MAP2K5,MAP2K6,MAPK11,MAPK12,NFKB1,NFKB2,NFKBIE,PIK3C2A,PIK3C2B,PIK3CB,PIK3CD,PIK3R1,PIK3R3,RELA,STAT3,TANK,TNFAIP3,TRAF6
Role of Pattern Recognition Receptors in Recognition of Bacteria and Viruses	0.728	0.253	1.347	C3,CCL5,CNTF,CREB1,EIF2AK2,IFIH1,IL17D,IL36A,LIF,LTA,MAPK12,MYD88,NFKB1,NFKB2,NOD2,OAS1,Oas1b,Oas1d (includes others),OAS3,PIK3C2A,PIK3C2B,PIK3CB,PIK3CD,PIK3R1,PIK3R3,PLCG2,PRKCA,PRKCG,PRKCI,RELA,RIPK2,TGFB1,TGFB2,TLR2,TLR3,TLR4,TLR5,Tnfsf9,TRAF6
Ketogenesis	1.14	0.455	1.342	ACAT2,BDH1,HADHB,HMGCL,HMGCLL1
Urate Biosynthesis/Inosine 5'-phosphate Degradation	0.86	0.385	1.342	IMPDH2,NT5C,NT5C2,NT5C3B,NT5M
Oxidative Ethanol Degradation III	0.385	0.263	1.342	ALDH1A2,ALDH2,ALDH3A2,ALDH3B1,ALDH4A1
Fatty Acid α-oxidation	0.337	0.25	1.342	ALDH1A2,ALDH2,ALDH3A2,ALDH3B1,ALDH4A1
Role of CHK Proteins in Cell Cycle Checkpoint Control	0.971	0.298	1.291	BRCA1,CDC25C,CDK1,CHEK2,E2F2,E2F3,E2F4,E2F5,E2F6,E2F7,MDC1,PLK1,PPM1L,PPP2CB,PPP2R3A,PTPA,RFC1
Androgen Signaling	0.347	0.228	1.291	CACNA1A,CACNA1G,CCND1,DNAJB1,ERCC3,GNAT2,GNAZ,GNB1L,GNB4,GNB5,GNG10,GNG5,GNG7,GTF2A1,GTF2E2,GTF2H1,HSP90AA1,JUN,KAT2B,NCOA1,NFKB1,NFKB2,POLR2A,PRKAG1,PRKCA,PRKCG,PRKCI,RELA,SHC1,SRC,TGFB1I1
FcγRIIB Signaling in B Lymphocytes	0.306	0.227	1.291	BLNK,CACNA1A,CACNA1G,DOK1,KRAS,MAPK12,NRAS,PIK3C2A,PIK3C2B,PIK3CB,PIK3CD,PIK3R1,PIK3R3,PLCG2,RALA,RAP1B,SHC1
Wnt/Ca+ pathway	1.97	0.355	1.279	ATF2,CREB1,CREB3,CREB5,DVL1,FZD5,FZD6,FZD7,FZD8,NFATC4,NFKB1,NFKB2,PLCB1,PLCB4,PLCD3,PLCG2,PLCH1,PLCL1,PRKCA,RELA,WNT5A,WNT5B
Activation of IRF by Cytosolic Pattern Recognition Receptors	1.88	0.349	1.279	ADAR,ATF2,CD40,IFIH1,IFIT2,IKBKB,IKBKE,IKBKG,JUN,LTA,MAPK12,NFKB1,NFKB2,NFKBIE,PIN1,RELA,RIPK1,STAT1,STAT2,TANK,TBK1,TRAF6
D-myo-inositol (1,4,5)-Trisphosphate Biosynthesis	1.48	0.4	1.265	CDIPT,PI4K2B,PIKFYVE,PIP5K1A,PIP5K1C,PLCB1,PLCB4,PLCD3,PLCG2,PLCH1
Retinoate Biosynthesis I	0.959	0.324	1.265	ADH7,AKR1B1,AKR1B10,Akr1b10,ALDH1A2,BMP2,DHRS3,DHRS4,RDH10,RDH13,RDH5
Thyroid Cancer Signaling	3.38	0.392	1.257	AKT2,AKT3,BDNF,CCND1,CDH1,FOS,FOXO1,GDNF,IRS1,IRS2,JUN,KRAS,LEF1,MAP2K1,MAP2K2,MYC,NGF,NRAS,NTF4,PDK1,PIK3C2A,PIK3C2B,PIK3CB,PIK3CD,PIK3R1,PIK3R3,RALA,RAP1B,SHC1,Tcf7,TCF7L1
NF-κB Activation by Viruses	3.06	0.378	1.257	AKT2,AKT3,EIF2AK2,IKBKB,IKBKE,IKBKG,ITGA2,ITGA5,ITGB1,ITGB2,ITGB5,KRAS,MAP3K1,NFKB1,NFKB2,NFKBIE,NRAS,PIK3C2A,PIK3C2B,PIK3CB,PIK3CD,PIK3R1,PIK3R3,PRKCA,PRKCG,PRKCI,RAF1,RALA,RAP1B,RELA,RIPK1
ErbB Signaling	2.3	0.34	1.257	EGF,EGFR,ERBB3,FOS,FOXO1,HBEGF,JUN,KRAS,MAP2K1,MAP2K2,MAP2K3,MAP2K6,MAPK11,MAPK12,NRAS,PAK1,PAK3,PIK3C2A,PIK3C2B,PIK3CB,PIK3CD,PIK3R1,PIK3R3,PLCG2,PRKCA,PRKCG,PRKCI,RAF1,RALA,RAP1B,SHC1,SOS2
Osteoarthritis Pathway	4.17	0.336	1.25	ADAMTS4,ADAMTS5,ANKH,ANXA2,ANXA5,ATF2,BMP2,CASP2,CASP3,CASP4,CASP7,CCN4,CEBPB,CREB1,CREB3,CREB5,DDIT4,FGFR3,FN1,FOXO3,FZD5,FZD6,FZD7,FZD8,GLIS1,GLIS2,H19,HDAC4,IL18RAP,IL1R1,IL1RL1,ITGA2,ITGA5,ITGB1,JAG1,LEF1,LRP1,NAMPT,NFKB1,NFKB2,NOTCH1,OCRL,PPARGC1A,PRKAB1,PRKAB2,PRKAG1,PTCH1,RELA,RUNX2,S1PR2,SDC4,SIRT1,SLC39A8,SMAD6,SOX9,SPHK1,SPP1,Tcf7,TCF7L1,TGFB1,TGFBR1,TGFBR2,TIMP3,TLR2,TLR4,TNFRSF1A,TNFR…
IL-17A Signaling in Airway Cells	2.81	0.391	1.225	AKT2,AKT3,CXCL3,CXCL6,IKBKB,IKBKE,IKBKG,IL17RA,MAP2K1,MAP2K2,MAPK11,MAPK12,NFKB1,NFKB2,NFKBIE,PIK3C2A,PIK3C2B,PIK3CB,PIK3CD,PIK3R1,PIK3R3,RELA,STAT3,TRAF3IP2,TRAF6
FLT3 Signaling in Hematopoietic Progenitor Cells	4.47	0.425	1.219	AKT2,AKT3,ATF2,BAD,CREB1,CREB3,CREB5,EIF4EBP1,KRAS,MAP2K1,MAP2K2,MAPK11,MAPK12,NRAS,PIK3C2A,PIK3C2B,PIK3CB,PIK3CD,PIK3R1,PIK3R3,PTPN11,RAF1,RALA,RAP1B,RPS6KA2,RPS6KA4,RPS6KA5,SHC1,SOS2,STAT1,STAT2,STAT3,STAT5B,STAT6
Basal Cell Carcinoma Signaling	1.47	0.319	1.213	APC2,BMP1,BMP2,BMP3,BMP4,DVL1,FZD5,FZD6,FZD7,FZD8,GLIS1,GLIS2,LEF1,PTCH1,SUFU,Tcf7,TCF7L1,WNT16,WNT4,WNT5A,WNT5B,WNT7A,WNT9A
Thrombopoietin Signaling	3.33	0.413	1.177	FOS,IRS2,JUN,KRAS,MAP2K1,MAP2K2,MYC,NRAS,PIK3C2A,PIK3C2B,PIK3CB,PIK3CD,PIK3R1,PIK3R3,PLCG2,PRKCA,PRKCG,PRKCI,PTPN11,RAF1,RALA,RAP1B,SHC1,STAT1,STAT3,STAT5B
LPS/IL-1 Mediated Inhibition of RXR Function	1.02	0.259	1.177	ABCB9,ABCC3,ABCC4,ACOX2,ACOX3,ACSBG1,ACSL4,ALDH16A1,ALDH18A1,ALDH1A2,ALDH2,ALDH3A2,ALDH3B1,ALDH4A1,ALDH5A1,APOE,CAT,CD14,CPT1A,CPT1C,ECSIT,FABP5,GSTA3,GSTM1,GSTM5,GSTO1,GSTO2,HS3ST1,IL18RAP,IL1R1,IL1RL1,IL1RN,IL36A,IRAK1,JUN,LBP,LY96,MAOA,MAP3K1,MGST1,MGST2,MGST3,MYD88,NCOA1,NDST1,NDST3,PLTP,PPARGC1A,PPARGC1B,SLC27A3,SLC27A4,SULT1C2,SULT2B1,TLR4,TNFRSF1A,TNFRSF1B,TRAF6,UST
Salvage Pathways of Pyrimidine Ribonucleotides	0.928	0.276	1.177	AK1,AK4,AKT2,CDK1,CDK18,CMPK2,EIF2AK2,GRK5,IRAK1,MAP2K1,MAP2K2,MAP2K3,MAP2K6,MAP3K6,MAPK6,NME1,NME2,NME4,NME5,PAK1,PAK3,PIM1,PLK1,SGK1,TTK,UCKL1,UPP1
Fcγ Receptor-mediated Phagocytosis in Macrophages and Monocytes	0.924	0.277	1.177	ACTA1,ACTA2,AKT2,AKT3,ARF6,ARPC1B,ARPC2,ARPC4,CRK,DOCK1,EZR,MYO5A,PAK1,PIK3R1,PIK3R3,PIP5K1A,PLD1,PLD3,PRKCA,PRKCG,PRKCI,PTK2B,RAB11A,SRC,VASP,VAV3
Estrogen Receptor Signaling	2.22	0.28	1.166	ADCY1,AKT2,AKT3,ARG2,ATF2,ATP5MC1,BAD,BCL2,CACNA1A,CAV1,CCND1,CREB1,CREB3,CREB5,CTBP1,DLG4,EGF,EGFR,EIF4EBP1,FBXO32,FOS,FOXO1,FOXO3,GNAT2,GNAZ,GNG5,GNG7,GPER1,HSP90AA1,HSP90B1,IGF1R,JUN,KRAS,MAP2K1,MAP2K2,MCU,MED14,MED16,MED21,MED24,MMP11,MMP19,MMP2,MT-CYB,MYC,MYL12B,MYL6,MYL9,NCOA1,NFKB1,NFKB2,NOTCH1,NRAS,NRF1,NRIP1,PAK1,PIK3C2A,PIK3C2B,PIK3CB,PIK3CD,PIK3R1,PIK3R3,PLCB1,PLCB4,PLCD3,PLCG2,PLCH1,P…
Systemic Lupus Erythematosus In B Cell Signaling Pathway	1.49	0.269	1.162	AKT2,AKT3,BAD,BCL10,BCL2,BCL2L1,BLNK,CCND1,CCND3,CD40,CNTF,FOS,FOXO1,FOXO3,GAB1,IFIH1,IFIT2,IFIT3,IL17D,IL36A,IL6R,IL6ST,INPP5K,IRAK1,IRAK4,ISG20,JUN,KRAS,LIF,LTA,MAP2K1,MAP2K2,MYC,MYD88,NFATC4,NFKB1,NFKB2,NRAS,OCRL,PAG1,PIK3AP1,PIK3C2A,PIK3C2B,PIK3CB,PIK3CD,PIK3R1,PIK3R3,PIM2,PLCG2,PPP3CC,PRKCA,PRKCG,PRKCI,PTPN11,PTPN6,RAF1,RALA,RAP1B,RELA,SHC1,SOS2,SRC,STAT1,STAT2,STAT3,STING1,SYNJ1,SYNJ2,TBK1,…
Vitamin-C Transport	4.64	0.625	1.155	GLRX,GSTO1,GSTO2,LRRC8A,LRRC8B,LRRC8C,NXN,SELENOT,SLC23A1,SLC23A2,SLC2A1,STOM,TXNRD1,TXNRD2,TXNRD3
Phosphatidylglycerol Biosynthesis II (Non-plastidic)	3.05	0.545	1.155	ABHD5,AGPAT2,AGPAT3,AGPAT4,AGPAT5,GPAM,GPAT3,GPAT4,MBOAT2,MBOAT7,PTPMT1,TAMM41
Hypoxia Signaling in the Cardiovascular System	1.6	0.324	1.155	ATF2,CDC34,COPS5,CREB1,CREB3,CREB5,EDN1,HIF1AN,HSP90AA1,HSP90B1,JUN,LDHA,NFKBIE,NQO1,P4HB,UBE2C,UBE2H,UBE2L6,UBE2M,UBE2S,UBE2T,UBE2V1,VEGFA,VHL
Cell Cycle: G2/M DNA Damage Checkpoint Regulation	3.05	0.429	1.147	AURKA,BORA,BRCA1,CCNB1,CCNB2,CDC25B,CDC25C,CDK1,CDKN2A,CHEK2,CKS2,CUL1,FBXL5,KAT2B,PKMYT1,PLK1,PPM1D,PTPMT1,TOP2A,WEE1,YWHAH
Actin Nucleation by ARP-WASP Complex	1.01	0.292	1.147	ARPC1B,ARPC2,ARPC4,BAIAP2,ITGA2,ITGA5,ITGB1,KRAS,NRAS,RALA,RAP1B,RHOB,RHOBTB1,RHOBTB2,RHOF,RHOG,RHOT2,RND2,RND3,SOS2,VASP
D-myo-inositol (1,3,4)-trisphosphate Biosynthesis	1.09	0.389	1.134	INPP5A,INPP5K,IPMK,ITPKA,OCRL,SYNJ1,SYNJ2
Cytotoxic T Lymphocyte-mediated Apoptosis of Target Cells	0.484	0.265	1.134	APAF1,BCL2,BID,CASP3,CASP7,DFFA,DFFB,HLA-A,ZBTB12
HGF Signaling	4.67	0.396	1.093	AKT2,AKT3,ATF2,CCND1,CDKN2A,DOCK1,ELF1,ELK3,ETS1,FOS,GAB1,ITGA2,ITGA5,ITGB1,JUN,KRAS,MAP2K1,MAP2K2,MAP3K1,MAP3K11,MAP3K2,MAP3K4,MAP3K6,Map3k7,MAPK12,MET,NRAS,PAK1,PIK3C2A,PIK3C2B,PIK3CB,PIK3CD,PIK3R1,PIK3R3,PLCG2,PRKCA,PRKCG,PRKCI,PTPN11,RAF1,RALA,RAP1B,SOS2,STAT3
HMGB1 Signaling	1.51	0.285	1.093	AKT2,AKT3,CNTF,FOS,IL17D,IL1R1,IL36A,JUN,KAT2B,KRAS,LIF,LTA,MAP2K1,MAP2K2,MAP2K3,MAP2K5,MAP2K6,MAPK11,MAPK12,NFKB1,NFKB2,NRAS,PIK3C2A,PIK3C2B,PIK3CB,PIK3CD,PIK3R1,PIK3R3,PLAT,RALA,RAP1B,RELA,RHOB,RHOBTB1,RHOBTB2,RHOF,RHOG,RHOT2,RND2,RND3,TGFB1,TGFB2,TLR4,TNFRSF1A,TNFRSF1B,Tnfsf9,VCAM1
FAT10 Cancer Signaling Pathway	3.5	0.457	1.091	ACVR1,ACVR1B,ACVR2B,AKT2,AKT3,EEF1A1,HOXB9,IKBKB,IKBKE,IKBKG,MAD2L1,NFKB1,NFKB2,RELA,STAT3,TGFB1,TGFB2,TGFBR1,TGFBR2,TNFRSF1A,TNFRSF1B
Agrin Interactions at Neuromuscular Junction	1.58	0.321	1.091	ACTA1,ACTA2,ARHGEF7,DAG1,DVL1,EGFR,ERBB3,GABPB1,ITGA2,ITGA5,ITGB1,ITGB2,JUN,KRAS,LAMB1,LAMC1,MAPK12,NRAS,Nrg1,PAK1,PAK3,PKLR,RALA,RAP1B,SRC
iCOS-iCOSL Signaling in T Helper Cells	0.398	0.234	1.091	AKT2,AKT3,BAD,CAMK2D,CD40,HLA-A,IKBKB,IKBKE,IKBKG,ITPR2,ITPR3,NFATC4,NFKB1,NFKB2,NFKBIE,PIK3C2A,PIK3C2B,PIK3CB,PIK3CD,PIK3R1,PIK3R3,PLEKHA2,PLEKHA3,PPP3CC,RELA,SHC1
CXCR4 Signaling	2.87	0.323	1.067	ADCY1,AKT2,AKT3,BCAR1,CRK,DOCK1,EGR1,ELMO2,ELMO3,FOS,GNAT2,GNAZ,GNB1L,GNB4,GNB5,GNG10,GNG5,GNG7,ITPR2,ITPR3,JUN,KRAS,MAP2K1,MAP2K2,MAPK12,MYL12B,MYL6,MYL9,NRAS,PAK1,PAK3,PIK3C2A,PIK3C2B,PIK3CB,PIK3CD,PIK3R1,PIK3R3,PLCB1,PLCB4,PRKCA,PRKCG,PRKCI,RAF1,RALA,RAP1B,RHOB,RHOBTB1,RHOBTB2,RHOF,RHOG,RHOT2,RND2,RND3,SRC
Acute Myeloid Leukemia Signaling	5.43	0.438	1.061	AKT2,AKT3,BAD,CCND1,CEBPA,EIF4EBP1,IDH1,IDH3G,JUP,KITLG,KRAS,LEF1,MAP2K1,MAP2K2,MAP2K3,MAP2K5,MAP2K6,MYC,NFKB1,NFKB2,NRAS,PIK3C2A,PIK3C2B,PIK3CB,PIK3CD,PIK3R1,PIK3R3,PIM1,PIM2,RAF1,RALA,RAP1B,RELA,RUNX1,SOS2,STAT3,STAT5B,Tcf7,TCF7L1
fMLP Signaling in Neutrophils	1.81	0.31	1.061	ARPC1B,ARPC2,ARPC4,GNB1L,GNB4,GNB5,GNG10,GNG5,GNG7,ITPR2,ITPR3,KRAS,MAP2K1,MAP2K2,NFATC4,NFKB1,NFKB2,NFKBIE,NOX4,NRAS,PIK3C2A,PIK3C2B,PIK3CB,PIK3CD,PIK3R1,PIK3R3,PLCB1,PLCB4,PPP3CC,PRKCA,PRKCG,PRKCI,RAF1,RALA,RAP1B,RELA
Synaptic Long Term Potentiation	0.595	0.248	1.061	ADCY1,ATF2,CAMK2D,CREB1,CREB3,CREB5,GRIN1,ITPR2,ITPR3,KRAS,MAP2K1,MAP2K2,NRAS,PLCB1,PLCB4,PLCD3,PLCG2,PLCH1,PLCL1,PPP1CB,PPP1R10,PPP1R14B,PPP1R14C,PPP3CC,PRKAG1,PRKCA,PRKCG,PRKCI,RAF1,RALA,RAP1B,RAPGEF3
Synaptogenesis Signaling Pathway	0.668	0.24	1.053	ADCY1,AKT2,AKT3,AP2A1,APOE,ARHGEF7,ARPC1B,ARPC2,ARPC4,ATF2,BAD,BDNF,CAMK2D,CDH1,CDH16,CDH17,CDH24,CDH3,CNTNAP1,CREB1,CREB3,CREB5,CRK,DLG4,DNAJC5,EFNA1,EFNA4,EFNA5,EFNB3,EIF4EBP1,EPHA2,EPHA4,GOSR1,GOSR2,GPAA1,GRIN1,HSPA8,KALRN,KRAS,LRP1,LRP8,LRRTM2,MAP1B,MAPT,NAP1L4,NAPA,NRAS,NSF,PAK1,PIK3C2A,PIK3C2B,PIK3CB,PIK3CD,PIK3R1,PIK3R3,PLCG2,PRKAG1,RAB3A,RAF1,RALA,RAP1B,SHC1,SOS2,SRC,STX16,STX1A,STXBP1,ST…
Actin Cytoskeleton Signaling	2.55	0.303	1.05	ABI2,ACTA1,ACTA2,ACTN1,ACTN4,APC2,ARHGAP35,ARHGEF1,ARHGEF7,ARPC1B,ARPC2,ARPC4,BAIAP2,BCAR1,CD14,CRK,DIAPH1,DOCK1,EGF,EZR,F2R,FGD1,FGF1,FGF21,FLNA,FN1,IQGAP1,ITGA2,ITGA5,ITGB1,KRAS,LBP,MAP2K1,MAP2K2,MATK,MYH10,MYH14,MYL12B,MYL6,MYL9,NRAS,PAK1,PAK3,PDGFA,PDGFD,PIK3C2A,PIK3C2B,PIK3CB,PIK3CD,PIK3R1,PIK3R3,PIP5K1A,PIP5K1C,PPP1CB,RAF1,RALA,RAP1B,SHC1,SLC9A1,SOS2,SSH1,SSH2,TIAM2,VAV3,VCL,WASF2
BMP signaling pathway	1.16	0.294	1.043	ATF2,BMP1,BMP2,BMP3,BMP4,CREB1,FST,HOXC9,JUN,KRAS,MAP2K1,MAP2K2,MAPK11,MAPK12,NFKB1,NFKB2,NRAS,PRKAG1,RAF1,RALA,RAP1B,RELA,RUNX2,SMAD6,SMURF1
Insulin Secretion Signaling Pathway	1.2	0.263	1.016	ADCY1,Arxes1/Arxes2,ATF2,CACNA1A,CACNA1G,CAMK2D,CPE,CREB1,CREB3,CREB5,EIF2A,EIF2AK3,EIF2S2,EIF4A2,EIF4EBP1,EIF4G3,GCK,GHR,GOSR1,GOSR2,GPAA1,ITPR2,ITPR3,KLF11,MAPK11,MAPK12,NAPA,NSF,PABPC1,PAIP1,PC,PIK3C2A,PIK3C2B,PIK3CB,PIK3CD,PIK3R1,PIK3R3,PLCB1,PLCB4,PLCD3,PLCG2,PLCH1,PLCL1,PRKAG1,PRKCA,PRKCG,PRKCI,RAP1B,RPS6KA5,SCNN1A,SEC11C,SEC61G,SLC2A1,SRC,SRP68,SRP9,STAT1,STAT2,STAT3,STAT5B,STAT6,STX16,VAM…
Pentose Phosphate Pathway (Oxidative Branch)	2.63	1	1	G6PD,H6PD,PGD,PGLS
Inhibition of Angiogenesis by TSP1	2.02	0.412	1	AKT2,AKT3,CASP3,GUCY1A2,HSPG2,JUN,MAPK11,MAPK12,SDC1,SDC2,TGFB1,TGFBR1,TGFBR2,VEGFA
Galactose Degradation I (Leloir Pathway)	2.01	0.8	1	GALK1,GALK2,GALM,GALT
Ketolysis	0.796	0.4	1	ACAT2,BDH1,HADHB,OXCT1
α-Adrenergic Signaling	0.69	0.26	1	ADCY1,GNB1L,GNB4,GNB5,GNG10,GNG5,GNG7,GYS1,ITPR2,ITPR3,KRAS,MAP2K1,MAP2K2,NRAS,PHKB,PLCG2,PRKAG1,PRKCA,PRKCG,PRKCI,PYGL,PYGM,RAF1,RALA,RAP1B
Fatty Acid Activation	0.498	0.308	1	ACSBG1,ACSL4,SLC27A3,SLC27A4
Acyl-CoA Hydrolysis	0.498	0.308	1	ACOT2,ACOT8,ACOT9,PPT1
Oleate Biosynthesis II (Animals)	0.498	0.308	1	FADS1,FADS2,SCD,Scd2
Chondroitin Sulfate Degradation (Metazoa)	0.315	0.25	1	ARSB,GALNS,HEXD,HYAL1
Tec Kinase Signaling	1.74	0.293	0.973	ACTA1,ACTA2,FOS,FRK,GNAT2,GNAZ,GNB1L,GNB4,GNB5,GNG10,GNG5,GNG7,ITGA2,ITGA5,ITGB1,MAPK12,NFKB1,NFKB2,PAK1,PAK3,PIK3C2A,PIK3C2B,PIK3CB,PIK3CD,PIK3R1,PIK3R3,PLCG2,PRKCA,PRKCG,PRKCI,PTK2B,RELA,RHOB,RHOBTB1,RHOBTB2,RHOF,RHOG,RHOT2,RND2,RND3,SRC,STAT1,STAT2,STAT3,STAT5B,STAT6,TLR4,VAV3
G Beta Gamma Signaling	0.553	0.246	0.962	ADCY1,AKT2,AKT3,CACNA1A,CACNA1G,CAV1,EGFR,GNAT2,GNAZ,GNB1L,GNB4,GNB5,GNG10,GNG5,GNG7,HBEGF,KRAS,NRAS,PAK1,PLCG2,PRKAG1,PRKCA,PRKCG,PRKCI,RAF1,RALA,RAP1B,SHC1,SOS2,SRC
Lymphotoxin β Receptor Signaling	2.94	0.415	0.943	AKT2,AKT3,APAF1,BCL2L1,BIRC2,CASP3,IKBKB,IKBKE,IKBKG,LTA,LTBR,NFKB1,NFKB2,PIK3C2A,PIK3C2B,PIK3CB,PIK3CD,PIK3R1,PIK3R3,RELA,TRAF6,VCAM1
PFKFB4 Signaling Pathway	2.18	0.391	0.943	ATF2,CREB1,CREB3,CREB5,GCK,GPI,HK1,HK2,MAP2K1,MAP2K2,MAP2K3,MAP2K5,MAP2K6,PRKAG1,RPS6KA5,TGFB1,TGFB2,TKT
PCP pathway	1.26	0.317	0.943	ATF2,CELSR1,DAAM1,DVL1,FZD5,FZD6,FZD7,FZD8,JUN,JUND,LGR4,MAPK12,PRICKLE1,WNT16,WNT4,WNT5A,WNT5B,WNT7A,WNT9A
TGF-β Signaling	2.73	0.354	0.928	ACVR1,ACVR1B,ACVR2B,BCL2,BMP2,BMP4,FOS,HOXC9,INHBA,INHBB,JUN,KRAS,MAP2K1,MAP2K2,MAP2K3,MAP2K6,MAPK11,MAPK12,NRAS,PMEPA1,RAF1,RALA,RAP1B,RUNX2,SMAD6,SMURF1,SMURF2,SOS2,TGFB1,TGFB2,TGFBR1,TGFBR2,TGIF1,TRAF6
Gα12/13 Signaling	2.61	0.331	0.926	AKT2,AKT3,ARHGEF1,CDH1,CDH16,CDH17,CDH24,CDH3,F2R,F2RL1,IKBKB,IKBKE,IKBKG,JUN,KRAS,LPAR2,MAP2K1,MAP2K2,MAP3K1,MAPK12,MEF2A,MEF2D,MYL12B,MYL6,MYL9,NFKB1,NFKB2,NFKBIE,NRAS,PIK3C2A,PIK3C2B,PIK3CB,PIK3CD,PIK3R1,PIK3R3,PTK2B,RAF1,RALA,RAP1B,RASA1,RELA,SRC,VAV3
CDP-diacylglycerol Biosynthesis I	2.87	0.55	0.905	ABHD5,AGPAT2,AGPAT3,AGPAT4,AGPAT5,GPAM,GPAT3,GPAT4,MBOAT2,MBOAT7,TAMM41
Regulation of Cellular Mechanics by Calpain Protease	2.7	0.385	0.894	ACTN1,ACTN4,CAPN1,CAPN10,CAPN7,CAPN8,CAPNS1,CAST,CCNA2,CCND1,CCNE1,CDK1,CDKN1B,EGF,EGFR,EZR,ITGA2,ITGA5,ITGB1,KRAS,NRAS,RALA,RAP1B,SRC,VCL
GNRH Signaling	1.51	0.283	0.885	ADCY1,ATF2,CACNA1A,CACNA1G,CAMK2D,CREB1,CREB3,CREB5,EGFR,EGR1,FOS,GNG5,GNG7,HBEGF,ITPR2,ITPR3,JUN,KRAS,MAP2K1,MAP2K2,MAP2K3,MAP2K6,MAP3K1,MAP3K11,MAP3K2,MAP3K4,MAP3K6,Map3k7,MAPK11,MAPK12,MMP2,NFKB1,NFKB2,NRAS,PAK1,PAK3,PLCB1,PLCB4,PRKAG1,PRKCA,PRKCG,PRKCI,PTK2B,RAF1,RALA,RAP1B,RELA,SOS2,SRC
Pancreatic Adenocarcinoma Signaling	6.15	0.431	0.87	AKT2,AKT3,BAD,BCL2,BCL2L1,BRCA2,CCND1,CCNE1,CDKN1B,CDKN2A,CDKN2B,E2F2,E2F3,E2F4,E2F5,E2F6,E2F7,EGF,EGFR,HBEGF,KRAS,MAP2K1,MAP2K2,MAPK12,NFKB1,NFKB2,NOTCH1,PIK3C2A,PIK3C2B,PIK3CB,PIK3CD,PIK3R1,PIK3R3,PLD1,PLD3,RAF1,RALA,RELA,STAT1,STAT3,TGFB1,TGFB2,TGFBR1,TGFBR2,VEGFA,VEGFB,VEGFD
CNTF Signaling	2.46	0.386	0.853	CNTF,IL6ST,KRAS,LIFR,MAP2K1,MAP2K2,NRAS,PIK3C2A,PIK3C2B,PIK3CB,PIK3CD,PIK3R1,PIK3R3,PTPN11,RAF1,RALA,RAP1B,RPS6KA2,RPS6KA4,RPS6KA5,STAT1,STAT3
UVA-Induced MAPK Signaling	2.27	0.337	0.853	BCL2L1,CASP3,EGFR,FOS,JUN,KRAS,MAPK11,MAPK12,NRAS,PARP14,PARP3,PARP6,PIK3C2A,PIK3C2B,PIK3CB,PIK3CD,PIK3R1,PIK3R3,PLCB1,PLCB4,PLCD3,PLCG2,PLCH1,PLCL1,PRKCA,RALA,RAP1B,RPS6KA2,RPS6KA4,RPS6KA5,SMPD4,STAT1,TIPARP
TREM1 Signaling	1.06	0.293	0.853	AKT2,AKT3,CD40,CXCL3,IL1RL1,IRAK1,ITGA5,ITGB1,MYD88,NFKB1,NFKB2,NLRC5,NOD2,PLCG2,RELA,SIGIRR,STAT3,STAT5B,TLR2,TLR3,TLR4,TLR5
Apelin Endothelial Signaling Pathway	1.87	0.313	0.845	ADCY1,AKT2,AKT3,APLN,FOS,HDAC4,JUN,KLF2,KRAS,MAP2K1,MAP2K2,MAPK12,MEF2A,MEF2D,NFKB1,NFKB2,NRAS,PIK3C2A,PIK3C2B,PIK3CB,PIK3CD,PIK3R1,PIK3R3,PLCB1,PLCB4,PRKAB1,PRKAB2,PRKAG1,PRKCA,PRKCG,PRKCI,RAF1,RALA,RAP1B,RELA,VCAM1
White Adipose Tissue Browning Pathway	1.16	0.279	0.845	ADCY1,ANGPT2,ATF2,BDNF,CACNA1A,CACNA1G,CAMKK2,CEBPB,CREB1,CREB3,CREB5,CTBP1,FGF21,FGFR2,FGFR3,GUCY1A2,HIF1AN,HOXC9,LDHA,LDHB,LDHD,LIPE,MAPK11,MAPK12,NDN,NPR1,NRF1,PPARGC1A,PRKAB1,PRKAB2,PRKAG1,PRKG2,RARG,SIRT1,VEGFA,VGF
CREB Signaling in Neurons	0.36	0.227	0.845	ADCY1,AKT2,AKT3,ATF2,CACNA1A,CACNA1G,CAMK2D,CREB1,CREB3,CREB5,GNAT2,GNAZ,GNB1L,GNB4,GNB5,GNG10,GNG5,GNG7,GRIN1,ITPR2,ITPR3,KRAS,MAP2K1,MAP2K2,NRAS,PIK3C2A,PIK3C2B,PIK3CB,PIK3CD,PIK3R1,PIK3R3,PLCB1,PLCB4,PLCD3,PLCG2,PLCH1,PLCL1,POLR2A,PRKAG1,PRKCA,PRKCG,PRKCI,RAF1,RALA,RAP1B,SHC1,SOS2
RhoA Signaling	2.33	0.325	0.822	ABL2,ACTA1,ACTA2,ANLN,ARHGAP1,ARHGAP35,ARHGEF1,ARPC1B,ARPC2,ARPC4,BAIAP2,CDC42EP1,CDC42EP4,CDC42EP5,CIT,DLC1,EZR,IGF1R,LPAR2,MYL12B,MYL6,MYL9,NGEF,NRP2,PIKFYVE,PIP5K1A,PIP5K1C,PLD1,PPP1CB,PTK2B,RAPGEF2,RAPGEF6,RHPN2,RND3,SEPTIN1,SEPTIN10,SEPTIN4,SEPTIN5,SEPTIN8,SEPTIN9
Glioblastoma Multiforme Signaling	5.73	0.382	0.816	AKT2,AKT3,CCND1,CCNE1,CDKN1B,CDKN2A,E2F2,E2F3,E2F4,E2F5,E2F6,E2F7,EGF,EGFR,FOXO1,FZD5,FZD6,FZD7,FZD8,IGF1R,ITPR2,ITPR3,KRAS,LEF1,MAP2K1,MAP2K2,MYC,NRAS,PDGFA,PDGFD,PIK3C2A,PIK3C2B,PIK3CB,PIK3CD,PIK3R1,PIK3R3,PLCB1,PLCB4,PLCD3,PLCG2,PLCH1,PLCL1,RAF1,RALA,RAP1B,RHOB,RHOBTB1,RHOBTB2,RHOF,RHOG,RHOT2,RND2,RND3,SHC1,SOS2,SRC,TSC2,WNT16,WNT4,WNT5A,WNT5B,WNT7A,WNT9A
ErbB2-ErbB3 Signaling	3.08	0.4	0.816	BAD,CCND1,CDKN1B,ERBB3,ETV4,FOXO1,JUN,KRAS,MAP2K1,MAP2K2,MYC,NRAS,Nrg1,PIK3C2A,PIK3C2B,PIK3CB,PIK3CD,PIK3R1,PIK3R3,RAF1,RALA,RAP1B,SHC1,SOS2,STAT3,STAT5B
Pentose Phosphate Pathway	1.98	0.6	0.816	G6PD,H6PD,PGD,PGLS,RPE,TKT
Granzyme B Signaling	0.921	0.375	0.816	APAF1,BID,CASP3,DFFA,DFFB,ENDOG
Estrogen-Dependent Breast Cancer Signaling	3.19	0.392	0.784	AKT2,AKT3,ATF2,CCND1,CREB1,CREB3,CREB5,DHRS11,EGFR,FOS,HSD17B11,HSD17B7,IGF1R,JUN,KRAS,NFKB1,NFKB2,NRAS,PIK3C2A,PIK3C2B,PIK3CB,PIK3CD,PIK3R1,PIK3R3,RALA,RAP1B,RELA,SRC,STAT5B
Pyrimidine Ribonucleotides De Novo Biosynthesis	2.42	0.409	0.728	AK1,AK4,BLM,CAD,CMPK2,CTPS2,DDX3X,DHX29,ENTPD2,ENTPD6,NME1,NME2,NME4,NME5,NUDT18,RAD54L,SLC25A42,UMPS
Pyridoxal 5'-phosphate Salvage Pathway	0.724	0.273	0.728	AKT2,CDK1,CDK18,EIF2AK2,GRK5,IRAK1,MAP2K1,MAP2K2,MAP2K3,MAP2K6,MAP3K6,MAPK6,PAK1,PAK3,PIM1,PLK1,SGK1,TTK
Melatonin Signaling	0.502	0.25	0.728	CAMK2D,MAP2K1,MAP2K2,MAP2K3,MAP2K5,MAP2K6,PLCB1,PLCB4,PLCD3,PLCG2,PLCH1,PLCL1,PRKAG1,PRKCA,PRKCG,PRKCI,RAF1,RORA
Phenylalanine Degradation IV (Mammalian, via Side Chain)	2.34	0.571	0.707	AASDH,ACSF3,ALDH2,ALDH3A2,GOT1,GOT2,MAOA,SLC27A3
Colanic Acid Building Blocks Biosynthesis	2.34	0.571	0.707	GALK1,GALK2,GALT,GMDS,GMPPB,GPI,PMM2,TSTA3
Type II Diabetes Mellitus Signaling	2.31	0.317	0.707	ACSBG1,ACSL4,ADIPOR2,AKT2,AKT3,CACNA1A,CACNA1G,CEBPB,GCK,IKBKB,IKBKE,IKBKG,IRS1,IRS2,MAP3K1,MAPK12,NFKB1,NFKB2,NFKBIE,NSMAF,PIK3C2A,PIK3C2B,PIK3CB,PIK3CD,PIK3R1,PIK3R3,PKLR,PKM,PRKAB1,PRKAB2,PRKAG1,PRKCA,PRKCG,PRKCI,RELA,SLC27A3,SLC27A4,SMPD4,SMPD5,SOCS2,SOCS4,SOCS5,SOCS6,TNFRSF1A,TNFRSF1B
CDK5 Signaling	2.08	0.324	0.707	ADCY1,BDNF,CACNA1A,CAPN1,EGR1,FOSB,ITGA2,ITGB1,KRAS,LAMA1,LAMA5,LAMB1,LAMC1,MAP2K1,MAP2K2,MAPK11,MAPK12,MAPK15,MAPK4,MAPK6,MAPT,NGF,NRAS,PPM1L,PPP1CB,PPP1R10,PPP1R14B,PPP1R14C,PPP2CB,PPP2R3A,PRKAG1,PTPA,RAF1,RALA,RAP1B
1D-myo-inositol Hexakisphosphate Biosynthesis II (Mammalian)	1.54	0.444	0.707	INPP5A,INPP5K,IPMK,ITPK1,ITPKA,OCRL,SYNJ1,SYNJ2
STAT3 Pathway	3.64	0.356	0.686	BCL2,EGF,EGFR,FGFR2,FGFR3,FLT1,GHR,IGF1R,IL11RA,IL13RA1,IL17RA,IL17RE,IL18R1,IL18RAP,IL1R1,IL1RL1,IL20RB,IL22RA1,IL3RA,IL4R,IL6R,IL6ST,KRAS,MAP2K1,MAP2K2,MAP3K11,MAPK11,MAPK12,MYC,NDUFA13,NRAS,PIAS3,PIM1,PTPN6,RAF1,RALA,RAP1B,SOCS2,SOCS4,SOCS5,SOCS6,SRC,STAT3,TGFB1,TGFB2,TGFBR1,TGFBR2,VEGFA
Mouse Embryonic Stem Cell Pluripotency	3.04	0.359	0.667	AKT2,AKT3,BMP4,DVL1,FZD5,FZD6,FZD7,FZD8,ID1,ID2,ID3,IL6ST,KRAS,LEF1,LIF,LIFR,MAP2K1,MAP2K2,MAPK11,MAPK12,MYC,NANOG,NRAS,PIK3C2A,PIK3C2B,PIK3CB,PIK3CD,PIK3R1,PIK3R3,PTPN11,RAF1,RALA,RAP1B,SOS2,STAT3,Tcf7,TCF7L1
Unfolded protein response	3.86	0.446	0.655	BCL2,CD82,CEBPA,CEBPB,CEBPD,CEBPG,DDIT3,DNAJC3,EIF2A,EIF2AK3,ERN1,HSP90B1,HSPA14,HSPA2,HSPA8,HSPH1,INSIG1,NFE2L2,P4HB,PDIA6,SCAP,SREBF2,SYVN1,VCP,XBP1
Endometrial Cancer Signaling	2.51	0.383	0.655	AKT2,AKT3,APC2,BAD,CCND1,CDH1,FOXO3,KRAS,LEF1,MAP2K1,MAP2K2,MYC,NRAS,PIK3C2A,PIK3C2B,PIK3CB,PIK3CD,PIK3R1,PIK3R3,RAF1,RALA,RAP1B,SOS2
Amyloid Processing	0.708	0.28	0.632	AKT2,AKT3,APP,CAPN1,CAPN10,CAPN7,CAPN8,CAPNS1,MAPK11,MAPK12,MAPT,PRKAG1,PSEN1,PSEN2
MIF-mediated Glucocorticoid Regulation	0.699	0.294	0.632	CD14,LY96,MIF,NFKB1,NFKB2,NFKBIE,PLA2G12A,PLA2G4C,RELA,TLR4
Small Cell Lung Cancer Signaling	2.79	0.38	0.626	AKT2,AKT3,APAF1,BCL2,BCL2L1,BID,BIRC2,CCND1,CCNE1,CDKN1B,CDKN2B,IKBKB,IKBKE,IKBKG,MYC,NFKB1,NFKB2,NFKBIE,PIAS3,PIK3C2A,PIK3C2B,PIK3CB,PIK3CD,PIK3R1,PIK3R3,RELA,TRAF6
Renal Cell Carcinoma Signaling	4.05	0.412	0.6	AKT2,AKT3,CRK,EGLN3,ETS1,FOS,GAB1,JUN,KRAS,MAP2K1,MAP2K2,MET,NRAS,PAK1,PAK3,PIK3C2A,PIK3C2B,PIK3CB,PIK3CD,PIK3R1,PIK3R3,PTPN11,RAF1,RALA,RAP1B,RPS27A,SLC2A1,SOS2,TGFB1,UBA52,UBC,VEGFA,VHL
GM-CSF Signaling	3.68	0.414	0.577	AKT2,AKT3,BCL2L1,CAMK2D,CCND1,ETS1,KRAS,MAP2K1,MAP2K2,NRAS,PIK3C2A,PIK3C2B,PIK3CB,PIK3CD,PIK3R1,PIK3R3,PIM1,PPP3CC,PTPN11,RACK1,RAF1,RALA,RAP1B,RUNX1,SHC1,SOS2,STAT1,STAT3,STAT5B
Regulation Of The Epithelial Mesenchymal Transition In Development Pathway	2.53	0.357	0.577	ADAM17,BRCA1,CDH1,DVL1,FZD5,FZD6,FZD7,FZD8,GLIS1,GLIS2,JAG1,JAG2,LEF1,NFKB1,NFKB2,NOTCH1,PSEN1,PSEN2,PTCH1,RELA,SUFU,Tcf7,TCF7L1,TWIST1,WNT16,WNT4,WNT5A,WNT5B,WNT7A,WNT9A
p53 Signaling	2.27	0.337	0.577	ADGRB1,AKT2,AKT3,APAF1,BBC3,BCL2,BCL2L1,BRCA1,CCND1,CCNG1,CDKN2A,CHEK2,COQ8A,DRAM1,GADD45B,GADD45G,GNL3,JMY,JUN,KAT2B,PERP,PIDD1,PIK3C2A,PIK3C2B,PIK3CB,PIK3CD,PIK3R1,PIK3R3,PLAGL1,SIRT1,ST13,STAG1,TP53INP1
Estrogen-mediated S-phase Entry	2.26	0.462	0.577	CCNA2,CCND1,CCNE1,CDK1,CDKN1B,E2F2,E2F3,E2F4,E2F5,E2F6,E2F7,MYC
Antiproliferative Role of TOB in T Cell Signaling	0.879	0.308	0.577	CCNA2,CCNE1,CDC34,CDKN1B,CUL1,DPP7,PABPC1,PABPC4,TGFB1,TGFB2,TGFBR1,TGFBR2
IL-3 Signaling	3.38	0.392	0.539	AKT2,AKT3,BAD,FOS,FOXO1,IL3RA,JUN,KRAS,MAP2K1,MAP2K2,NRAS,PAK1,PIK3C2A,PIK3C2B,PIK3CB,PIK3CD,PIK3R1,PIK3R3,PPP3CC,PRKCA,PRKCG,PRKCI,PTPN6,RAF1,RALA,RAP1B,SHC1,STAT1,STAT3,STAT5B,STAT6
Production of Nitric Oxide and Reactive Oxygen Species in Macrophages	3.21	0.324	0.535	AKT2,AKT3,APOE,ARG2,CAT,CLU,CYBA,FOS,HOXA10,IKBKB,IKBKE,IKBKG,IRF8,JUN,MAP2K1,MAP3K1,MAP3K11,MAP3K2,MAP3K4,MAP3K6,Map3k7,MAPK11,MAPK12,NFKB1,NFKB2,NFKBIE,PCYOX1,PIK3C2A,PIK3C2B,PIK3CB,PIK3CD,PIK3R1,PIK3R3,PLCG2,PPM1L,PPP1CB,PPP1R10,PPP1R14B,PPP1R14C,PPP2CB,PPP2R3A,PRKCA,PRKCG,PRKCI,PTPA,PTPN6,RAP1B,RELA,RHOB,RHOBTB1,RHOBTB2,RHOF,RHOG,RHOT2,RND2,RND3,STAT1,TLR2,TLR4,TNFRSF1A,TNFRSF1B
14-3-3-mediated Signaling	3.12	0.346	0.507	AKT1S1,AKT2,AKT3,BAD,CDKN1B,EDC3,FOS,FOXO1,JUN,KRAS,MAP2K1,MAP2K2,MAPK12,MAPT,NRAS,PIK3C2A,PIK3C2B,PIK3CB,PIK3CD,PIK3R1,PIK3R3,PLCB1,PLCB4,PLCD3,PLCG2,PLCH1,PLCL1,PRKCA,PRKCG,PRKCI,RAF1,RALA,RAP1B,SRC,TNFRSF1A,TSC2,TUBA1A,TUBA1B,TUBA4A,TUBA8,TUBB2B,TUBB3,VIM,YWHAH
Integrin Signaling	4.03	0.333	0.5	ACTA1,ACTA2,ACTN1,ACTN4,AKT2,AKT3,Arf2,ARF6,ARHGAP26,ARHGEF7,ARPC1B,ARPC2,ARPC4,ASAP1,BCAR1,BCAR3,CAPN1,CAPN10,CAPN7,CAPN8,CAPNS1,CAV1,CRK,DOCK1,ITGA10,ITGA2,ITGA5,ITGA7,ITGB1,ITGB2,ITGB4,ITGB5,ITGB6,KRAS,MAP2K1,MAP2K2,MAP3K11,MYL12B,MYL9,NEDD9,NRAS,PAK1,PAK3,PIK3C2A,PIK3C2B,PIK3CB,PIK3CD,PIK3R1,PIK3R3,PIKFYVE,PLCG2,PPP1CB,RAF1,RALA,RAP1B,RHOB,RHOBTB1,RHOBTB2,RHOF,RHOG,RHOT2,RND2,RND3,SHC1,SOS2,S…
Role of BRCA1 in DNA Damage Response	2.91	0.375	0.471	BABAM1,BABAM2,BARD1,BLM,BRCA1,BRCA2,CHEK2,DPF1,E2F2,E2F3,E2F4,E2F5,E2F6,E2F7,FAAP100,FANCA,FANCC,FANCD2,FANCM,HLTF,MDC1,MSH2,PBRM1,PHF10,PLK1,RFC1,SMARCA2,SMARCD1,SMARCD2,STAT1
Myc Mediated Apoptosis Signaling	1.77	0.36	0.471	APAF1,BBC3,BCL2,BCL2L1,BID,CASP2,CASP3,CDKN2A,CFLAR,IKBKB,IKBKE,IKBKG,MYC,NFKB1,NFKB2,PRKAG1,TNFRSF1A,TNFRSF1B
SPINK1 General Cancer Pathway	0.604	0.261	0.471	AKT2,AKT3,EGFR,IL6R,KRAS,MAP2K1,MAP2K2,NRAS,PIK3C2A,PIK3C2B,PIK3CB,PIK3CD,PIK3R1,PIK3R3,RAF1,RALA,RAP1B,STAT3
Thioredoxin Pathway	2.14	0.714	0.447	NXN,SELENOT,TXNRD1,TXNRD2,TXNRD3
Cell Cycle Control of Chromosomal Replication	1.87	0.357	0.447	CDC45,CDC7,CDK1,CDK12,CDK13,CDK14,CDK18,CDK19,CDK20,CDK9,CHEK2,MCM8,MCM9,ORC1,ORC2,ORC3,ORC4,ORC6,POLE,TOP2A
Folate Transformations I	1.53	0.556	0.447	MTHFD1L,MTHFD2,MTHFD2L,MTHFR,MTR
Chemokine Signaling	0.664	0.263	0.447	CAMK1G,CAMK2D,CCL5,FOS,JUN,KRAS,MAP2K1,MAP2K2,MAPK11,MAPK12,NRAS,PLCB1,PLCB4,PLCG2,PPP1CB,PRKCA,PTK2B,RAF1,RALA,RAP1B,SRC
Superpathway of Citrulline Metabolism	0.656	0.333	0.447	ALDH18A1,ARG2,ASL,ASS1,GLS2
The Visual Cycle	0.572	0.3	0.447	AKR1B10,Akr1b10,DHRS3,RDH10,RDH13,RDH5
Non-Small Cell Lung Cancer Signaling	2.25	0.356	0.408	AKT2,AKT3,BAD,CCND1,CDKN2A,EGF,EGFR,FOXO3,ITPR2,ITPR3,KRAS,MAP2K1,MAP2K2,NRAS,PIK3C2A,PIK3C2B,PIK3CB,PIK3CD,PIK3R1,PIK3R3,PRKCA,RAF1,RALA,RAP1B,RASSF5,SOS2
Glioma Invasiveness Signaling	2.16	0.351	0.408	F2R,HMMR,ITGB5,KRAS,MMP2,NRAS,PIK3C2A,PIK3C2B,PIK3CB,PIK3CD,PIK3R1,PIK3R3,PLAU,PLAUR,RALA,RAP1B,RHOB,RHOBTB1,RHOBTB2,RHOF,RHOG,RHOT2,RND2,RND3,TIMP2,TIMP3
Regulation of Actin-based Motility by Rho	0.924	0.277	0.408	ACTA1,ACTA2,ARPC1B,ARPC2,ARPC4,BAIAP2,ITGA2,ITGA5,ITGB1,MYL12B,MYL6,MYL9,PAK1,PAK3,PIKFYVE,PIP5K1A,PIP5K1C,PPP1CB,RHOB,RHOBTB1,RHOBTB2,RHOF,RHOG,RHOT2,RND2,RND3
Neuropathic Pain Signaling In Dorsal Horn Neurons	0.666	0.257	0.392	BDNF,CAMK1G,CAMK2D,CREB1,FOS,GRIN1,ITPR2,ITPR3,KCNN1,PIK3C2A,PIK3C2B,PIK3CB,PIK3CD,PIK3R1,PIK3R3,PLCB1,PLCB4,PLCD3,PLCG2,PLCH1,PLCL1,PRKAG1,PRKCA,PRKCG,PRKCI,SRC
Leucine Degradation I	3.23	0.778	0.378	AUH,BCAT1,BCAT2,HMGCL,HMGCLL1,IVD,MCCC2
BEX2 Signaling Pathway	3.02	0.38	0.365	AKT2,AKT3,BAD,BBC3,BCL2,CCND1,ITGB6,JUN,LDB1,LEF1,LGALS1,MAPK12,MMP2,NFKB1,NFKB2,NGF,PPM1L,PPP2CB,PPP2R3A,PTPA,RELA,SPP1,STAT3,SWAP70,Tcf7,TCF7L1,TSC2,VEGFA,VEGFB,VEGFD
Amyotrophic Lateral Sclerosis Signaling	2.07	0.33	0.365	AKT3,ALS2,APAF1,BCL2,BCL2L1,BID,BIRC2,BIRC3,CACNA1A,CAPN1,CAPN10,CAPN7,CAPN8,CAPNS1,CASP3,CASP7,CAT,CCS,GDNF,GPX1,GRIN1,NAIP,PAK1,PIK3C2A,PIK3C2B,PIK3CB,PIK3CD,PIK3R1,PIK3R3,VEGFA,VEGFB,VEGFD
Neuregulin Signaling	4.49	0.406	0.354	ADAM17,AKT2,AKT3,BAD,CDKN1B,CRK,DLG4,EGF,EGFR,ERBB3,ERBIN,HBEGF,HSP90AA1,HSP90B1,ITGA2,ITGA5,ITGB1,KRAS,MAP2K1,MAP2K2,MATK,MYC,NRAS,PIK3R1,PIK3R3,PLCG2,PRKCA,PRKCG,PRKCI,PSEN1,PTPN11,RAF1,RALA,RAP1B,RPS6,SHC1,SOS2,SRC,STAT5B
Apelin Cardiomyocyte Signaling Pathway	2.19	0.333	0.354	AKT2,AKT3,APLN,ATP2A1,CAT,MAPK11,MAPK12,MAPK15,MAPK4,MAPK6,MYL12B,MYL6,MYL9,PIK3C2A,PIK3C2B,PIK3CB,PIK3CD,PIK3R1,PIK3R3,PLCB1,PLCB4,PLCD3,PLCG2,PLCH1,PLCL1,PRKCA,PRKCG,PRKCI,SLC9A1,SLC9A2,SLC9A5,SLC9A8,TGFB1
IL-15 Production	1.53	0.298	0.333	ABL2,AXL,CLK3,CLK4,DDR1,DYRK3,EGFR,EPHA2,EPHA4,ERBB3,FES,FGFR2,FGFR3,FLT1,FRK,IGF1R,LMTK3,MAP2K1,MAP2K3,MAP2K5,MAP2K6,MAP3K11,MATK,MET,NFKB1,NFKB2,PEAK1,PRKCI,PTK2B,PTK7,RELA,SRC,STAT1,STYK1,TNK1,TYRO3
Methionine Degradation I (to Homocysteine)	1.44	0.409	0.333	AHCY,AHCYL1,AHCYL2,EEF1AKMT1,EHMT1,MAT2A,NSUN4,PRMT1,SUV39H2
HOTAIR Regulatory Pathway	1.22	0.275	0.302	AKT2,AKT3,CDH1,COL1A1,DZIP3,FOXM1,HDAC2,HSF1,JARID2,KMT2C,LEF1,MET,MEX3B,MMP11,MMP19,MMP2,MYC,NFKB1,NFKB2,PIK3C2A,PIK3C2B,PIK3CB,PIK3CD,PIK3R1,PIK3R3,RCOR1,RELA,SNUPN,SPP1,STAT3,STK38,SUZ12,Tcf7,TCF7L1,TGFB1,TLR4,TWIST1,VIM,WNT16,WNT4,WNT5A,WNT5B,WNT7A,WNT9A
Endocannabinoid Cancer Inhibition Pathway	5.56	0.392	0.267	ADCY1,AKT1S1,AKT2,AKT3,ATF2,ATF3,BAD,CAMKK2,CASP2,CASP3,CASP4,CASP7,CCND1,CCND3,CCNE1,CDH1,CDKN1B,CREB1,CREB3,CREB5,DDIT3,EIF2A,GNB1L,LEF1,MAP2K1,MAP2K2,MAP2K3,MAP2K5,MAP2K6,MLST8,MMP2,MYC,NSMAF,NUPR1,PIK3C2A,PIK3C2B,PIK3CB,PIK3CD,PIK3R1,PIK3R3,PRKAB1,PRKAB2,PRKAG1,RAF1,RPTOR,SMPD4,SPTLC1,SRC,Tcf7,TCF7L1,TRIB3,TWIST1,VEGFA,VEGFB,VEGFD,VIM
Superpathway of Methionine Degradation	2.06	0.405	0.258	AHCY,AHCYL1,AHCYL2,CBS/CBSL,CTH,EEF1AKMT1,EHMT1,GOT1,GOT2,MAT2A,MTR,NSUN4,PCCB,PRMT1,SUV39H2
Pyrimidine Ribonucleotides Interconversion	1.87	0.381	0.258	AK1,AK4,BLM,CMPK2,CTPS2,DDX3X,DHX29,ENTPD2,ENTPD6,NME1,NME2,NME4,NME5,NUDT18,RAD54L,SLC25A42
IL-23 Signaling Pathway	1.34	0.341	0.258	AKT2,AKT3,IL23A,NFKB1,NFKB2,PIK3C2A,PIK3C2B,PIK3CB,PIK3CD,PIK3R1,PIK3R3,RELA,RORA,RUNX1,STAT3
ERK/MAPK Signaling	4.16	0.342	0.25	ATF2,BAD,BCAR1,CREB1,CREB3,CREB5,CRK,DOCK1,DUSP1,DUSP4,DUSP6,DUSP9,EIF4EBP1,ELF1,ELK3,ETS1,FOS,HSPB1,HSPB2,ITGA2,ITGA5,ITGB1,KRAS,KSR1,LAMTOR3,MAP2K1,MAP2K2,MKNK2,MYC,NRAS,PAK1,PAK3,PIK3C2A,PIK3C2B,PIK3CB,PIK3CD,PIK3R1,PIK3R3,PLA2G12A,PLA2G4C,PLCG2,PPM1L,PPP1CB,PPP1R10,PPP1R14B,PPP1R14C,PPP2CB,PPP2R3A,PRKAG1,PRKCA,PRKCG,PRKCI,PTK2B,PTPA,RAF1,RALA,RAP1B,RAPGEF3,RPS6KA4,RPS6KA5,SHC1,SOS2,SRC,STAT1,…
Melanoma Signaling	2.11	0.38	0.243	AKT2,AKT3,BAD,CCND1,CDH1,CDKN2A,KRAS,MAP2K1,MAP2K2,NRAS,PIK3C2A,PIK3C2B,PIK3CB,PIK3CD,PIK3R1,PIK3R3,RAF1,RALA,RAP1B
UVB-Induced MAPK Signaling	1.59	0.346	0.243	BAD,EGFR,EIF4EBP1,FOS,JUN,MAP2K1,MAPK11,MAPK12,PIK3C2A,PIK3C2B,PIK3CB,PIK3CD,PIK3R1,PIK3R3,PRKCA,PRKCG,PRKCI,RPS6KA5
Macropinocytosis Signaling	4.59	0.434	0.218	ACTN4,ARF6,CD14,CSF1,EGF,ITGA5,ITGB1,ITGB2,ITGB4,ITGB5,ITGB6,KRAS,MET,NGF,NRAS,PAK1,PDGFA,PDGFD,PIK3C2A,PIK3C2B,PIK3CB,PIK3CD,PIK3R1,PIK3R3,PLCG2,PRKCA,PRKCG,PRKCI,RAB34,RALA,RAP1B,SRC,USP6NL
IL-2 Signaling	2.06	0.361	0.218	AKT2,AKT3,FOS,JUN,KRAS,MAP2K1,MAP2K2,NRAS,PIK3C2A,PIK3C2B,PIK3CB,PIK3CD,PIK3R1,PIK3R3,PTK2B,PTPN11,RAF1,RALA,RAP1B,SHC1,SOS2,STAT5B
ErbB4 Signaling	1.85	0.343	0.218	ADAM17,KRAS,MAP2K1,MAP2K2,NRAS,Nrg1,PIK3C2A,PIK3C2B,PIK3CB,PIK3CD,PIK3R1,PIK3R3,PLCG2,PRKCA,PRKCG,PRKCI,PSEN1,PSEN2,RAF1,RALA,RAP1B,SHC1,SOS2
Role of NANOG in Mammalian Embryonic Stem Cell Pluripotency	2.35	0.328	0.209	AKT2,AKT3,BMP1,BMP2,BMP3,BMP4,DVL1,FZD5,FZD6,FZD7,FZD8,GAB1,IL6ST,KRAS,LIF,LIFR,MAP2K1,MAP2K2,NANOG,NRAS,PIK3C2A,PIK3C2B,PIK3CB,PIK3CD,PIK3R1,PIK3R3,RAF1,RALA,RAP1B,SHC1,SOS2,STAT3,TCF7L1,WNT16,WNT4,WNT5A,WNT5B,WNT7A,WNT9A
CCR3 Signaling in Eosinophils	0.879	0.266	0.209	GNB1L,GNB4,GNB5,GNG10,GNG5,GNG7,ITPR2,ITPR3,KRAS,MAP2K1,MAP2K2,MAPK11,MAPK12,NRAS,PAK1,PAK3,PIK3C2A,PIK3C2B,PIK3CB,PIK3CD,PIK3R1,PIK3R3,PLA2G12A,PLA2G4C,PLCB1,PLCB4,PPP1CB,PRKCA,PRKCG,PRKCI,RAF1,RALA,RAP1B
EGF Signaling	4.51	0.473	0.2	AKT2,AKT3,EGF,EGFR,FOS,ITPR2,ITPR3,JUN,MAP2K1,MAP3K1,MAPK11,MAPK12,PIK3C2A,PIK3C2B,PIK3CB,PIK3CD,PIK3R1,PIK3R3,PRKCA,RAF1,RASA1,SHC1,SOS2,SRC,STAT1,STAT3
PAK Signaling	1.58	0.309	0.186	ARHGAP10,ARHGEF7,CASP3,ITGA2,ITGA5,ITGB1,KRAS,MAP2K1,MAP2K2,MAPK12,MYL12B,MYL6,MYL9,NRAS,PAK1,PAK3,PDGFA,PDGFD,PIK3C2A,PIK3C2B,PIK3CB,PIK3CD,PIK3R1,PIK3R3,PTK2B,RAF1,RALA,RAP1B,SHC1,SOS2
SAPK/JNK Signaling	1.3	0.294	0.186	ATF2,CRK,DUSP4,DUSP8,GAB1,GNG5,GNG7,IRS1,JUN,KRAS,MAP3K1,MAP3K11,MAP3K2,MAP3K4,MAP4K3,MAPK12,MAPK8IP3,MINK1,NRAS,PIK3C2A,PIK3C2B,PIK3CB,PIK3CD,PIK3R1,PIK3R3,RALA,RAP1B,RIPK1,SHC1,SOS2
Prolactin Signaling	3.93	0.407	0.18	CEBPB,FOS,IRS1,JUN,KRAS,MAP2K1,MAP2K2,MYC,NMI,NRAS,PIK3C2A,PIK3C2B,PIK3CB,PIK3CD,PIK3R1,PIK3R3,PLCG2,PRKCA,PRKCG,PRKCI,PTPN11,RAF1,RALA,RAP1B,SHC1,SOCS2,SOCS4,SOCS5,SOCS6,SOS2,STAT1,STAT3,STAT5B
Sphingosine-1-phosphate Signaling	1.34	0.291	0.18	ACER3,ADCY1,AKT2,AKT3,CASP2,CASP3,CASP4,CASP7,PDGFA,PDGFD,PIK3C2A,PIK3C2B,PIK3CB,PIK3CD,PIK3R1,PIK3R3,PLCB1,PLCB4,PLCD3,PLCG2,PLCH1,PLCL1,PTK2B,RHOB,RHOBTB1,RHOBTB2,RHOF,RHOG,RHOT2,RND2,RND3,S1PR2,SMPD4,SPHK1
Apoptosis Signaling	4.14	0.394	0.16	APAF1,BAD,BCL2,BCL2L1,BID,BIRC2,BIRC3,CAPN1,CAPN10,CAPN7,CAPN8,CAPNS1,CASP2,CASP3,CASP7,CDK1,DFFA,DFFB,ENDOG,IKBKB,IKBKE,IKBKG,KRAS,LMNA,MAP2K1,MAP2K2,NAIP,NFKB1,NFKB2,NFKBIE,NRAS,PLCG2,PRKCA,RAF1,RALA,RAP1B,RELA,TNFRSF1A,TNFRSF1B
Semaphorin Neuronal Repulsive Signaling Pathway	1.68	0.3	0.16	AKT2,AKT3,FES,GUCY1A2,ITGA2,ITGA5,ITGB1,MAP2K1,MAP2K2,MAP2K3,MAP2K5,MAP2K6,MAPT,MYL12B,MYL6,MYL9,NRP2,PAK1,PAK3,PDE4A,PDE4C,Pde4d,PIK3C2A,PIK3C2B,PIK3CB,PIK3CD,PIK3R1,PIK3R3,PIP5K1C,PLCG2,PLXNA2,PLXNB1,PPP1CB,PRKAG1,PRKG2,SEMA3A,SEMA3E,SEMA6A,SEMA6C
Wnt/β-catenin Signaling	1.87	0.295	0.156	ACVR1,ACVR1B,ACVR2B,AKT2,AKT3,APC2,CCND1,CDH1,CDH3,CDKN2A,CSNK1G3,DKK2,DKK3,DVL1,FZD5,FZD6,FZD7,FZD8,JUN,KREMEN1,LEF1,LRP1,LRP5,LRP6,MYC,PIN1,PPM1L,PPP2CB,PPP2R3A,PTPA,RARG,RPS27A,RUVBL2,SOX9,SRC,Tcf7,TCF7L1,TGFB1,TGFB2,TGFBR1,TGFBR2,TLE1,TLE3,UBA52,UBC,WNT16,WNT4,WNT5A,WNT5B,WNT7A,WNT9A

## Sheet: C'-KD_N4+Shear vs KD_N4-Shear D
Ingenuity Canonical Pathways	-log(p-value)	Ratio	z-score	Molecules
EIF2 Signaling	21.9	0.518	-4.799	ACTA1,ACTA2,AKT2,AKT3,ATF3,ATF5,BCL2,CCND1,DDIT3,EIF1AX,EIF2A,EIF2AK2,EIF2AK3,EIF2S2,EIF3D,EIF3F,EIF3G,EIF3H,EIF3K,EIF4A2,EIF4G3,FAU,IGF1R,KRAS,MAP2K1,MAP2K2,MT-RNR1,MT-RNR2,MYC,NOX4,NRAS,PABPC1,PAIP1,PIK3C2A,PIK3C2B,PIK3CB,PIK3CD,PIK3R1,PIK3R3,PPP1CB,PTBP1,RAF1,RALA,RAP1B,RPL10,RPL11,RPL12,RPL13,RPL13A,RPL14,RPL17,RPL18,RPL18A,RPL19,RPL21,RPL22,RPL23,RPL24,RPL26,RPL27,RPL27A,RPL28,RPL3,RPL30,RPL…
GDP-glucose Biosynthesis	1.73	0.545	-2.449	GCK,HK1,HK2,PGM1,PGM2,PGM5
Glucose and Glucose-1-phosphate Degradation	1.51	0.5	-2.449	GCK,HK1,HK2,PGM1,PGM2,PGM5
GP6 Signaling Pathway	1.07	0.277	-2.263	AKT2,AKT3,CERT1,COL11A2,COL12A1,COL1A1,COL20A1,COL4A1,COL4A2,COL4A5,COL4A6,COL6A1,COL7A1,COL9A3,LAMA1,LAMA4,LAMA5,LAMB1,LAMB3,LAMC1,LAMC2,PIK3C2A,PIK3C2B,PIK3CB,PIK3CD,PIK3R1,PIK3R3,PLCG2,PRKCA,PRKCG,PRKCI,RAP1B,RHOG
Interferon Signaling	0.401	0.25	-2.121	BCL2,IFIT3,MED14,OAS1,PSMB8,RELA,STAT1,STAT2,TAP1
Kinetochore Metaphase Signaling Pathway	2.91	0.356	-2.058	ANAPC1,ANAPC5,ARPP19,AURKB,BUB1,BUB1B,CCNB1,CDC16,CDCA8,CDK1,CENPA,CENPC,CENPK,ENSA,H2AX,INCENP,KAT5,KIF2C,KNTC1,MAD2L1,NSL1,NUF2,PLK1,PMF1/PMF1-BGLAP,PPP1CB,PPP1R10,PPP1R14B,PPP1R14C,PTTG1,SKA1,SKA2,SPC24,SPC25,STAG1,TTK,ZWINT
Glycolysis I	4.79	0.615	-2	ALDOA,ALDOC,BPGM,ENO1,ENO2,ENO3,ENO4,GAPDH,GPI,PFKL,PFKP,PGAM1,PGK1,PKLR,PKM,TPI1
RhoGDI Signaling	2.11	0.3	-1.809	ACTA1,ACTA2,ARHGAP1,ARHGAP35,ARHGDIG,ARHGEF1,ARHGEF16,ARHGEF17,ARHGEF18,ARHGEF19,ARHGEF3,ARHGEF5,ARHGEF7,ARHGEF9,ARPC1B,ARPC2,ARPC4,CDH1,CDH16,CDH17,CDH24,CDH3,DLC1,EZR,GNAT2,GNAZ,GNB1L,GNB4,GNB5,GNG10,GNG5,GNG7,ITGA2,ITGA5,ITGB1,MYL12B,MYL6,MYL9,PAK1,PAK3,PIKFYVE,PIP5K1A,PIP5K1C,PRKCA,RHOB,RHOBTB1,RHOBTB2,RHOF,RHOG,RHOT2,RND2,RND3,SRC,WASF2
PPAR Signaling	2.95	0.356	-1.808	AIP,CITED2,FOS,HSP90AA1,HSP90B1,IKBKB,IKBKE,IKBKG,IL18RAP,IL1R1,IL1RL1,IL1RN,IL36A,JUN,KRAS,MAP2K1,MAP2K2,NCOA1,NFKB1,NFKB2,NFKBIE,NRAS,NRIP1,PDGFA,PDGFD,PPARGC1A,RAF1,RALA,RAP1B,RELA,SHC1,SOS2,SRA1,STAT5B,TNFRSF1A,TNFRSF1B,TRAF6
Antioxidant Action of Vitamin C	1.55	0.303	-1.789	GLRX,GSTO1,GSTO2,IKBKB,IKBKE,IKBKG,MAPK11,MAPK12,NFKB1,NFKB2,NFKBIE,NXN,PLA2G12A,PLA2G4C,PLA2G7,PLCB1,PLCB4,PLCD3,PLCG2,PLCH1,PLCL1,PLD1,PLD3,RELA,SELENOT,SLC23A1,SLC23A2,SLC23A3,SLC2A1,STAT5B,TXNRD1,TXNRD2,TXNRD3
SPINK1 Pancreatic Cancer Pathway	0	0.1	-1.633	CELA1,CPE,F2RL1,TGFB1,TGFBR1,TGFBR2
tRNA Charging	1.47	0.359	-1.604	CARS1,DARS2,EPRS1,FARS2,FARSB,GARS1,HARS2,IARS1,IARS2,LARS2,NARS1,SARS1,SARS2,YARS1
HIPPO signaling	0.385	0.235	-1.508	AMOT,CUL1,DLG4,DLG5,LLGL1,PPM1L,PPP1CB,PPP1R10,PPP1R14B,PPP1R14C,PPP2CB,PPP2R3A,PTPA,SAV1,SCRIB,TEAD2,TEAD3,TJP2,WWC1,YWHAH
LXR/RXR Activation	0.376	0.231	-1.46	APOE,ARG2,C3,CD14,CLU,CYP51A1,ECHS1,FASN,FDFT1,GC,IL18RAP,IL1R1,IL1RL1,IL1RN,IL36A,LBP,LY96,NFKB1,NFKB2,PCYOX1,PLTP,PON3,RELA,SCD,TLR3,TLR4,TNFRSF1A,TNFRSF1B
Sonic Hedgehog Signaling	0.333	0.241	-1.342	CCNB1,CDK1,GLIS1,GLIS2,PRKAG1,PTCH1,SUFU
Coagulation System	0.642	0.286	-1.265	BDKRB2,F2R,F3,F8,PLAT,PLAU,PLAUR,PROC,PROS1,THBD
Huntington's Disease Signaling	4.4	0.333	-1.206	AKT2,AKT3,APAF1,ARFIP2,ATF2,ATP5MC1,BCL2L1,BDNF,CAPN1,CAPN10,CAPN7,CAPN8,CAPNS1,CASP2,CASP3,CASP4,CASP7,CLTA,CREB1,CREB3,CREB5,DLG4,DNAJB1,DNAJC5,DNM1,EGF,EGFR,GNB1L,GNB4,GNB5,GNG10,GNG5,GNG7,GOSR1,GOSR2,GPAA1,HDAC11,HDAC2,HDAC4,HDAC6,HDAC8,HSPA14,HSPA2,HSPA8,IGF1R,JUN,NAPA,NGF,NSF,PIK3C2A,PIK3C2B,PIK3CB,PIK3CD,PIK3R1,PIK3R3,PLCB1,PLCB4,POLR2A,PRKCA,PRKCG,PRKCI,PSMF1,RASA1,RCOR1,RCOR2,RPS27A,SGK1…
Sirtuin Signaling Pathway	4.74	0.326	-1.179	ACADL,AGTRAP,APEX1,APP,ARG2,ATG13,ATG2A,ATG2B,ATG4A,ATG9B,ATP5MC1,BECN1,BPGM,CDH1,CPT1A,CPT1C,DUSP6,FOXO1,FOXO3,G6PD,GABPB1,GABPB2,GADD45B,GADD45G,GLUD1,GOT2,H1-0,H1-2,H1-3,H1f4,H4C11,HSF1,JUN,LDHA,LDHB,LDHD,MAP1LC3B,MAPK12,MAPK15,MAPK4,MAPK6,MT-CYB,MT-ND1,MT-ND4,MYC,NAMPT,NDRG1,NDUFA10,NDUFA13,NDUFA4,NDUFA6,NDUFAF2,NDUFB5,NDUFS1,NDUFV3,NFE2L2,NFKB1,NFKB2,NQO1,OGG1,PDK1,PFKFB3,PGAM1,PGK1,POLR1A,P…
Regulation of eIF4 and p70S6K Signaling	9.59	0.446	-1.177	AKT2,AKT3,EIF1AX,EIF2A,EIF2S2,EIF3D,EIF3F,EIF3G,EIF3H,EIF3K,EIF4A2,EIF4EBP1,EIF4G3,FAU,IRS1,ITGA2,ITGA5,ITGB1,KRAS,MAP2K1,MAP2K2,MAPK11,MAPK12,MT-RNR1,MT-RNR2,NRAS,PABPC1,PAIP1,PAIP2,PIK3C2A,PIK3C2B,PIK3CB,PIK3CD,PIK3R1,PIK3R3,PPM1L,PPP2CB,PPP2R3A,PTPA,RAF1,RALA,RAP1B,RPS10,RPS11,RPS12,RPS14,RPS15,RPS15A,RPS16,RPS17,RPS18,RPS19,RPS2,RPS21,RPS23,RPS24,RPS25,RPS26,RPS27A,RPS28,RPS3,RPS4Y1,RPS5,RPS6…
Glycogen Degradation II	2.16	0.583	-1.134	MTAP,PGM1,PGM2,PGM5,PYGL,PYGM,TYMP
Glycogen Degradation III	1.7	0.5	-1.134	MTAP,PGM1,PGM2,PGM5,PYGL,PYGM,TYMP
Gluconeogenesis I	3.4	0.538	-1.069	ALDOA,ALDOC,BPGM,ENO1,ENO2,ENO3,ENO4,GAPDH,GPI,ME1,ME2,ME3,PGAM1,PGK1
BAG2 Signaling Pathway	1.13	0.326	-1.069	ANXA2,BAG2,CASP3,HSP90AA1,HSPA14,HSPA2,HSPA8,MAPT,MYC,NFKB1,NFKB2,PINK1,PSMF1,RELA
PI3K/AKT Signaling	5.09	0.366	-1.067	AKT2,AKT3,BAD,BCL2,BCL2L1,CCND1,CDKN1B,EIF4EBP1,FOXO1,FOXO3,GAB1,GDF15,GHR,GYS1,HSP90AA1,HSP90B1,IKBKB,IKBKE,IKBKG,IL11RA,IL13RA1,IL17RA,IL17RE,IL18R1,IL18RAP,IL1R1,IL1RL1,IL20RB,IL22RA1,IL3RA,IL4R,IL6R,IL6ST,INPP5K,ITGA2,ITGA5,ITGB1,KRAS,MAP2K1,MAP2K2,NANOG,NFKB1,NFKB2,NFKBIE,NRAS,OCRL,PIK3CB,PIK3CD,PIK3R1,PIK3R3,PPM1L,PPP2CB,PPP2R3A,PTPA,RAF1,RALA,RAP1B,RELA,SHC1,SOS2,SYNJ1,SYNJ2,TSC2,YWHAH
PPARα/RXRα Activation	2.19	0.3	-1.021	ACADL,ACVR1,ACVR1B,ACVR2B,ADCY1,ADIPOR2,AIP,BCL3,CHD5,FASN,GHR,GOT2,HELZ2,HSP90AA1,HSP90B1,IKBKB,IKBKE,IKBKG,IL18RAP,IL1R1,IL1RL1,IRS1,ITGB5,JUN,KRAS,MAP2K1,MAP2K2,MAP2K3,MAP2K6,MED24,NFKB1,NFKB2,NFKBIE,NRAS,PLCB1,PLCB4,PLCD3,PLCG2,PLCH1,PLCL1,PPARGC1A,PRKAB1,PRKAB2,PRKAG1,PRKCA,RAF1,RALA,RAP1B,RELA,SHC1,SOS2,STAT5B,TGFB1,TGFB2,TGFBR1,TGFBR2,TRAF6
Cyclins and Cell Cycle Regulation	3.93	0.407	-1	CCNA2,CCNB1,CCNB2,CCND1,CCND3,CCNE1,CDK1,CDKN1B,CDKN2A,CDKN2B,CDKN2C,CDKN2D,CUL1,E2F2,E2F3,E2F4,E2F5,E2F6,E2F7,FBXL5,HDAC11,HDAC2,HDAC4,HDAC6,HDAC8,PPM1L,PPP2CB,PPP2R3A,PTPA,RAF1,TGFB1,TGFB2,WEE1
Dopamine Receptor Signaling	0.266	0.221	-1	ADCY1,GCH1,MAOA,NCS1,PPM1L,PPP1CB,PPP1R10,PPP1R14B,PPP1R14C,PPP2CB,PPP2R3A,PRKAG1,PTPA,PTS,SLC18A1,SLC18A2,SPR
Mitotic Roles of Polo-Like Kinase	4.22	0.439	-0.943	ANAPC1,ANAPC5,CAPN1,CCNB1,CCNB2,CDC16,CDC25B,CDC25C,CDC7,CDK1,CHEK2,FBXO5,HSP90AA1,HSP90B1,KIF11,KIF23,PKMYT1,PLK1,PLK3,PLK4,PPM1L,PPP2CB,PPP2R3A,PRC1,PTPA,PTTG1,SLK,TGFB1,WEE1
IGF-1 Signaling	3.27	0.365	-0.87	AKT2,AKT3,BAD,CCN1,FOS,FOXO1,FOXO3,GRB10,IGF1R,IGFBP2,IRS1,IRS2,JUN,KRAS,MAP2K1,MAP2K2,NRAS,PIK3C2A,PIK3C2B,PIK3CB,PIK3CD,PIK3R1,PIK3R3,PRKAG1,PRKCI,PTPN11,RAF1,RALA,RAP1B,RASA1,SHC1,SOCS2,SOCS4,SOCS5,SOCS6,SOS2,STAT3,YWHAH
Inhibition of ARE-Mediated mRNA Degradation Pathway	0.951	0.27	-0.87	AKT2,AKT3,CNOT10,CNOT3,CNOT6,CNOT9,DCP1A,DCP2,EDC3,EXOSC1,EXOSC3,EXOSC4,EXOSC7,EXOSC8,LTA,MAPK11,MAPK12,MAPK15,MAPK4,MAPK6,PABPN1,PPM1L,PPP2CB,PPP2R3A,PRKAG1,PSMF1,PTPA,TNFRSF1A,TNFRSF1B,XRN1,YWHAH,ZFP36,ZFP36L2
AMPK Signaling	3.7	0.327	-0.866	AK1,AK4,AKT1S1,AKT2,AKT3,ATF2,CAMKK2,CCNA2,CCND1,CFTR,CHRNB1,CPT1A,CPT1C,CREB1,CREB3,CREB5,DPF1,EEF2K,EIF4EBP1,FASN,FOXO1,FOXO3,GNB1L,GYS1,HLTF,IRS1,IRS2,KAT2B,LIPE,MAP2K3,MAPK11,MAPK12,MLST8,ORAI1,PBRM1,PFKFB3,PFKL,PFKP,PHF10,PHLPP1,PIK3C2A,PIK3C2B,PIK3CB,PIK3CD,PIK3R1,PIK3R3,PPARGC1A,PPM1A,PPM1D,PPM1F,PPM1H,PPM1K,PPM1L,PPP2CB,PPP2R3A,PRKAB1,PRKAB2,PRKAG1,PTPA,RAB11A,RAB3A,RAB6A,RPTOR,SIRT1,SLC2…
Apelin Liver Signaling Pathway	0.279	0.231	-0.816	APLN,COL11A2,COL1A1,EDN1,IRS1,MAPK12
Glioma Signaling	3.69	0.373	-0.756	AKT2,AKT3,CAMK1G,CAMK2D,CCND1,CDKN2A,CDKN2B,CDKN2C,CDKN2D,E2F2,E2F3,E2F4,E2F5,E2F6,E2F7,EGF,EGFR,IDH1,IDH3G,IGF1R,KRAS,MAP2K1,MAP2K2,NRAS,PDGFA,PDGFD,PIK3C2A,PIK3C2B,PIK3CB,PIK3CD,PIK3R1,PIK3R3,PLCG2,PRKCA,PRKCG,PRKCI,RAF1,RALA,RAP1B,SHC1,SOS2
Apelin Muscle Signaling Pathway	1.4	0.421	-0.707	AKT2,AKT3,APLN,NRF1,PPARGC1A,PRKAB1,PRKAB2,PRKAG1
Fc Epsilon RI Signaling	1.15	0.282	-0.707	AKT2,AKT3,GAB1,INPP5K,KRAS,MAP2K1,MAP2K2,MAP2K3,MAP2K6,MAPK11,MAPK12,NRAS,OCRL,PIK3C2A,PIK3C2B,PIK3CB,PIK3CD,PIK3R1,PIK3R3,PLA2G12A,PLA2G4C,PLCG2,PRKCA,PRKCG,PRKCI,PTPN11,RAF1,RALA,RAP1B,SOS2,SYNJ1,SYNJ2,VAV3
Systemic Lupus Erythematosus In T Cell Signaling Pathway	0	0.171	-0.662	AKT1S1,AKT2,AKT3,ATF2,BCL6,CASP2,CASP3,CASP4,CASP7,CREB1,CREB3,CREB5,ELF1,EZR,FOS,GNB1L,H2-K2/H2-Q9,H2-T10,H2-T22,HLA-A,IL23A,JUN,KRAS,MAP2K1,MAP2K2,MAP2K3,MAP2K5,MAP2K6,MLST8,NRAS,ORAI1,PDK1,PIK3C2A,PIK3C2B,PIK3CB,PIK3CD,PIK3R1,PIK3R3,PPM1L,PPP2CB,PPP2R3A,PPP3CC,PTPA,RALA,RAP1B,RHOB,RHOBTB1,RHOBTB2,RHOF,RHOG,RHOT2,RND2,RND3,RPTOR,SOS2,STAT3,STIM1
Apelin Cardiac Fibroblast Signaling Pathway	1.75	0.435	-0.632	AKT2,AKT3,ANGPT2,APLN,PRKAB1,PRKAB2,PRKAG1,SPHK1,TGFB1,TGFB2
Notch Signaling	1.67	0.378	-0.632	ADAM17,DLL1,DTX4,HEY1,HEY2,JAG1,JAG2,LFNG,MAML3,NOTCH1,NOTCH3,NOTCH4,PSEN1,PSEN2
IL-7 Signaling Pathway	2.13	0.346	-0.626	AKT2,AKT3,BAD,BCL2,BCL6,CCND1,CCND3,CDKN1B,EBF1,FOXO1,FOXO3,JUN,MAPK11,MAPK12,MET,MYC,PIK3C2A,PIK3C2B,PIK3CB,PIK3CD,PIK3R1,PIK3R3,SHC1,SLC2A1,SOS2,STAT1,STAT5B
mTOR Signaling	9.28	0.41	-0.603	AKT1S1,AKT2,AKT3,ATG13,DDIT4,EIF3D,EIF3F,EIF3G,EIF3H,EIF3K,EIF4A2,EIF4EBP1,EIF4G3,FAU,GNB1L,IRS1,KRAS,MLST8,MT-RNR1,MT-RNR2,NRAS,PIK3C2A,PIK3C2B,PIK3CB,PIK3CD,PIK3R1,PIK3R3,PLD1,PLD3,PPM1L,PPP2CB,PPP2R3A,PRKAB1,PRKAB2,PRKAG1,PRKCA,PRKCG,PRKCI,PRR5,PRR5L,PTPA,RALA,RAP1B,RHOB,RHOBTB1,RHOBTB2,RHOF,RHOG,RHOT2,RICTOR,RND2,RND3,RPS10,RPS11,RPS12,RPS14,RPS15,RPS15A,RPS16,RPS17,RPS18,RPS19,RPS2,RPS21,RPS…
HIF1α Signaling	4.08	0.337	-0.602	ADM,AKT2,AKT3,APEX1,CAMK1G,CAMK2D,CCNG2,COPS5,EDN1,EGF,EGLN1,EGLN2,EGLN3,EIF4EBP1,FLT1,GCK,GPI,HIF1AN,HK1,HK2,HSP90AA1,HSPA14,HSPA2,HSPA8,IL6R,JUN,KRAS,LDHA,LDHB,MAP2K1,MAP2K2,MAP2K3,MAP2K5,MAP2K6,MET,MKNK2,MMP11,MMP19,MMP2,NCOA1,NOX4,NRAS,PIK3C2A,PIK3C2B,PIK3CB,PIK3CD,PIK3R1,PIK3R3,PKM,PLCG2,PPP3CC,PRKCA,PRKCG,PRKCI,RACK1,RAF1,RALA,RAP1B,RPS6,SAT1,SLC2A1,STAT3,TGFB1,TGFB2,VEGFA,VEGFB,VEGFD,VHL,V…
Growth Hormone Signaling	2.44	0.366	-0.6	CEBPA,FOS,GHR,IGF1R,IRS1,PIK3C2A,PIK3C2B,PIK3CB,PIK3CD,PIK3R1,PIK3R3,PLCG2,PRKCA,PRKCG,PRKCI,PTPN6,RPS6KA2,RPS6KA4,RPS6KA5,SOCS2,SOCS4,SOCS5,SOCS6,STAT1,STAT3,STAT5B
VEGF Signaling	4.14	0.394	-0.507	ACTA1,ACTA2,ACTN1,ACTN4,AKT2,AKT3,BAD,BCL2,BCL2L1,EIF1AX,EIF2S2,FLT1,FOXO1,FOXO3,KRAS,MAP2K1,MAP2K2,NRAS,PIK3C2A,PIK3C2B,PIK3CB,PIK3CD,PIK3R1,PIK3R3,PLCG2,PRKCA,PTK2B,PTPN11,PTPN6,RAF1,RALA,RAP1B,SHC1,SOS2,SRC,VCL,VEGFA,VEGFB,VEGFD
Role of PI3K/AKT Signaling in the Pathogenesis of Influenza	0.815	0.281	-0.5	AKT2,AKT3,CCL5,CRK,Ifnz (includes others),MAP2K1,MAP2K2,NFKB1,NFKB2,NFKBIE,PIK3C2A,PIK3C2B,PIK3CB,PIK3CD,PIK3R1,PIK3R3,RELA,ZNF346
Insulin Receptor Signaling	2.69	0.329	-0.447	AKT2,AKT3,ASIC1,BAD,CRK,EIF4EBP1,FOXO1,FOXO3,GAB1,GRB10,GYS1,INPP5K,IRS1,IRS2,KRAS,LIPE,MAP2K1,MAP2K2,NRAS,OCRL,PIK3C2A,PIK3C2B,PIK3CB,PIK3CD,PIK3R1,PIK3R3,PPP1CB,PPP1R10,PPP1R14B,PPP1R14C,PRKAG1,PRKCI,PTPN11,PTPRF,RAF1,RALA,RAP1B,RPTOR,SCNN1A,SGK1,SHC1,SOS2,SYNJ1,SYNJ2,TSC2,VAMP2
Sucrose Degradation V (Mammalian)	1.53	0.556	-0.447	ALDOA,ALDOC,GALM,KHK,TPI1
PTEN Signaling	5.62	0.405	-0.429	AKT2,AKT3,BAD,BCAR1,BCL2,BCL2L1,CASP3,CCND1,CDKN1B,EGFR,FGFR2,FGFR3,FLT1,FOXO1,FOXO3,GHR,IGF1R,IKBKB,IKBKE,IKBKG,INPP5K,ITGA2,ITGA5,ITGB1,KRAS,MAGI1,MAGI3,MAP2K1,MAP2K2,MCRS1,NFKB1,NFKB2,NRAS,OCRL,PIK3CB,PIK3CD,PIK3R1,PIK3R3,PREX2,RAF1,RALA,RAP1B,RELA,SHARPIN,SHC1,SOS2,SYNJ1,SYNJ2,TGFBR1,TGFBR2,YWHAH
Cell Cycle: G1/S Checkpoint Regulation	3.64	0.418	-0.408	CCND1,CCND3,CCNE1,CDKN1B,CDKN2A,CDKN2B,CDKN2C,CDKN2D,CUL1,E2F2,E2F3,E2F4,E2F5,E2F6,E2F7,FBXL5,FOXO1,GNL3,HDAC11,HDAC2,HDAC4,HDAC6,HDAC8,MYC,RPL11,RPL5,TGFB1,TGFB2
Sumoylation Pathway	1.68	0.311	-0.392	ARHGDIG,CBX4,CDH1,CEBPA,CTBP1,ETS1,FOS,HDAC2,ISG20,JUN,MAPK12,MYB,NFKB1,NFKB2,RCOR1,RFC1,RHOB,RHOBTB1,RHOBTB2,RHOF,RHOG,RHOT2,RND2,RND3,RNF4,SENP1,SENP2,SENP5,SENP7,SIRT1,SUMO3,ZNF217
Dolichyl-diphosphooligosaccharide Biosynthesis	2.8	0.7	-0.378	ALG3,ALG5,ALG6,ALG8,DPAGT1,DPM2,DPM3
VEGF Family Ligand-Receptor Interactions	2.23	0.345	-0.378	AKT2,AKT3,FLT1,FOS,KRAS,MAP2K1,MAP2K2,NRAS,NRP2,PIK3C2A,PIK3C2B,PIK3CB,PIK3CD,PIK3R1,PIK3R3,PLA2G12A,PLA2G4C,PLCG2,PRKCA,PRKCG,PRKCI,RAF1,RALA,RAP1B,SHC1,SOS2,VEGFA,VEGFB,VEGFD
UDP-N-acetyl-D-galactosamine Biosynthesis II	1.91	0.538	-0.378	GCK,GNPDA1,GNPDA2,GNPNAT1,GPI,HK1,HK2
IL-22 Signaling	0.857	0.333	-0.378	AKT2,AKT3,IL22RA1,MAPK11,MAPK12,STAT1,STAT3,STAT5B
Inhibition of Matrix Metalloproteases	0.646	0.282	-0.378	ADAM12,ADAM17,HSPG2,LRP1,MMP11,MMP19,MMP2,SDC1,SDC2,TIMP2,TIMP3
ILK Signaling	5.96	0.374	-0.367	ACTA1,ACTA2,ACTN1,ACTN4,AKT2,AKT3,ATF2,BMP2,CASP3,CCND1,CDH1,CREB1,CREB3,CREB5,DOCK1,FERMT2,FLNA,FLNC,FN1,FOS,IRS1,IRS2,ITGB1,ITGB2,ITGB4,ITGB5,ITGB6,JUN,KRT18,LEF1,MAP2K6,MAPK12,MYC,MYH10,MYH14,MYL6,MYL9,NACA,NFKB1,NFKB2,PIK3C2A,PIK3C2B,PIK3CB,PIK3CD,PIK3R1,PIK3R3,PPM1L,PPP1R14B,PPP2CB,PPP2R3A,PTPA,RELA,RHOB,RHOBTB1,RHOBTB2,RHOF,RHOG,RHOT2,RICTOR,RND2,RND3,RPS6KA4,RPS6KA5,TESK1,TGFB1I1,TNFRSF1A,…
Telomerase Signaling	3	0.355	-0.365	AKT2,AKT3,EGF,EGFR,ELF1,ELK3,ETS1,HDAC11,HDAC2,HDAC4,HDAC6,HDAC8,HSP90AA1,HSP90B1,KRAS,MAP2K1,MAP2K2,MYC,NRAS,PIK3C2A,PIK3C2B,PIK3CB,PIK3CD,PIK3R1,PIK3R3,PPM1L,PPP2CB,PPP2R3A,PTGES3,PTPA,RAF1,RALA,RAP1B,SHC1,SOS2,TEP1,TERF1,TINF2
Cell Cycle Regulation by BTG Family Proteins	2.97	0.459	-0.302	BTG1,BTG2,CCND1,CCNE1,E2F2,E2F3,E2F4,E2F5,E2F6,E2F7,HOXB9,NOCT,PPM1L,PPP2CB,PPP2R3A,PRMT1,PTPA
Cysteine Biosynthesis III (mammalia)	2.08	0.458	-0.302	AHCY,AHCYL1,AHCYL2,CBS/CBSL,CTH,EEF1AKMT1,EHMT1,MAT2A,NSUN4,PRMT1,SUV39H2
Neuroprotective Role of THOP1 in Alzheimer's Disease	0	0.129	-0.302	APP,CREB1,DPP4,HGFAC,HLA-A,LONP1,MAPT,MME,PREP,PRKAG1,PRSS22,PRSS27,PRSS36,PRSS8,TMPRSS2
VDR/RXR Activation	0.917	0.282	-0.277	CCL5,CD14,CDKN1B,CEBPA,CEBPB,CST6,FOXO1,HOXA10,HR,IL1RL1,KLF4,LRP5,MXD1,NCOA1,PDGFA,PRKCA,PRKCG,PRKCI,RUNX2,SPP1,TGFB2,THBD
Leptin Signaling in Obesity	0.914	0.284	-0.277	ADCY1,AKT2,AKT3,FOXO1,MAP2K1,MAP2K2,PIK3C2A,PIK3C2B,PIK3CB,PIK3CD,PIK3R1,PIK3R3,PLCB1,PLCB4,PLCD3,PLCG2,PLCH1,PLCL1,PRKAG1,PTPN11,STAT3
Role of Wnt/GSK-3β Signaling in the Pathogenesis of Influenza	0.452	0.244	-0.277	APC2,CSNK1G3,DVL1,FZD5,FZD6,FZD7,FZD8,Ifnz (includes others),LEF1,NCOA1,SIAH1,Tcf7,TCF7L1,WNT16,WNT4,WNT5A,WNT5B,WNT7A,WNT9A
IL-9 Signaling	3.14	0.485	-0.258	BCL3,IRS1,IRS2,NFKB1,NFKB2,PIK3C2A,PIK3C2B,PIK3CB,PIK3CD,PIK3R1,PIK3R3,RELA,SOCS2,STAT1,STAT3,STAT5B
Apelin Pancreas Signaling Pathway	2.03	0.386	-0.243	APLN,DDIT3,EIF2AK3,ERN1,MAPK12,NFKB1,NFKB2,PIK3C2A,PIK3C2B,PIK3CB,PIK3CD,PIK3R1,PIK3R3,PRKAB1,PRKAB2,PRKAG1,RELA
Cardiac β-adrenergic Signaling	0.337	0.227	-0.209	ADCY1,AKAP12,AKAP6,AKAP8,APEX1,ATP2A1,CACNA1A,GDPD1,GNB1L,GNB4,GNB5,GNG10,GNG5,GNG7,MPPE1,PDE4A,PDE4C,PDE5A,PDE7A,PKIA,PKIG,PPM1L,PPP1CB,PPP1R10,PPP1R14B,PPP1R14C,PPP2CB,PPP2R3A,PRKAG1,PTPA,SMPDL3B,TDP2
Ovarian Cancer Signaling	2.5	0.324	-0.2	AKT2,AKT3,BCL2,BRCA1,BRCA2,CCND1,CDKN2A,DVL1,EDN1,EGF,EGFR,FZD5,FZD6,FZD7,FZD8,KRAS,LEF1,MAP2K1,MAP2K2,MMP2,MSH2,NRAS,PIK3C2A,PIK3C2B,PIK3CB,PIK3CD,PIK3R1,PIK3R3,PMS2,PRKAG1,RAF1,RALA,RAP1B,SRC,Tcf7,TCF7L1,VEGFA,VEGFB,VEGFD,WNT16,WNT4,WNT5A,WNT5B,WNT7A,WNT9A
ATM Signaling	1.82	0.32	-0.2	ATF2,BID,BLM,BRCA1,CBX1,CCNB1,CCNB2,CDC25C,CDK1,CHEK2,CREB1,CREB3,CREB5,FANCD2,GADD45B,GADD45G,H2AX,H4C11,JUN,KAT5,MAPK11,MAPK12,MDC1,PPM1D,PPM1L,PPP2CB,PPP2R3A,PTPA,RNF168,TDP1,ZNF420
Relaxin Signaling	1.47	0.287	-0.2	ADCY1,AKT2,AKT3,APEX1,CREB1,CTH,FOS,GDPD1,GNAT2,GNAZ,GNB1L,GNB4,GNB5,GNG10,GNG5,GNG7,GUCY1A2,JUN,MAP2K1,MPPE1,NFKB1,NFKB2,NFKBIE,NPR1,NPR3,NT5C,PDE4A,PDE4C,PDE5A,PDE7A,PIK3C2A,PIK3C2B,PIK3CB,PIK3CD,PIK3R1,PIK3R3,PRKAG1,RAP1B,RELA,SLC39A7,SMPDL3B,TDP2,VEGFA
Nitric Oxide Signaling in the Cardiovascular System	1.46	0.303	-0.186	AKT2,AKT3,ARG2,ATP2A1,BDKRB2,CACNA1A,CAV1,FLT1,GUCY1A2,HSP90AA1,HSP90B1,ITPR2,ITPR3,MAP2K1,MAP2K2,PDE5A,PIK3C2A,PIK3C2B,PIK3CB,PIK3CD,PIK3R1,PIK3R3,PRKAG1,PRKCA,PRKCG,PRKCI,PRKG2,VEGFA,VEGFB,VEGFD
FGF Signaling	3.21	0.381	-0.18	AKT2,AKT3,ATF2,CREB1,CREB3,CREB5,CRK,FGF1,FGF21,FGFR2,FGFR3,GAB1,MAP2K1,MAP2K3,MAP2K6,MAP3K1,MAPK11,MAPK12,MET,PIK3C2A,PIK3C2B,PIK3CB,PIK3CD,PIK3R1,PIK3R3,PRKCA,PTPN11,PTPN6,RAF1,RPS6KA5,SOS2,STAT3
Paxillin Signaling	2.92	0.352	-0.18	ACTA1,ACTA2,ACTN1,ACTN4,ARF6,ARFIP2,ARHGEF7,BCAR1,CRK,DOCK1,ITGA10,ITGA2,ITGA5,ITGA7,ITGB1,ITGB2,ITGB4,ITGB5,ITGB6,KRAS,MAPK11,MAPK12,NRAS,PAK1,PAK3,PIK3C2A,PIK3C2B,PIK3CB,PIK3CD,PIK3R1,PIK3R3,PTK2B,PTPN12,RALA,RAP1B,SOS2,SRC,VCL
p70S6K Signaling	2.43	0.326	-0.156	AKT2,AKT3,BAD,EEF2K,EGFR,F2R,F2RL1,IL4R,IRS1,KRAS,MAP2K1,MAP2K2,MAPT,NRAS,PIK3C2A,PIK3C2B,PIK3CB,PIK3CD,PIK3R1,PIK3R3,PLCB1,PLCB4,PLCD3,PLCG2,PLCH1,PLCL1,PLD1,PPM1L,PPP2CB,PPP2R3A,PRKCA,PRKCG,PRKCI,PTPA,RAF1,RALA,RAP1B,RPS6,SHC1,SOS2,SRC,YWHAH
Protein Kinase A Signaling	2.91	0.286	-0.105	ADCY1,ADD1,ADD3,AKAP12,AKAP6,AKAP8,ANAPC1,ANAPC5,APEX1,ATF2,BAD,CAMK2D,CDC16,CDC25B,CDC25C,CREB1,CREB3,CREB5,DUSP1,DUSP18,DUSP3,DUSP4,DUSP5,DUSP6,DUSP8,DUSP9,EYA1,EYA2,FLNA,FLNC,GDPD1,GNB1L,GNB4,GNB5,GNG10,GNG5,GNG7,GYS1,H1-0,H1-2,H1-3,H1f4,ITPR2,ITPR3,KDELR2,LEF1,LIPE,MAP2K1,MAP2K2,MAP3K1,MPPE1,MYH10,MYL12B,MYL6,MYL9,NFATC4,NFKB1,NFKB2,NFKBIE,PDE4A,PDE4C,PDE5A,PDE7A,PGP,PHKB,PLCB1,PLCB4,PLCD3,PL…
