# Supplementary material for: Fluid shear stress triggers cholesterol biosynthesis and uptake in inner medullary collecting duct cells, independently of nephrocystin-1 and nephrocystin-4
Source: Front Mol Biosci. 2023 Oct 17;10:1254691. doi: 10.3389/fmolb.2023.1254691 (PMC10616263; doi:10.3389/fmolb.2023.1254691)
Supplement: Supplementary file 4 [file Table1.xlsx]

## Sheet: Table legends
Supplementary Table S1 : List of differentially expressed genes in control and KD cells lines upon 48h shear stress
A- List of genes differentially expressed in CTRL cells before (-Shear) and after (+Shear) shear stress in 3 different experiments.
B- List of genes differentially expressed in KD_N1 cells before (-Shear) and after (+Shear) shear stress in 3 different experiments.
C- List of genes differentially expressed in KD_N4 cells before (-Shear) and after (+Shear) shear stress in 3 different experiments.
Genes are ranked according to the decreasing ratio of expression following DESeq2 analysis. 'Mean_' corresponds to the mean gene expression of the 3 experiments. 'RatioMean_' is the ratio of the means after and before shear stress. 'Delta_' is the difference between the means after and before shear stress. FC, fold change.

## Sheet: A- CTRL +Shear vs CTRL -Shear
Probes	Gene ID	Name	pval	CTRL_+Shear_1	CTRL_+Shear_2	CTRL_+Shear_3	Mean_(CTRL_+Shear)	CTRL_-Shear_1	CTRL_-Shear_2	CTRL_-Shear_3	Mean_(CTRL_-Shear)	RatiosMean_(CTRL_+Shear)_vs_(CTRL_-Shear)	log2(FC)	Delta_(CTRL_+Shear)_vs_(CTRL_-Shear)
ENSMUSG00000062077	Trim54	tripartite motif-containing 54 [Source:MGI Symbol;Acc:MGI:1889623]	1.22961e-06	23.1353	16.1113	19.5652	19.6039	0	0	0	0	Inf	#VALUE!	19.6039
ENSMUSG00000025934	Gsta3	glutathione S-transferase, alpha 3 [Source:MGI Symbol;Acc:MGI:95856]	9.79331e-72	726.835	568.594	486.684	594.038	12.1981	22.6115	14.3125	16.3741	36.2792	5.18107	577.664
ENSMUSG00000021751	Acox2	acyl-Coenzyme A oxidase 2, branched chain [Source:MGI Symbol;Acc:MGI:1934852]	1.05178e-06	36.631	27.5234	26.9022	30.3522	1.74258	1.2562	0.841915	1.28023	23.7084	4.56732	29.072
ENSMUSG00000017868	Sgk2	serum/glucocorticoid regulated kinase 2 [Source:MGI Symbol;Acc:MGI:1351318]	4.30041e-08	48.8413	39.6069	30.5706	39.6729	0	3.76859	4.20957	2.65939	14.9181	3.89899	37.0136
ENSMUSG00000017204	Gsdma	gasdermin A [Source:MGI Symbol;Acc:MGI:1889509]	1.01514e-16	230.711	108.08	83.1521	140.648	8.71291	7.53718	13.4706	9.90691	14.1969	3.82751	130.741
ENSMUSG00000003849	Nqo1	NAD(P)H dehydrogenase, quinone 1 [Source:MGI Symbol;Acc:MGI:103187]	1.58925e-06	48.1986	40.2782	15.8967	34.7912	6.97032	0	1.68383	2.88472	12.0605	3.59222	31.9065
ENSMUSG00000032348	Gsta4	glutathione S-transferase, alpha 4 [Source:MGI Symbol;Acc:MGI:1309515]	9.85885e-28	345.102	316.855	207.88	289.946	15.6832	45.2231	18.5221	26.4761	10.9512	3.45302	263.47
ENSMUSG00000047797	Gjb1	gap junction protein, beta 1 [Source:MGI Symbol;Acc:MGI:95719]	7.58382e-05	21.85	16.1113	22.0109	19.9907	3.48516	1.2562	0.841915	1.86109	10.7414	3.42511	18.1296
ENSMUSG00000021456	Fbp2	fructose bisphosphatase 2 [Source:MGI Symbol;Acc:MGI:95491]	3.48667e-06	35.9883	22.153	31.7935	29.9783	1.74258	5.02478	2.52575	3.0977	9.67758	3.27465	26.8806
ENSMUSG00000096965	3300005D01Rik	RIKEN cDNA 3300005D01 gene [Source:MGI Symbol;Acc:MGI:1925762]	2.20874e-10	71.334	71.1582	50.1358	64.2093	3.48516	13.8182	5.05149	7.4516	8.61685	3.10716	56.7577
ENSMUSG00000022871	Fetub	fetuin beta [Source:MGI Symbol;Acc:MGI:1890221]	4.33678e-07	41.7722	31.5513	34.2391	35.8542	3.48516	5.02478	4.20957	4.23984	8.45649	3.08006	31.6143
ENSMUSG00000013338	Fer1l4	fer-1-like 4 (C, elegans) [Source:MGI Symbol;Acc:MGI:1921812]	0.000125141	28.2765	14.0974	26.9022	23.092	3.48516	1.2562	4.20957	2.98364	7.73953	2.95225	20.1084
ENSMUSG00000021612	Slc6a18	solute carrier family 6 (neurotransmitter transporter), member 18 [Source:MGI Symbol;Acc:MGI:1336892]	0.00136813	16.0662	14.0974	13.4511	14.5382	1.74258	2.51239	1.68383	1.9796	7.34402	2.87657	12.5586
ENSMUSG00000057933	Gsta2	glutathione S-transferase, alpha 2 (Yc2) [Source:MGI Symbol;Acc:MGI:95863]	0.0161295	13.4956	15.44	1.22283	10.0528	1.74258	2.51239	0	1.41832	7.08781	2.82534	8.63448
ENSMUSG00000028115	Bnipl	BCL2/adenovirus E1B 19kD interacting protein like [Source:MGI Symbol;Acc:MGI:2384749]	1.82035e-07	70.0487	45.6486	45.2445	53.6473	3.48516	5.02478	14.3125	7.6075	7.05189	2.81801	46.0398
ENSMUSG00000064373	Selenop	selenoprotein P [Source:MGI Symbol;Acc:MGI:894288]	0.000827579	15.4236	8.05564	51.3587	24.946	5.22774	1.2562	4.20957	3.56451	6.99843	2.80703	21.3814
ENSMUSG00000029055	Plch2	phospholipase C, eta 2 [Source:MGI Symbol;Acc:MGI:2443078]	0.000366045	23.1353	20.1391	15.8967	19.7237	1.74258	2.51239	4.20957	2.82152	6.99047	2.80539	16.9022
ENSMUSG00000051669	AU021092	expressed sequence AU021092 [Source:MGI Symbol;Acc:MGI:2146559]	9.13114e-15	100.896	84.5842	112.5	99.3267	19.1684	12.562	11.7868	14.5057	6.84741	2.77556	84.8209
ENSMUSG00000035458	Tnni3	troponin I, cardiac 3 [Source:MGI Symbol;Acc:MGI:98783]	0.00231602	14.1383	16.1113	11.0054	13.7517	3.48516	1.2562	1.68383	2.14173	6.42082	2.68276	11.6099
ENSMUSG00000015090	Ptgds	prostaglandin D2 synthase (brain) [Source:MGI Symbol;Acc:MGI:99261]	6.68899e-06	37.2736	23.4956	48.913	36.5607	5.22774	8.79337	3.36766	5.79626	6.30765	2.6571	30.7645
ENSMUSG00000003420	Fcgrt	Fc receptor, IgG, alpha chain transporter [Source:MGI Symbol;Acc:MGI:103017]	2.25456e-06	53.9825	28.8661	45.2445	42.6977	6.97032	11.3058	2.52575	6.93394	6.15778	2.62241	35.7637
ENSMUSG00000042607	Asb4	ankyrin repeat and SOCS box-containing 4 [Source:MGI Symbol;Acc:MGI:1929751]	3.03044e-06	62.9796	25.5095	41.5761	43.355	10.4555	5.02478	6.73532	7.4052	5.85468	2.54959	35.9498
ENSMUSG00000038415	Foxq1	forkhead box Q1 [Source:MGI Symbol;Acc:MGI:1298228]	1.94777e-16	274.411	126.876	196.875	199.387	36.5942	33.9173	31.9928	34.1681	5.83548	2.54485	165.219
ENSMUSG00000048388	Fam171b	family with sequence similarity 171, member B [Source:MGI Symbol;Acc:MGI:2444579]	0.00349265	15.4236	26.1808	12.2283	17.9442	1.74258	1.2562	6.73532	3.2447	5.53032	2.46736	14.6995
ENSMUSG00000026068	Il18rap	interleukin 18 receptor accessory protein [Source:MGI Symbol;Acc:MGI:1338888]	8.79355e-09	96.3973	108.751	42.7989	82.6491	12.1981	18.8429	14.3125	15.1179	5.46699	2.45075	67.5312
ENSMUSG00000028217	Cdh17	cadherin 17 [Source:MGI Symbol;Acc:MGI:1095414]	8.72338e-20	262.843	169.84	222.554	218.412	29.6239	47.7355	43.7796	40.3796	5.40897	2.43535	178.033
ENSMUSG00000024910	Ctsw	cathepsin W [Source:MGI Symbol;Acc:MGI:1338045]	4.3986e-15	352.171	349.078	206.657	302.636	95.842	31.4049	43.7796	57.0088	5.30857	2.40832	245.627
ENSMUSG00000036585	Fgf1	fibroblast growth factor 1 [Source:MGI Symbol;Acc:MGI:95515]	0.00026111	416.436	112.108	220.109	249.551	26.1387	45.2231	69.8789	47.0802	5.30054	2.40614	202.471
ENSMUSG00000024846	Cst6	cystatin E/M [Source:MGI Symbol;Acc:MGI:1920970]	1.487e-10	84.8296	71.1582	73.3695	76.4524	12.1981	16.3305	15.1545	14.561	5.25048	2.39245	61.8914
ENSMUSG00000097832	Gm26912	predicted gene, 26912 [Source:MGI Symbol;Acc:MGI:5477406]	0.00277475	22.4927	13.4261	11.0054	15.6414	3.48516	3.76859	1.68383	2.97919	5.25021	2.39238	12.6622
ENSMUSG00000041237	Pklr	pyruvate kinase liver and red blood cell [Source:MGI Symbol;Acc:MGI:97604]	2.65654e-09	61.6942	72.5008	72.1467	68.7806	12.1981	11.3058	16.8383	13.4474	5.11479	2.35468	55.3332
ENSMUSG00000020865	Abcc3	ATP-binding cassette, sub-family C (CFTR/MRP), member 3 [Source:MGI Symbol;Acc:MGI:1923658]	5.38529e-14	134.956	128.219	103.94	122.372	27.8813	17.5867	28.6251	24.6977	4.95478	2.30882	97.674
ENSMUSG00000000544	Gpa33	glycoprotein A33 (transmembrane) [Source:MGI Symbol;Acc:MGI:1891703]	0.00287849	19.2795	17.4539	15.8967	17.5434	3.48516	1.2562	5.8934	3.54492	4.94887	2.3071	13.9984
ENSMUSG00000074183	Gsta1	glutathione S-transferase, alpha 1 (Ya) [Source:MGI Symbol;Acc:MGI:1095417]	0.000312544	34.0604	27.5234	17.1196	26.2345	10.4555	1.2562	4.20957	5.30709	4.94329	2.30547	20.9274
ENSMUSG00000002007	Srpk3	serine/arginine-rich protein specific kinase 3 [Source:MGI Symbol;Acc:MGI:1891338]	0.00250682	16.0662	11.4122	26.9022	18.1268	3.48516	5.02478	2.52575	3.67856	4.9277	2.30091	14.4483
ENSMUSG00000072680	Tmem254c	transmembrane protein 254c [Source:MGI Symbol;Acc:MGI:3711260]	0.00143417	35.3457	9.39825	36.6848	27.1429	12.1981	1.2562	3.36766	5.60731	4.84063	2.27519	21.5356
ENSMUSG00000021090	Lrrc9	leucine rich repeat containing 9 [Source:MGI Symbol;Acc:MGI:1925507]	0.000126674	44.3427	19.4678	42.7989	35.5365	3.48516	11.3058	7.57723	7.45605	4.76612	2.25282	28.0804
ENSMUSG00000024900	Cpt1a	carnitine palmitoyltransferase 1a, liver [Source:MGI Symbol;Acc:MGI:1098296]	7.44404e-34	3057.08	2080.37	2523.91	2553.79	386.853	569.057	667.639	541.183	4.7189	2.23845	2012.6
ENSMUSG00000055301	Adh7	alcohol dehydrogenase 7 (class IV), mu or sigma polypeptide [Source:MGI Symbol;Acc:MGI:87926]	1.72248e-34	588.666	648.479	602.853	613.333	163.803	139.438	97.6621	133.634	4.58964	2.19838	479.698
ENSMUSG00000005107	Slc2a9	solute carrier family 2 (facilitated glucose transporter), member 9 [Source:MGI Symbol;Acc:MGI:2152844]	8.31123e-05	26.9912	34.9078	29.3478	30.4156	10.4555	5.02478	5.05149	6.84392	4.44418	2.15192	23.5717
ENSMUSG00000087380	2210408F21Rik	RIKEN cDNA 2210408F21 gene [Source:MGI Symbol;Acc:MGI:1920902]	0.000554939	29.5618	26.8521	19.5652	25.3264	12.1981	2.51239	2.52575	5.7454	4.40811	2.14016	19.581
ENSMUSG00000044258	Ctla2a	cytotoxic T lymphocyte-associated protein 2 alpha [Source:MGI Symbol;Acc:MGI:88554]	2.02323e-08	76.4752	61.0886	68.4782	68.6807	20.911	10.0496	15.9964	15.6523	4.38789	2.13353	53.0284
ENSMUSG00000026308	Klhl30	kelch-like 30 [Source:MGI Symbol;Acc:MGI:1918038]	1.69468e-05	66.8354	28.1947	55.0271	50.0191	8.71291	11.3058	14.3125	11.4437	4.37087	2.12792	38.5754
ENSMUSG00000051855	Mest	mesoderm specific transcript [Source:MGI Symbol;Acc:MGI:96968]	5.36578e-16	262.201	187.965	160.19	203.452	47.0497	43.9669	50.5149	47.1771	4.31251	2.10853	156.275
ENSMUSG00000038980	Rbbp8nl	RBBP8 N-terminal like [Source:MGI Symbol;Acc:MGI:3606212]	4.42009e-05	51.4119	31.5513	34.2391	39.0674	10.4555	5.02478	11.7868	9.08903	4.29831	2.10377	29.9784
ENSMUSG00000059027	9630013D21Rik	RIKEN cDNA 9630013D21 gene [Source:MGI Symbol;Acc:MGI:2442649]	0.00385681	18.6368	15.44	14.6739	16.2502	5.22774	3.76859	2.52575	3.84069	4.23107	2.08102	12.4095
ENSMUSG00000044244	Il20rb	interleukin 20 receptor beta [Source:MGI Symbol;Acc:MGI:2143266]	2.98879e-05	43.7001	57.7321	24.4565	41.9629	10.4555	10.0496	9.26106	9.92204	4.22926	2.08041	32.0409
ENSMUSG00000038195	Rilp	Rab interacting lysosomal protein [Source:MGI Symbol;Acc:MGI:2144271]	0.00290776	21.2074	14.7687	19.5652	18.5138	3.48516	6.28098	3.36766	4.37793	4.22888	2.08028	14.1358
ENSMUSG00000105789	Gm42997	predicted gene 42997 [Source:MGI Symbol;Acc:MGI:5663134]	0.00297008	17.9942	19.4678	14.6739	17.3786	5.22774	3.76859	3.36766	4.12133	4.21675	2.07613	13.2573
ENSMUSG00000036158	Prickle1	prickle planar cell polarity protein 1 [Source:MGI Symbol;Acc:MGI:1916034]	8.83899e-13	188.939	115.464	199.32	167.908	34.8516	47.7355	37.0443	39.8771	4.21063	2.07404	128.031
ENSMUSG00000007030	Vwa7	von Willebrand factor A domain containing 7 [Source:MGI Symbol;Acc:MGI:1306798]	0.000725734	31.4898	32.8939	15.8967	26.7601	6.97032	3.76859	8.41915	6.38602	4.19042	2.0671	20.3741
ENSMUSG00000071551	Akr1c19	aldo-keto reductase family 1, member C19 [Source:MGI Symbol;Acc:MGI:2653678]	2.11269e-09	191.509	96.6677	140.625	142.934	26.1387	28.8925	49.673	34.9014	4.09536	2.03399	108.033
ENSMUSG00000040026	Saa3	serum amyloid A 3 [Source:MGI Symbol;Acc:MGI:98223]	0.00711925	12.853	10.7409	44.0217	22.5385	5.22774	8.79337	2.52575	5.51562	4.08631	2.0308	17.0229
ENSMUSG00000066720	Cldn9	claudin 9 [Source:MGI Symbol;Acc:MGI:1913100]	2.19221e-06	165.161	52.3617	89.2662	102.263	19.1684	23.8677	33.6766	25.5709	3.99919	1.99971	76.6919
ENSMUSG00000097164	Cep83os	centrosomal protein 83, opposite strand [Source:MGI Symbol;Acc:MGI:1914973]	7.05445e-08	82.9017	85.9269	52.5815	73.8033	17.4258	21.3553	16.8383	18.5398	3.9808	1.99306	55.2635
ENSMUSG00000096054	Syne1	spectrin repeat containing, nuclear envelope 1 [Source:MGI Symbol;Acc:MGI:1927152]	2.33228e-09	78.4031	81.2277	86.8206	82.1505	19.1684	22.6115	20.206	20.662	3.97593	1.99129	61.4885
ENSMUSG00000055148	Klf2	Kruppel-like factor 2 (lung) [Source:MGI Symbol;Acc:MGI:1342772]	1.69803e-16	430.575	627.669	359.511	472.585	151.605	125.62	80.8238	119.349	3.95968	1.98538	353.235
ENSMUSG00000029378	Areg	amphiregulin [Source:MGI Symbol;Acc:MGI:88068]	0.00379356	14.1383	32.8939	15.8967	20.9763	10.4555	3.76859	1.68383	5.30264	3.95582	1.98398	15.6737
ENSMUSG00000019577	Pdk4	pyruvate dehydrogenase kinase, isoenzyme 4 [Source:MGI Symbol;Acc:MGI:1351481]	5.92691e-13	201.149	126.205	178.532	168.629	47.0497	47.7355	35.3604	43.3819	3.88708	1.95869	125.247
ENSMUSG00000023122	Sult1c2	sulfotransferase family, cytosolic, 1C, member 2 [Source:MGI Symbol;Acc:MGI:1916333]	1.90181e-10	155.521	104.052	193.206	150.926	40.0794	30.1487	47.1472	39.1251	3.85753	1.94768	111.801
ENSMUSG00000028064	Sema4a	sema domain, immunoglobulin domain (Ig), transmembrane domain (TM) and short cytoplasmic domain, (semaphorin) 4A [Source:MGI Symbol;Acc:MGI:107560]	0.000730402	28.2765	20.8104	29.3478	26.1449	8.71291	5.02478	6.73532	6.82434	3.83113	1.93777	19.3206
ENSMUSG00000021211	Akr1c12	aldo-keto reductase family 1, member C12 [Source:MGI Symbol;Acc:MGI:1351661]	1.7417e-06	88.6855	56.3895	59.9184	68.3311	26.1387	8.79337	19.364	18.0987	3.77547	1.91666	50.2324
ENSMUSG00000085289	Gm15337	predicted gene 15337 [Source:MGI Symbol;Acc:MGI:3705103]	0.0397029	12.853	14.7687	8.55978	12.0605	0	3.76859	5.8934	3.22066	3.74472	1.90486	8.83981
ENSMUSG00000104195	B230377A18Rik	RIKEN cDNA B230377A18 gene [Source:MGI Symbol;Acc:MGI:3704260]	0.0300843	16.7089	13.4261	12.2283	14.1211	0	3.76859	7.57723	3.78194	3.73381	1.90065	10.3391
ENSMUSG00000051457	Spn	sialophorin [Source:MGI Symbol;Acc:MGI:98384]	0.00778395	32.7751	16.1113	15.8967	21.5944	5.22774	11.3058	0.841915	5.79181	3.72843	1.89857	15.8026
ENSMUSG00000035364	4930524J08Rik	RIKEN cDNA 4930524J08 gene [Source:MGI Symbol;Acc:MGI:1922379]	0.00153164	28.9192	20.8104	26.9022	25.5439	5.22774	6.28098	9.26106	6.92326	3.68958	1.88346	18.6207
ENSMUSG00000006411	Nectin4	nectin cell adhesion molecule 4 [Source:MGI Symbol;Acc:MGI:1918990]	0.0183995	13.4956	19.4678	7.33695	13.4335	3.48516	5.02478	2.52575	3.67856	3.65182	1.86862	9.75489
ENSMUSG00000061451	Tmem151a	transmembrane protein 151A [Source:MGI Symbol;Acc:MGI:2147713]	0.00782531	22.4927	19.4678	17.1196	19.6933	1.74258	11.3058	3.36766	5.472	3.59893	1.84757	14.2213
ENSMUSG00000000706	Btn1a1	butyrophilin, subfamily 1, member A1 [Source:MGI Symbol;Acc:MGI:103118]	2.44416e-06	93.184	79.8851	47.6902	73.5864	13.9406	28.8925	18.5221	20.4518	3.59805	1.84721	53.1347
ENSMUSG00000074604	Mgst2	microsomal glutathione S-transferase 2 [Source:MGI Symbol;Acc:MGI:2448481]	0.00970398	16.0662	16.1113	22.0109	18.0628	12.1981	1.2562	1.68383	5.04603	3.5796	1.8398	13.0168
ENSMUSG00000105950	Gm43679	predicted gene 43679 [Source:MGI Symbol;Acc:MGI:5663816]	0.00158342	39.2015	29.5373	17.1196	28.6195	5.22774	8.79337	10.103	8.04137	3.55903	1.83149	20.5781
ENSMUSG00000028357	Kif12	kinesin family member 12 [Source:MGI Symbol;Acc:MGI:1098232]	2.54963e-21	555.891	369.888	420.652	448.81	128.951	128.132	122.92	126.668	3.54322	1.82506	322.143
ENSMUSG00000038756	Ttll6	tubulin tyrosine ligase-like family, member 6 [Source:MGI Symbol;Acc:MGI:2683461]	0.00495265	19.9221	20.1391	17.1196	19.0603	5.22774	5.02478	5.8934	5.38198	3.5415	1.82436	13.6783
ENSMUSG00000025475	Adgra1	adhesion G protein-coupled receptor A1 [Source:MGI Symbol;Acc:MGI:1277167]	3.82215e-12	330.321	179.238	305.706	271.755	59.2478	91.7023	80.8238	77.258	3.5175	1.81455	194.497
ENSMUSG00000087050	Dhrs13os	dehydrogenase/reductase (SDR family) member 13, opposite strand [Source:MGI Symbol;Acc:MGI:1924478]	0.000687226	32.7751	27.5234	24.4565	28.2517	10.4555	8.79337	5.05149	8.10012	3.48781	1.80232	20.1516
ENSMUSG00000001827	Folr1	folate receptor 1 (adult) [Source:MGI Symbol;Acc:MGI:95568]	5.45227e-05	49.4839	34.9078	47.6902	44.0273	19.1684	8.79337	10.103	12.6882	3.46993	1.79491	31.339
ENSMUSG00000103469	Gm9910	predicted gene 9910 [Source:MGI Symbol;Acc:MGI:3642577]	0.0304563	21.2074	20.8104	9.7826	17.2668	0	5.02478	10.103	5.04259	3.42419	1.77576	12.2242
ENSMUSG00000097597	Gm26674	predicted gene, 26674 [Source:MGI Symbol;Acc:MGI:5477168]	0.0124321	21.85	15.44	15.8967	17.7289	1.74258	8.79337	5.05149	5.19581	3.41215	1.77068	12.5331
ENSMUSG00000022144	Gdnf	glial cell line derived neurotrophic factor [Source:MGI Symbol;Acc:MGI:107430]	0.000313243	41.1295	24.8382	42.7989	36.2555	12.1981	11.3058	8.41915	10.641	3.40716	1.76857	25.6145
ENSMUSG00000050345	4930486L24Rik	RIKEN cDNA 4930486L24 gene [Source:MGI Symbol;Acc:MGI:1922258]	0.00272465	28.9192	21.4817	24.4565	24.9525	6.97032	5.02478	10.103	7.36603	3.38751	1.76022	17.5864
ENSMUSG00000040093	Bmf	BCL2 modifying factor [Source:MGI Symbol;Acc:MGI:2176433]	0.00119022	460.136	154.4	419.429	344.655	67.9607	104.264	133.864	102.03	3.37798	1.75616	242.625
ENSMUSG00000021260	Hhipl1	hedgehog interacting protein-like 1 [Source:MGI Symbol;Acc:MGI:1919265]	0.0377291	12.853	16.7826	6.11412	11.9166	3.48516	6.28098	0.841915	3.53602	3.37005	1.75277	8.38054
ENSMUSG00000052085	Dock8	dedicator of cytokinesis 8 [Source:MGI Symbol;Acc:MGI:1921396]	0.000102056	48.8413	60.4173	28.125	45.7945	15.6832	15.0744	10.103	13.6202	3.36225	1.74943	32.1743
ENSMUSG00000036564	Ndrg4	N-myc downstream regulated gene 4 [Source:MGI Symbol;Acc:MGI:2384590]	6.51406e-12	239.065	191.993	146.739	192.599	48.7923	67.8346	55.5664	57.3977	3.35552	1.74653	135.201
ENSMUSG00000097567	Gm26637	predicted gene, 26637 [Source:MGI Symbol;Acc:MGI:5477131]	0.0254298	15.4236	14.7687	12.2283	14.1402	1.74258	5.02478	5.8934	4.22026	3.35055	1.7444	9.91991
ENSMUSG00000049721	Gal3st1	galactose-3-O-sulfotransferase 1 [Source:MGI Symbol;Acc:MGI:1858277]	2.56548e-10	210.146	119.492	200.543	176.727	62.7329	50.2478	45.4634	52.8147	3.34617	1.74251	123.912
ENSMUSG00000020175	Rab36	RAB36, member RAS oncogene family [Source:MGI Symbol;Acc:MGI:1924127]	1.53758e-05	48.1986	55.7182	55.0271	52.9813	15.6832	12.562	19.364	15.8697	3.33851	1.7392	37.1116
ENSMUSG00000046807	Lrrc75b	leucine rich repeat containing 75B [Source:MGI Symbol;Acc:MGI:2143657]	6.24498e-05	85.4722	39.6069	68.4782	64.5191	12.1981	18.8429	26.9413	19.3274	3.33822	1.73908	45.1917
ENSMUSG00000021950	Anxa8	annexin A8 [Source:MGI Symbol;Acc:MGI:1201374]	1.10976e-05	70.6913	110.765	56.25	79.2355	31.3665	28.8925	11.7868	24.0153	3.29938	1.72219	55.2202
ENSMUSG00000028047	Thbs3	thrombospondin 3 [Source:MGI Symbol;Acc:MGI:98739]	1.24689e-29	617.585	604.845	553.94	592.123	198.654	184.661	155.754	179.69	3.29525	1.72039	412.433
ENSMUSG00000074874	Ctla2b	cytotoxic T lymphocyte-associated protein 2 beta [Source:MGI Symbol;Acc:MGI:88555]	5.70323e-08	126.602	93.3112	75.8152	98.576	34.8516	26.3801	28.6251	29.9523	3.2911	1.71857	68.6237
ENSMUSG00000102101	Zbtb11os1	zinc finger and BTB domain containing 11, opposite strand 1 [Source:MGI Symbol;Acc:MGI:1913641]	0.00132331	32.1324	23.4956	29.3478	28.3253	8.71291	10.0496	7.57723	8.7799	3.22615	1.68981	19.5454
ENSMUSG00000097404	Gm10814	predicted gene 10814 [Source:MGI Symbol;Acc:MGI:3642580]	0.0102884	21.2074	17.4539	15.8967	18.186	5.22774	5.02478	6.73532	5.66262	3.21159	1.68329	12.5234
ENSMUSG00000024180	Tmem8	transmembrane protein 8 [Source:MGI Symbol;Acc:MGI:1926283]	1.65795e-18	311.042	296.716	281.25	296.336	111.525	89.1899	78.2981	93.0044	3.18626	1.67186	203.332
ENSMUSG00000109904	Gm45819	predicted gene 45819 [Source:MGI Symbol;Acc:MGI:5804934]	0.00956526	26.3486	18.1252	17.1196	20.5311	12.1981	1.2562	5.8934	6.44922	3.1835	1.67061	14.0819
ENSMUSG00000060621	Nkpd1	NTPase, KAP family P-loop domain containing 1 [Source:MGI Symbol;Acc:MGI:1916797]	0.00507396	25.0633	17.4539	31.7935	24.7702	6.97032	6.28098	10.103	7.78476	3.18188	1.66988	16.9854
ENSMUSG00000056215	Lrguk	leucine-rich repeats and guanylate kinase domain containing [Source:MGI Symbol;Acc:MGI:1921604]	0.00202101	46.9133	36.2504	29.3478	37.5038	3.48516	12.562	19.364	11.8037	3.17729	1.6678	25.7001
ENSMUSG00000002831	Plin4	perilipin 4 [Source:MGI Symbol;Acc:MGI:1929709]	0.00443399	36.631	22.153	26.9022	28.562	3.48516	10.0496	13.4706	9.00179	3.17293	1.66582	19.5603
ENSMUSG00000027254	Map1a	microtubule-associated protein 1 A [Source:MGI Symbol;Acc:MGI:1306776]	6.61575e-14	239.708	231.6	174.864	215.391	74.931	61.5536	67.3532	67.9459	3.17003	1.6645	147.445
ENSMUSG00000087433	Gm14167	predicted gene 14167 [Source:MGI Symbol;Acc:MGI:3651481]	0.00826341	18.6368	20.8104	18.3424	19.2632	5.22774	8.79337	4.20957	6.0769	3.16991	1.66444	13.1863
ENSMUSG00000024451	Arap3	ArfGAP with RhoGAP domain, ankyrin repeat and PH domain 3 [Source:MGI Symbol;Acc:MGI:2147274]	0.0107632	22.4927	14.0974	17.1196	17.9032	6.97032	5.02478	5.05149	5.6822	3.15075	1.6557	12.221
ENSMUSG00000026548	Slamf9	SLAM family member 9 [Source:MGI Symbol;Acc:MGI:1923692]	0.01598	16.0662	13.4261	19.5652	16.3525	5.22774	6.28098	4.20957	5.23943	3.12104	1.64203	11.1131
ENSMUSG00000097363	Gm26717	predicted gene, 26717 [Source:MGI Symbol;Acc:MGI:5477211]	3.88496e-05	70.0487	69.8156	46.4674	62.1105	27.8813	22.6115	9.26106	19.918	3.11832	1.64077	42.1926
ENSMUSG00000086544	Chn1os3	chimerin 1, opposite strand 3 [Source:MGI Symbol;Acc:MGI:3705094]	0.010753	14.7809	27.5234	14.6739	18.9928	6.97032	6.28098	5.05149	6.10093	3.11309	1.63835	12.8918
ENSMUSG00000025875	Tspan17	tetraspanin 17 [Source:MGI Symbol;Acc:MGI:1921507]	0.000331445	43.0575	30.2087	61.1413	44.8025	15.6832	12.562	15.1545	14.4666	3.09697	1.63086	30.3359
ENSMUSG00000027931	Npr1	natriuretic peptide receptor 1 [Source:MGI Symbol;Acc:MGI:97371]	1.30128e-05	82.259	50.3478	73.3695	68.6588	24.3961	16.3305	26.0994	22.2753	3.08228	1.624	46.3834
ENSMUSG00000006345	Ggt1	gamma-glutamyltransferase 1 [Source:MGI Symbol;Acc:MGI:95706]	0.0393655	26.3486	9.39825	37.9076	24.5515	0	8.79337	15.1545	7.98261	3.07562	1.62088	16.5689
ENSMUSG00000043088	Il17re	interleukin 17 receptor E [Source:MGI Symbol;Acc:MGI:1889371]	2.72545e-11	226.212	161.113	185.869	191.065	64.4755	50.2478	72.4047	62.376	3.06311	1.615	128.689
ENSMUSG00000024663	Rab3il1	RAB3A interacting protein (rabin3)-like 1 [Source:MGI Symbol;Acc:MGI:1922010]	1.33802e-05	102.824	71.1582	73.3695	82.4505	45.3071	21.3553	14.3125	26.9917	3.05466	1.61101	55.4588
ENSMUSG00000075520	Malrd1	MAM and LDL receptor class A domain containing 1 [Source:MGI Symbol;Acc:MGI:1928271]	0.000137212	91.2561	54.3756	47.6902	64.4406	10.4555	30.1487	22.7317	21.112	3.05233	1.60991	43.3286
ENSMUSG00000028435	Aqp3	aquaporin 3 [Source:MGI Symbol;Acc:MGI:1333777]	0.0289789	18.6368	20.8104	6.11412	15.1871	6.97032	6.28098	1.68383	4.97838	3.05061	1.6091	10.2087
ENSMUSG00000064340	mt-Tl1	mitochondrially encoded tRNA leucine 1 [Source:MGI Symbol;Acc:MGI:102482]	0.000677471	71.9766	32.8939	40.3532	48.4079	17.4258	22.6115	7.57723	15.8715	3.04998	1.6088	32.5364
ENSMUSG00000097317	Gm17281	predicted gene, 17281 [Source:MGI Symbol;Acc:MGI:4936915]	0.0451941	14.7809	16.1113	7.33695	12.743	10.4555	1.2562	0.841915	4.18453	3.04527	1.60657	8.55852
ENSMUSG00000005355	Casp14	caspase 14 [Source:MGI Symbol;Acc:MGI:1335092]	0.00052592	70.0487	36.9217	31.7935	46.2546	12.1981	17.5867	15.9964	15.2604	3.03102	1.5998	30.9942
ENSMUSG00000037279	Ovol2	ovo like zinc finger 2 [Source:MGI Symbol;Acc:MGI:1338039]	0.00715227	28.9192	14.7687	23.2337	22.3072	8.71291	7.53718	5.8934	7.38116	3.02218	1.59559	14.926
ENSMUSG00000029811	Aoc1	amine oxidase, copper-containing 1 [Source:MGI Symbol;Acc:MGI:1923757]	1.15426e-13	368.238	292.017	484.239	381.498	125.466	109.289	143.967	126.241	3.02199	1.5955	255.257
ENSMUSG00000090039	Gm15894	predicted gene 15894 [Source:MGI Symbol;Acc:MGI:3801859]	0.0142006	17.3515	22.8243	18.3424	19.5061	5.22774	5.02478	9.26106	6.50453	2.99884	1.58441	13.0015
ENSMUSG00000032281	Acsbg1	acyl-CoA synthetase bubblegum family member 1 [Source:MGI Symbol;Acc:MGI:2385656]	4.1227e-05	160.662	159.099	70.9239	130.228	74.931	20.0991	35.3604	43.4635	2.99627	1.58317	86.7648
ENSMUSG00000097421	D630011A20Rik	RIKEN cDNA D630011A20 gene [Source:MGI Symbol;Acc:MGI:3642132]	0.00289147	26.9912	22.153	36.6848	28.6097	12.1981	7.53718	9.26106	9.66544	2.96	1.5656	18.9442
ENSMUSG00000074355	Gm10676	predicted gene 10676 [Source:MGI Symbol;Acc:MGI:3704283]	0.0431874	13.4956	14.0974	13.4511	13.6814	1.74258	6.28098	5.8934	4.63899	2.94921	1.56033	9.04237
ENSMUSG00000022947	Cbr3	carbonyl reductase 3 [Source:MGI Symbol;Acc:MGI:1309992]	1.21668e-08	323.895	343.036	258.016	308.316	148.119	115.57	53.0406	105.577	2.9203	1.54612	202.739
ENSMUSG00000021226	Acot2	acyl-CoA thioesterase 2 [Source:MGI Symbol;Acc:MGI:2159605]	6.76229e-19	363.096	345.721	398.641	369.153	137.664	134.413	111.133	127.737	2.88995	1.53105	241.416
ENSMUSG00000020866	Cacna1g	calcium channel, voltage-dependent, T type, alpha 1G subunit [Source:MGI Symbol;Acc:MGI:1201678]	5.19897e-20	1489.66	936.468	1269.29	1231.81	402.536	427.107	452.108	427.25	2.8831	1.52762	804.556
ENSMUSG00000087159	Gm15246	predicted gene 15246 [Source:MGI Symbol;Acc:MGI:3708120]	0.0338704	21.2074	17.4539	11.0054	16.5556	1.74258	8.79337	6.73532	5.75709	2.87568	1.5239	10.7985
ENSMUSG00000034730	Adgrb1	adhesion G protein-coupled receptor B1 [Source:MGI Symbol;Acc:MGI:1933736]	0.00512636	62.3369	21.4817	26.9022	36.9069	10.4555	11.3058	16.8383	12.8665	2.86845	1.52027	24.0404
ENSMUSG00000048078	Tenm4	teneurin transmembrane protein 4 [Source:MGI Symbol;Acc:MGI:2447063]	0.000231724	89.9708	65.1164	44.0217	66.3696	40.0794	12.562	16.8383	23.1599	2.86572	1.5189	43.2098
ENSMUSG00000039158	Akna	AT-hook transcription factor [Source:MGI Symbol;Acc:MGI:2140340]	0.000113872	73.9046	58.4034	51.3587	61.2222	19.1684	15.0744	30.3089	21.5172	2.84526	1.50856	39.705
ENSMUSG00000093577	Gm20632	predicted gene 20632 [Source:MGI Symbol;Acc:MGI:5313079]	0.00168315	48.8413	32.2226	24.4565	35.1735	17.4258	11.3058	8.41915	12.3836	2.84033	1.50606	22.7899
ENSMUSG00000032327	Stra6	stimulated by retinoic acid gene 6 [Source:MGI Symbol;Acc:MGI:107742]	0.00313181	40.4868	20.8104	61.1413	40.8128	12.1981	15.0744	15.9964	14.4229	2.82972	1.50066	26.3899
ENSMUSG00000045231	BC106179	cDNA sequence BC106179 [Source:MGI Symbol;Acc:MGI:3702726]	0.0356734	14.1383	15.44	13.4511	14.3431	3.48516	7.53718	4.20957	5.0773	2.82495	1.49822	9.2658
ENSMUSG00000032246	Calml4	calmodulin-like 4 [Source:MGI Symbol;Acc:MGI:1922850]	1.12167e-05	93.8267	58.4034	95.3804	82.5368	24.3961	33.9173	29.467	29.2602	2.82079	1.4961	53.2767
ENSMUSG00000074063	Osgin1	oxidative stress induced growth inhibitor 1 [Source:MGI Symbol;Acc:MGI:1919089]	9.66495e-28	1082.86	1180.15	1106.66	1123.22	358.972	370.578	465.579	398.376	2.81951	1.49544	724.847
ENSMUSG00000030089	Slc41a3	solute carrier family 41, member 3 [Source:MGI Symbol;Acc:MGI:1918949]	0.000198765	61.6942	37.593	72.1467	57.1446	19.1684	22.6115	19.364	20.3813	2.80378	1.48737	36.7633
ENSMUSG00000110170	St6galnac2	ST6 (alpha-N-acetyl-neuraminyl-2,3-beta-galactosyl-1,3)-N-acetylgalactosaminide alpha-2,6-sialyltransferase 2 [Source:MGI Symbol;Acc:MGI:107553]	0.00108905	68.7634	55.0469	28.125	50.6451	12.1981	17.5867	24.4155	18.0668	2.80322	1.48708	32.5783
ENSMUSG00000030747	Dgat2	diacylglycerol O-acyltransferase 2 [Source:MGI Symbol;Acc:MGI:1915050]	3.88818e-05	100.896	56.3895	83.1521	80.1458	43.5645	22.6115	20.206	28.794	2.78342	1.47686	51.3518
ENSMUSG00000018698	Lhx1	LIM homeobox protein 1 [Source:MGI Symbol;Acc:MGI:99783]	5.26047e-08	210.146	148.358	129.619	162.708	52.2774	51.504	72.4047	58.7287	2.7705	1.47015	103.979
ENSMUSG00000059900	Tmem40	transmembrane protein 40 [Source:MGI Symbol;Acc:MGI:2137870]	5.73547e-10	167.731	153.057	190.761	170.516	69.7032	67.8346	47.1472	61.5617	2.76985	1.46981	108.955
ENSMUSG00000102758	Naaladl2	N-acetylated alpha-linked acidic dipeptidase-like 2 [Source:MGI Symbol;Acc:MGI:2685867]	1.19639e-07	126.602	147.687	113.723	129.337	31.3665	54.0164	54.7245	46.7025	2.76939	1.46957	82.6346
ENSMUSG00000025082	Vwa2	von Willebrand factor A domain containing 2 [Source:MGI Symbol;Acc:MGI:2684334]	3.50903e-23	503.836	490.723	518.478	504.346	196.912	170.843	181.854	183.203	2.75294	1.46097	321.143
ENSMUSG00000036745	Ttll7	tubulin tyrosine ligase-like family, member 7 [Source:MGI Symbol;Acc:MGI:1918142]	9.62149e-18	561.675	465.885	420.652	482.737	169.03	167.074	191.957	176.02	2.74251	1.4555	306.717
ENSMUSG00000032726	Bmp8a	bone morphogenetic protein 8a [Source:MGI Symbol;Acc:MGI:104515]	0.0175156	22.4927	17.4539	17.1196	19.022	6.97032	6.28098	7.57723	6.94285	2.73981	1.45407	12.0792
ENSMUSG00000045094	Arhgef37	Rho guanine nucleotide exchange factor (GEF) 37 [Source:MGI Symbol;Acc:MGI:3045339]	0.00765214	25.0633	40.2782	17.1196	27.487	8.71291	11.3058	10.103	10.0405	2.7376	1.45291	17.4465
ENSMUSG00000024818	Slc25a45	solute carrier family 25, member 45 [Source:MGI Symbol;Acc:MGI:2147731]	0.000192094	66.8354	41.6208	52.5815	53.6792	24.3961	16.3305	18.5221	19.7496	2.71799	1.44254	33.9296
ENSMUSG00000017652	Cd40	CD40 antigen [Source:MGI Symbol;Acc:MGI:88336]	9.48974e-09	214.002	149.029	218.886	193.972	73.1884	87.9337	53.0406	71.3876	2.71717	1.44211	122.585
ENSMUSG00000002032	Tmem25	transmembrane protein 25 [Source:MGI Symbol;Acc:MGI:1918937]	0.000409065	42.4148	44.306	41.5761	42.7656	20.911	13.8182	12.6287	15.786	2.70909	1.43781	26.9797
ENSMUSG00000029851	Tcaf2	TRPM8 channel-associated factor 2 [Source:MGI Symbol;Acc:MGI:2385258]	0.00448153	31.4898	24.1669	28.125	27.9272	12.1981	8.79337	10.103	10.3648	2.69443	1.42998	17.5624
ENSMUSG00000037188	Grhl3	grainyhead like transcription factor 3 [Source:MGI Symbol;Acc:MGI:2655333]	2.10522e-05	83.5443	67.1304	57.4728	69.3825	26.1387	27.6363	23.5736	25.7829	2.69103	1.42816	43.5996
ENSMUSG00000074807	Gm10762	predicted gene 10762 [Source:MGI Symbol;Acc:MGI:3704209]	0.00815046	25.7059	28.8661	22.0109	25.5276	10.4555	6.28098	11.7868	9.50776	2.68492	1.42488	16.0199
ENSMUSG00000109864	Eid3	EP300 interacting inhibitor of differentiation 3 [Source:MGI Symbol;Acc:MGI:1913591]	0.00069454	44.9854	53.033	31.7935	43.2706	15.6832	17.5867	15.1545	16.1415	2.68071	1.42261	27.1291
ENSMUSG00000047728	Ly6g2	lymphocyte antigen 6 complex, locus G2 [Source:MGI Symbol;Acc:MGI:2385015]	0.00743728	43.0575	26.1808	29.3478	32.862	8.71291	8.79337	19.364	12.2901	2.67386	1.41892	20.5719
ENSMUSG00000097056	Gm4262	predicted gene 4262 [Source:MGI Symbol;Acc:MGI:3782439]	0.0001515	88.6855	80.5564	55.0271	74.7563	47.0497	15.0744	21.8898	28.0046	2.66943	1.41653	46.7517
ENSMUSG00000064366	mt-Tl2	mitochondrially encoded tRNA leucine 2 [Source:MGI Symbol;Acc:MGI:102481]	0.0499523	17.3515	14.7687	9.7826	13.9676	5.22774	3.76859	6.73532	5.24388	2.6636	1.41338	8.72371
ENSMUSG00000039005	Tlr4	toll-like receptor 4 [Source:MGI Symbol;Acc:MGI:96824]	1.23496e-09	252.561	208.775	165.081	208.806	69.7032	80.3966	87.5592	79.2196	2.63578	1.39823	129.586
ENSMUSG00000073771	Btbd19	BTB (POZ) domain containing 19 [Source:MGI Symbol;Acc:MGI:1925861]	3.00721e-06	120.818	185.951	95.3804	134.05	50.5349	43.9669	58.934	51.1453	2.62096	1.3901	82.9045
ENSMUSG00000031891	Hsd11b2	hydroxysteroid 11-beta dehydrogenase 2 [Source:MGI Symbol;Acc:MGI:104720]	0.00206721	83.5443	36.2504	55.0271	58.2739	10.4555	27.6363	28.6251	22.239	2.62035	1.38976	36.035
ENSMUSG00000051335	Gfod1	glucose-fructose oxidoreductase domain containing 1 [Source:MGI Symbol;Acc:MGI:2145304]	3.00506e-05	83.5443	102.709	84.3749	90.2096	26.1387	27.6363	49.673	34.4827	2.61608	1.38741	55.7269
ENSMUSG00000086013	Gm15706	predicted gene 15706 [Source:MGI Symbol;Acc:MGI:3783146]	0.00815139	27.6339	24.8382	22.0109	24.8277	10.4555	8.79337	9.26106	9.50331	2.61253	1.38545	15.3243
ENSMUSG00000057228	Aadat	aminoadipate aminotransferase [Source:MGI Symbol;Acc:MGI:1345167]	6.19674e-05	83.5443	67.1304	63.5869	71.4205	41.8219	21.3553	19.364	27.5138	2.59581	1.37618	43.9067
ENSMUSG00000072812	Ahnak2	AHNAK nucleoprotein 2 [Source:MGI Symbol;Acc:MGI:2144831]	1.36275e-19	625.297	757.23	670.108	684.212	296.239	226.115	271.938	264.764	2.58423	1.36973	419.448
ENSMUSG00000038260	Trpm4	transient receptor potential cation channel, subfamily M, member 4 [Source:MGI Symbol;Acc:MGI:1915917]	7.21663e-22	1386.84	1106.31	1077.31	1190.15	425.19	454.743	505.149	461.694	2.57779	1.36614	728.457
ENSMUSG00000055632	Hmcn2	hemicentin 2 [Source:MGI Symbol;Acc:MGI:2677838]	0.0012128	49.4839	35.5791	50.1358	45.0663	27.8813	13.8182	10.9449	17.5481	2.56815	1.36073	27.5182
ENSMUSG00000082789	Gm13284	predicted gene 13284 [Source:MGI Symbol;Acc:MGI:3701980]	0.0337296	17.3515	18.7965	19.5652	18.5711	8.71291	11.3058	1.68383	7.23417	2.56713	1.36016	11.3369
ENSMUSG00000048458	Inka2	inka box actin regulator 2 [Source:MGI Symbol;Acc:MGI:1923497]	0.000144816	53.9825	100.695	70.9239	75.2006	40.0794	27.6363	20.206	29.3072	2.56594	1.35949	45.8934
ENSMUSG00000022419	Deptor	DEP domain containing MTOR-interacting protein [Source:MGI Symbol;Acc:MGI:2146322]	1.03524e-11	309.757	244.355	234.782	262.964	108.04	91.7023	107.765	102.502	2.56544	1.35921	160.462
ENSMUSG00000086389	Gm15998	predicted gene 15998 [Source:MGI Symbol;Acc:MGI:3802094]	0.000211263	50.1266	98.0103	68.4782	72.205	27.8813	23.8677	32.8347	28.1946	2.56096	1.35668	44.0105
ENSMUSG00000044716	Dok7	docking protein 7 [Source:MGI Symbol;Acc:MGI:3584043]	8.31636e-11	295.618	213.475	229.891	246.328	95.842	105.52	87.5592	96.3072	2.55773	1.35486	150.021
ENSMUSG00000024302	Dtna	dystrobrevin alpha [Source:MGI Symbol;Acc:MGI:106039]	2.2015e-05	95.112	83.2416	73.3695	83.9077	22.6536	38.9421	37.0443	32.88	2.55194	1.35159	51.0277
ENSMUSG00000022790	Igsf11	immunoglobulin superfamily, member 11 [Source:MGI Symbol;Acc:MGI:2388477]	0.00107811	58.481	38.9356	52.5815	49.9994	13.9406	28.8925	15.9964	19.6098	2.54971	1.35033	30.3895
ENSMUSG00000038879	Nipal2	NIPA-like domain containing 2 [Source:MGI Symbol;Acc:MGI:1924488]	0.0248794	16.7089	16.7826	29.3478	20.9464	8.71291	7.53718	8.41915	8.22308	2.54727	1.34895	12.7233
ENSMUSG00000031380	Vegfd	vascular endothelial growth factor D [Source:MGI Symbol;Acc:MGI:108037]	0.0406832	28.9192	13.4261	9.7826	17.3759	10.4555	5.02478	5.05149	6.84392	2.53889	1.3442	10.532
ENSMUSG00000021947	Cryl1	crystallin, lambda 1 [Source:MGI Symbol;Acc:MGI:1915881]	8.93444e-07	150.38	203.405	196.875	183.553	109.783	60.2974	47.9892	72.6897	2.52516	1.33637	110.863
ENSMUSG00000024354	Slc23a1	solute carrier family 23 (nucleobase transporters), member 1 [Source:MGI Symbol;Acc:MGI:1341903]	0.0259088	19.9221	18.7965	23.2337	20.6508	5.22774	10.0496	9.26106	8.17946	2.52471	1.33612	12.4713
ENSMUSG00000017754	Pltp	phospholipid transfer protein [Source:MGI Symbol;Acc:MGI:103151]	9.1968e-06	78.4031	81.2277	108.831	89.4874	40.0794	32.6611	33.6766	35.4724	2.52274	1.33499	54.0151
ENSMUSG00000041482	Piezo2	piezo-type mechanosensitive ion channel component 2 [Source:MGI Symbol;Acc:MGI:1918781]	0.00030174	2497.97	1563.47	1506.52	1855.99	561.111	636.891	1010.3	736.1	2.52138	1.33421	1119.89
ENSMUSG00000043822	Adamtsl5	ADAMTS-like 5 [Source:MGI Symbol;Acc:MGI:1913798]	2.03788e-17	493.554	512.876	416.983	474.471	202.139	178.38	184.379	188.3	2.51977	1.33329	286.172
ENSMUSG00000097493	9930014A18Rik	RIKEN cDNA 9930014A18 gene [Source:MGI Symbol;Acc:MGI:2444091]	2.44829e-05	92.5414	115.464	96.6032	101.536	22.6536	48.9916	49.673	40.4394	2.51083	1.32816	61.0969
ENSMUSG00000025993	Slc40a1	solute carrier family 40 (iron-regulated transporter), member 1 [Source:MGI Symbol;Acc:MGI:1315204]	1.00214e-22	1521.15	1222.44	1409.92	1384.5	540.2	619.305	501.781	553.762	2.50018	1.32203	830.741
ENSMUSG00000019966	Kitl	kit ligand [Source:MGI Symbol;Acc:MGI:96974]	7.45908e-05	66.8354	65.1164	91.7119	74.5546	38.3368	30.1487	21.0479	29.8445	2.49811	1.32083	44.7101
ENSMUSG00000040272	Accs	1-aminocyclopropane-1-carboxylate synthase (non-functional) [Source:MGI Symbol;Acc:MGI:1919717]	2.86767e-10	284.051	206.09	229.891	240.011	88.8716	95.4709	104.397	96.2467	2.4937	1.31829	143.764
ENSMUSG00000042759	Apobr	apolipoprotein B receptor [Source:MGI Symbol;Acc:MGI:2176230]	2.07469e-08	228.783	252.41	157.744	212.979	104.555	72.8594	79.9819	85.7987	2.48231	1.31168	127.18
ENSMUSG00000047528	Flacc1	flagellum associated containing coiled-coil domains 1 [Source:MGI Symbol;Acc:MGI:1918359]	0.0315044	18.6368	36.9217	12.2283	22.5956	13.9406	10.0496	3.36766	9.11929	2.47778	1.30905	13.4763
ENSMUSG00000022098	Bmp1	bone morphogenetic protein 1 [Source:MGI Symbol;Acc:MGI:88176]	3.36619e-22	3140.62	2324.05	2547.14	2670.61	1031.61	1020.03	1182.89	1078.18	2.47697	1.30857	1592.43
ENSMUSG00000023036	Pcdhgc4	protocadherin gamma subfamily C, 4 [Source:MGI Symbol;Acc:MGI:1935203]	0.0094661	29.5618	24.1669	29.3478	27.6922	12.1981	8.79337	12.6287	11.2067	2.47103	1.30511	16.4855
ENSMUSG00000022537	Tmem44	transmembrane protein 44 [Source:MGI Symbol;Acc:MGI:1924489]	1.48875e-07	210.789	131.576	172.418	171.594	78.4162	60.2974	69.8789	69.5308	2.46789	1.30328	102.063
ENSMUSG00000097350	4732491K20Rik	RIKEN cDNA 4732491K20 gene [Source:MGI Symbol;Acc:MGI:3026975]	7.536e-05	66.1928	61.7599	78.2608	68.7378	33.109	23.8677	26.9413	27.9727	2.45732	1.29709	40.7652
ENSMUSG00000035403	Crb2	crumbs family member 2 [Source:MGI Symbol;Acc:MGI:2679260]	0.00437224	47.556	28.8661	30.5706	35.6642	20.911	12.562	10.103	14.5253	2.45532	1.29591	21.1389
ENSMUSG00000106621	Gm42752	predicted gene 42752 [Source:MGI Symbol;Acc:MGI:5662889]	1.58289e-05	152.95	79.8851	119.837	117.557	48.7923	50.2478	45.4634	48.1678	2.44058	1.28722	69.3896
ENSMUSG00000103009	Gm4430	predicted gene 4430 [Source:MGI Symbol;Acc:MGI:3782614]	0.00614501	31.4898	37.593	33.0163	34.033	8.71291	18.8429	14.3125	13.9561	2.43857	1.28604	20.0769
ENSMUSG00000106662	Gm43034	predicted gene 43034 [Source:MGI Symbol;Acc:MGI:5663171]	0.000861431	52.6972	50.3478	41.5761	48.207	17.4258	25.1239	16.8383	19.796	2.43519	1.28403	28.411
ENSMUSG00000041144	Dnah7b	dynein, axonemal, heavy chain 7B [Source:MGI Symbol;Acc:MGI:2684953]	3.9534e-05	79.6884	89.9547	67.2554	78.9662	31.3665	28.8925	37.0443	32.4344	2.43464	1.28371	46.5317
ENSMUSG00000024427	Spry4	sprouty RTK signaling antagonist 4 [Source:MGI Symbol;Acc:MGI:1345144]	9.47521e-05	107.322	132.918	67.2554	102.499	29.6239	46.4793	50.5149	42.206	2.42853	1.28008	60.2926
ENSMUSG00000055809	Dnaaf3	dynein, axonemal assembly factor 3 [Source:MGI Symbol;Acc:MGI:3588207]	0.0137924	39.8442	26.1808	19.5652	28.5301	12.1981	8.79337	14.3125	11.768	2.42438	1.27761	16.7621
ENSMUSG00000055926	Gm14137	predicted gene 14137 [Source:MGI Symbol;Acc:MGI:3651144]	5.21104e-08	178.656	156.414	147.962	161.011	64.4755	56.5288	78.2981	66.4341	2.42361	1.27716	94.5765
ENSMUSG00000026628	Atf3	activating transcription factor 3 [Source:MGI Symbol;Acc:MGI:109384]	1.04561e-06	295.618	607.53	392.527	431.892	249.189	130.644	154.912	178.249	2.42297	1.27678	253.643
ENSMUSG00000029162	Khk	ketohexokinase [Source:MGI Symbol;Acc:MGI:1096353]	9.30743e-07	127.887	165.141	178.532	157.187	90.6142	52.7602	51.3568	64.9104	2.42159	1.27596	92.2763
ENSMUSG00000103041	Gm37305	predicted gene, 37305 [Source:MGI Symbol;Acc:MGI:5610533]	2.11764e-05	133.671	110.094	100.272	114.679	29.6239	50.2478	62.3017	47.3911	2.41984	1.27491	67.2876
ENSMUSG00000027695	Pld1	phospholipase D1 [Source:MGI Symbol;Acc:MGI:109585]	2.30062e-09	170.945	177.224	173.641	173.937	78.4162	64.066	73.2466	71.9096	2.41882	1.27431	102.027
ENSMUSG00000074580	4931440P22Rik	RIKEN cDNA 4931440P22 gene [Source:MGI Symbol;Acc:MGI:1918254]	0.000534953	63.6222	44.9773	51.3587	53.3194	24.3961	22.6115	19.364	22.1239	2.41004	1.26905	31.1955
ENSMUSG00000031842	Pde4c	phosphodiesterase 4C, cAMP specific [Source:MGI Symbol;Acc:MGI:99556]	1.29759e-08	395.229	280.605	336.277	337.37	123.723	113.058	186.905	141.229	2.38882	1.2563	196.142
ENSMUSG00000070604	Vsig10l	V-set and immunoglobulin domain containing 10 like [Source:MGI Symbol;Acc:MGI:1922940]	0.000332043	89.3281	67.8016	51.3587	69.4961	27.8813	25.1239	34.5185	29.1746	2.38208	1.25222	40.3216
ENSMUSG00000036764	Dnajc12	DnaJ heat shock protein family (Hsp40) member C12 [Source:MGI Symbol;Acc:MGI:1353428]	0.0102859	20.5648	57.0608	37.9076	38.511	20.911	17.5867	10.103	16.2002	2.37719	1.24926	22.3108
ENSMUSG00000063838	Cdc42ep5	CDC42 effector protein (Rho GTPase binding) 5 [Source:MGI Symbol;Acc:MGI:1929745]	0.000707306	71.9766	51.0191	63.5869	62.1942	17.4258	33.9173	27.7832	26.3754	2.35804	1.23759	35.8188
ENSMUSG00000079620	Muc4	mucin 4 [Source:MGI Symbol;Acc:MGI:2153525]	0.00212288	36.631	68.473	44.0217	49.7085	22.6536	23.8677	16.8383	21.1199	2.35364	1.23489	28.5887
ENSMUSG00000026205	Slc23a3	solute carrier family 23 (nucleobase transporters), member 3 [Source:MGI Symbol;Acc:MGI:104516]	0.000218631	77.7605	94.6538	66.0326	79.4823	52.2774	26.3801	22.7317	33.7964	2.3518	1.23376	45.6859
ENSMUSG00000026072	Il1r1	interleukin 1 receptor, type I [Source:MGI Symbol;Acc:MGI:96545]	2.39274e-15	981.967	728.364	738.586	816.306	320.635	370.578	351.92	347.711	2.34766	1.23122	468.595
ENSMUSG00000015709	Arnt2	aryl hydrocarbon receptor nuclear translocator 2 [Source:MGI Symbol;Acc:MGI:107188]	5.19758e-11	334.177	257.109	267.799	286.362	123.723	119.339	122.92	121.994	2.34735	1.23103	164.368
ENSMUSG00000006800	Sulf2	sulfatase 2 [Source:MGI Symbol;Acc:MGI:1919293]	0.0228068	17.3515	24.8382	28.125	23.4382	15.6832	7.53718	6.73532	9.98524	2.34729	1.23099	13.453
ENSMUSG00000104475	D630036G22Rik	RIKEN cDNA D630036G22 gene [Source:MGI Symbol;Acc:MGI:3045265]	0.0221248	28.2765	23.4956	17.1196	22.9639	10.4555	8.79337	10.103	9.78395	2.3471	1.23088	13.18
ENSMUSG00000047654	Tssk6	testis-specific serine kinase 6 [Source:MGI Symbol;Acc:MGI:2148775]	0.00712565	43.7001	33.5652	36.6848	37.9833	8.71291	21.3553	18.5221	16.1968	2.34512	1.22966	21.7866
ENSMUSG00000028926	Cdk14	cyclin-dependent kinase 14 [Source:MGI Symbol;Acc:MGI:894318]	3.67524e-06	104.752	117.478	116.168	112.799	40.0794	59.0412	45.4634	48.1947	2.3405	1.22681	64.6047
ENSMUSG00000025041	Nt5c2	5-nucleotidase, cytosolic II [Source:MGI Symbol;Acc:MGI:2178563]	1.35876e-17	2186.29	1566.82	1857.47	1870.19	759.765	894.412	743.411	799.196	2.3401	1.22657	1071
ENSMUSG00000073787	Gm10575	predicted gene 10575 [Source:MGI Symbol;Acc:MGI:3708765]	0.00119077	73.2619	50.3478	57.4728	60.3608	17.4258	26.3801	33.6766	25.8275	2.33707	1.2247	34.5333
ENSMUSG00000029919	Hpgds	hematopoietic prostaglandin D synthase [Source:MGI Symbol;Acc:MGI:1859384]	0.0380125	14.7809	26.8521	25.6793	22.4375	8.71291	7.53718	12.6287	9.62627	2.33086	1.22086	12.8112
ENSMUSG00000086382	Chrna1os	cholinergic receptor, nicotinic, alpha polypeptide 1 (muscle), opposite strand [Source:MGI Symbol;Acc:MGI:3651120]	0.0471845	10.925	22.8243	25.6793	19.8096	8.71291	10.0496	6.73532	8.49926	2.33074	1.22079	11.3103
ENSMUSG00000038295	Atg9b	autophagy related 9B [Source:MGI Symbol;Acc:MGI:2685420]	0.000413472	2550.03	2068.29	1323.1	1980.47	1082.14	614.28	852.86	849.761	2.33062	1.22071	1130.71
ENSMUSG00000030643	Rab30	RAB30, member RAS oncogene family [Source:MGI Symbol;Acc:MGI:1923235]	0.000383421	82.9017	55.7182	69.701	69.4403	34.8516	21.3553	33.6766	29.9612	2.31768	1.21268	39.4791
ENSMUSG00000071202	Ccdc78	coiled-coil domain containing 78 [Source:MGI Symbol;Acc:MGI:2685784]	0.0485049	16.7089	32.8939	14.6739	21.4255	12.1981	3.76859	11.7868	9.25116	2.31599	1.21163	12.1744
ENSMUSG00000028698	Pik3r3	phosphoinositide-3-kinase regulatory subunit 3 [Source:MGI Symbol;Acc:MGI:109277]	8.15182e-07	368.88	237.641	232.337	279.619	85.3865	148.231	131.339	121.652	2.29852	1.2007	157.967
ENSMUSG00000023931	Efhb	EF hand domain family, member B [Source:MGI Symbol;Acc:MGI:3045296]	0.0110179	45.628	49.0052	23.2337	39.289	24.3961	7.53718	19.364	17.0991	2.29772	1.2002	22.1898
ENSMUSG00000032357	Tinag	tubulointerstitial nephritis antigen [Source:MGI Symbol;Acc:MGI:1349477]	0.000105299	121.461	72.5008	150.407	114.79	48.7923	51.504	49.673	49.9898	2.29626	1.19929	64.7998
ENSMUSG00000038178	Slc43a2	solute carrier family 43, member 2 [Source:MGI Symbol;Acc:MGI:2442746]	7.41883e-06	203.72	133.589	183.424	173.578	78.4162	97.9833	50.5149	75.6381	2.29484	1.1984	97.9395
ENSMUSG00000020583	Matn3	matrilin 3 [Source:MGI Symbol;Acc:MGI:1328350]	0.0304727	21.85	16.7826	28.125	22.2525	15.6832	7.53718	5.8934	9.7046	2.29299	1.19723	12.5479
ENSMUSG00000022615	Tymp	thymidine phosphorylase [Source:MGI Symbol;Acc:MGI:1920212]	0.00176029	51.4119	43.6347	45.2445	46.7637	20.911	25.1239	15.1545	20.3965	2.29274	1.19707	26.3673
ENSMUSG00000062866	Phactr2	phosphatase and actin regulator 2 [Source:MGI Symbol;Acc:MGI:2446138]	2.99302e-08	175.443	179.909	150.407	168.587	78.4162	69.0908	73.2466	73.5845	2.29106	1.19602	95.0021
ENSMUSG00000063354	Slc39a4	solute carrier family 39 (zinc transporter), member 4 [Source:MGI Symbol;Acc:MGI:1919277]	0.0119905	32.7751	33.5652	29.3478	31.896	8.71291	18.8429	14.3125	13.9561	2.28545	1.19248	17.9399
ENSMUSG00000106734	Gm20559	predicted gene, 20559 [Source:MGI Symbol;Acc:MGI:5295666]	0.00798453	39.8442	34.9078	31.7935	35.5151	12.1981	15.0744	19.364	15.5455	2.2846	1.19194	19.9697
ENSMUSG00000025017	Pik3ap1	phosphoinositide-3-kinase adaptor protein 1 [Source:MGI Symbol;Acc:MGI:1933177]	0.0344715	16.7089	23.4956	22.0109	20.7384	10.4555	7.53718	9.26106	9.08458	2.28282	1.19082	11.6539
ENSMUSG00000061603	Akap6	A kinase (PRKA) anchor protein 6 [Source:MGI Symbol;Acc:MGI:3050566]	0.0404221	24.4206	24.1669	15.8967	21.4948	5.22774	13.8182	9.26106	9.43566	2.27804	1.18779	12.0591
ENSMUSG00000042182	Bend6	BEN domain containing 6 [Source:MGI Symbol;Acc:MGI:2444572]	0.0165438	31.4898	31.5513	42.7989	35.28	8.71291	15.0744	22.7317	15.5063	2.2752	1.18599	19.7737
ENSMUSG00000031980	Agt	angiotensinogen (serpin peptidase inhibitor, clade A, member 8) [Source:MGI Symbol;Acc:MGI:87963]	0.0216814	43.0575	18.1252	83.1521	48.1116	24.3961	16.3305	22.7317	21.1528	2.27448	1.18554	26.9588
ENSMUSG00000056492	Adgrf5	adhesion G protein-coupled receptor F5 [Source:MGI Symbol;Acc:MGI:2182928]	0.0438697	17.3515	16.1113	20.788	18.0836	10.4555	7.53718	5.8934	7.96202	2.27123	1.18348	10.1216
ENSMUSG00000079608	Stard6	StAR-related lipid transfer (START) domain containing 6 [Source:MGI Symbol;Acc:MGI:2156774]	0.0285406	23.778	28.8661	22.0109	24.885	6.97032	12.562	13.4706	11.001	2.26207	1.17764	13.884
ENSMUSG00000104728	Gm42462	predicted gene 42462 [Source:MGI Symbol;Acc:MGI:5662599]	0.0199477	31.4898	28.1947	28.125	29.2698	6.97032	20.0991	11.7868	12.9521	2.25985	1.17623	16.3177
ENSMUSG00000027376	Prom2	prominin 2 [Source:MGI Symbol;Acc:MGI:2138997]	5.23317e-12	888.14	680.03	591.847	720.006	348.516	281.388	326.663	318.856	2.25809	1.17511	401.15
ENSMUSG00000027947	Il6ra	interleukin 6 receptor, alpha [Source:MGI Symbol;Acc:MGI:105304]	5.18439e-06	133.671	121.506	111.277	122.151	71.4458	48.9916	42.0957	54.1777	2.25464	1.1729	67.9736
ENSMUSG00000028961	Pgd	phosphogluconate dehydrogenase [Source:MGI Symbol;Acc:MGI:97553]	1.37311e-20	5001.09	4054.67	3758.96	4271.58	2028.36	1811.43	1846.32	1895.37	2.25369	1.17229	2376.2
ENSMUSG00000027985	Lef1	lymphoid enhancer binding factor 1 [Source:MGI Symbol;Acc:MGI:96770]	0.00118094	82.259	43.6347	70.9239	65.6059	27.8813	32.6611	26.9413	29.1612	2.24976	1.16977	36.4446
ENSMUSG00000106891	Gm43460	predicted gene 43460 [Source:MGI Symbol;Acc:MGI:5663597]	0.0416118	19.9221	21.4817	19.5652	20.323	6.97032	10.0496	10.103	9.04096	2.24788	1.16857	11.282
ENSMUSG00000034422	Parp14	poly (ADP-ribose) polymerase family, member 14 [Source:MGI Symbol;Acc:MGI:1919489]	9.97191e-11	496.767	499.45	361.956	452.724	212.595	172.099	222.266	202.32	2.23767	1.162	250.405
ENSMUSG00000097729	2310015A10Rik	RIKEN cDNA 2310015A10 gene [Source:MGI Symbol;Acc:MGI:1916798]	1.69104e-05	149.737	116.135	108.831	124.901	57.5052	42.7107	67.3532	55.8563	2.23612	1.161	69.045
ENSMUSG00000022799	Arhgap31	Rho GTPase activating protein 31 [Source:MGI Symbol;Acc:MGI:1333857]	3.99864e-08	231.353	281.947	196.875	236.725	92.3568	106.777	118.71	105.948	2.23436	1.15986	130.777
ENSMUSG00000030000	Add2	adducin 2 (beta) [Source:MGI Symbol;Acc:MGI:87919]	9.11584e-05	106.68	111.436	78.2608	98.7923	59.2478	43.9669	29.467	44.2272	2.23374	1.15946	54.5651
ENSMUSG00000055912	Tmem150a	transmembrane protein 150A [Source:MGI Symbol;Acc:MGI:2385244]	1.9264e-11	342.532	326.253	314.266	327.684	125.466	153.256	161.648	146.79	2.23233	1.15855	180.894
ENSMUSG00000061132	Blnk	B cell linker [Source:MGI Symbol;Acc:MGI:96878]	7.3646e-14	619.513	552.483	550.271	574.089	217.823	300.231	254.258	257.437	2.23002	1.15705	316.652
ENSMUSG00000040829	Zmynd15	zinc finger, MYND-type containing 15 [Source:MGI Symbol;Acc:MGI:3603821]	0.000203343	90.6134	85.9269	66.0326	80.8576	50.5349	26.3801	31.9928	36.3026	2.22732	1.15531	44.555
ENSMUSG00000090399	Gm38399	predicted gene, 38399 [Source:MGI Symbol;Acc:MGI:5620007]	0.00242506	82.259	91.2973	44.0217	72.526	29.6239	22.6115	45.4634	32.5663	2.22703	1.15512	39.9597
ENSMUSG00000034209	Rasl10a	RAS-like, family 10, member A [Source:MGI Symbol;Acc:MGI:1922918]	1.39196e-10	290.477	260.466	313.043	287.995	118.496	135.669	133.864	129.343	2.2266	1.15484	158.652
ENSMUSG00000043782	Bicdl2	BICD family like cargo adaptor 2 [Source:MGI Symbol;Acc:MGI:2388267]	4.75858e-07	174.158	169.168	182.201	175.176	90.6142	56.5288	89.243	78.7953	2.22317	1.15262	96.3804
ENSMUSG00000107121	1110006O24Rik	RIKEN cDNA 1110006O24 gene [Source:MGI Symbol;Acc:MGI:1913373]	0.00271273	57.8384	51.0191	35.4619	48.1065	20.911	21.3553	22.7317	21.666	2.22037	1.1508	26.4404
ENSMUSG00000038712	Mindy1	MINDY lysine 48 deubiquitinase 1 [Source:MGI Symbol;Acc:MGI:1922257]	1.54831e-18	919.63	807.578	802.173	843.127	378.14	405.751	355.288	379.727	2.22035	1.15079	463.401
ENSMUSG00000053198	Prx	periaxin [Source:MGI Symbol;Acc:MGI:108176]	2.14231e-09	321.324	293.36	232.337	282.34	121.981	123.107	137.232	127.44	2.21548	1.14762	154.9
ENSMUSG00000027171	Prrg4	proline rich Gla (G-carboxyglutamic acid) 4 (transmembrane) [Source:MGI Symbol;Acc:MGI:2442211]	5.30427e-07	991.606	910.959	484.239	795.601	294.496	345.454	439.48	359.81	2.21117	1.14481	435.791
ENSMUSG00000021223	Papln	papilin, proteoglycan-like sulfated glycoprotein [Source:MGI Symbol;Acc:MGI:2386139]	0.00535269	48.8413	36.9217	56.25	47.3376	34.8516	12.562	16.8383	21.4173	2.21025	1.14421	25.9203
ENSMUSG00000051076	Vtcn1	V-set domain containing T cell activation inhibitor 1 [Source:MGI Symbol;Acc:MGI:3039619]	0.000217265	92.5414	75.186	117.391	95.0395	54.02	46.4793	29.467	43.3221	2.19379	1.13342	51.7174
ENSMUSG00000022210	Dhrs4	dehydrogenase/reductase (SDR family) member 4 [Source:MGI Symbol;Acc:MGI:90169]	1.16657e-11	397.799	461.185	446.331	435.105	240.476	170.843	184.379	198.566	2.19124	1.13175	236.539
ENSMUSG00000086245	Gm16170	predicted gene 16170 [Source:MGI Symbol;Acc:MGI:3805548]	0.0339989	43.7001	21.4817	24.4565	29.8794	8.71291	13.8182	18.5221	13.6844	2.18347	1.12662	16.195
ENSMUSG00000026649	Cfap126	cilia and flagella associated protein 126 [Source:MGI Symbol;Acc:MGI:1922722]	0.000973475	64.9075	64.4451	84.3749	71.2425	48.7923	28.8925	20.206	32.6302	2.18333	1.12653	38.6123
ENSMUSG00000025283	Sat1	spermidine/spermine N1-acetyl transferase 1 [Source:MGI Symbol;Acc:MGI:98233]	8.92853e-12	357.955	407.481	359.511	374.982	193.427	172.099	150.703	172.076	2.17917	1.12378	202.906
ENSMUSG00000017405	Nek8	NIMA (never in mitosis gene a)-related expressed kinase 8 [Source:MGI Symbol;Acc:MGI:1890646]	2.27895e-13	654.859	517.575	519.701	564.045	252.674	265.057	259.31	259.014	2.17766	1.12278	305.031
ENSMUSG00000097343	9030407P20Rik	RIKEN cDNA 9030407P20 gene [Source:MGI Symbol;Acc:MGI:1918818]	0.0105519	36.631	32.8939	31.7935	33.7728	13.9406	17.5867	15.1545	15.5606	2.1704	1.11796	18.2121
ENSMUSG00000029804	Herc3	hect domain and RLD 3 [Source:MGI Symbol;Acc:MGI:1921248]	7.04954e-13	882.999	652.507	676.222	737.243	317.15	355.504	349.395	340.683	2.16402	1.11371	396.56
ENSMUSG00000037855	Zfp365	zinc finger protein 365 [Source:MGI Symbol;Acc:MGI:2143676]	1.40869e-05	145.238	205.419	147.962	166.206	104.555	70.347	55.5664	76.8227	2.16351	1.11337	89.3837
ENSMUSG00000031400	G6pdx	glucose-6-phosphate dehydrogenase X-linked [Source:MGI Symbol;Acc:MGI:105979]	6.42662e-15	2488.34	1948.79	1709.51	2048.88	993.271	929.585	919.371	947.409	2.16261	1.11278	1101.47
ENSMUSG00000093553	Gm20633	predicted gene 20633 [Source:MGI Symbol;Acc:MGI:5313080]	0.0317845	30.8471	22.8243	20.788	24.8198	12.1981	8.79337	13.4706	11.4874	2.16062	1.11145	13.3325
ENSMUSG00000015085	Entpd2	ectonucleoside triphosphate diphosphohydrolase 2 [Source:MGI Symbol;Acc:MGI:1096863]	2.0261e-08	320.039	245.026	303.261	289.442	167.288	114.314	120.394	133.998	2.16004	1.11106	155.443
ENSMUSG00000092827	Mir3091	microRNA 3091 [Source:MGI Symbol;Acc:MGI:4834305]	0.0409603	21.85	31.5513	19.5652	24.3222	6.97032	15.0744	11.7868	11.2772	2.15676	1.10887	13.045
ENSMUSG00000036944	Tmem71	transmembrane protein 71 [Source:MGI Symbol;Acc:MGI:2146049]	0.000204347	104.752	134.932	73.3695	104.351	48.7923	57.785	38.7281	48.4351	2.15445	1.10732	55.9159
ENSMUSG00000032596	Uba7	ubiquitin-like modifier activating enzyme 7 [Source:MGI Symbol;Acc:MGI:1349462]	4.40965e-05	170.945	151.043	139.402	153.797	90.6142	40.1983	83.3496	71.3874	2.1544	1.10728	82.4093
ENSMUSG00000061878	Sphk1	sphingosine kinase 1 [Source:MGI Symbol;Acc:MGI:1316649]	3.06664e-13	663.213	560.538	507.472	577.075	270.1	257.52	276.148	267.923	2.15388	1.10694	309.152
ENSMUSG00000003863	Ppfia3	protein tyrosine phosphatase, receptor type, f polypeptide (PTPRF), interacting protein (liprin), alpha 3 [Source:MGI Symbol;Acc:MGI:1924037]	1.08406e-11	398.442	353.106	348.505	366.684	160.317	187.173	163.332	170.274	2.15349	1.10668	196.41
ENSMUSG00000020121	Srgap1	SLIT-ROBO Rho GTPase activating protein 1 [Source:MGI Symbol;Acc:MGI:2152936]	1.16754e-05	163.875	152.386	160.19	158.817	50.5349	101.752	69.037	73.7746	2.15273	1.10617	85.0425
ENSMUSG00000049985	Ankrd55	ankyrin repeat domain 55 [Source:MGI Symbol;Acc:MGI:1924568]	0.00968755	48.8413	27.5234	63.5869	46.6505	24.3961	23.8677	16.8383	21.7007	2.14972	1.10415	24.9498
ENSMUSG00000026817	Ak1	adenylate kinase 1 [Source:MGI Symbol;Acc:MGI:87977]	0.00477569	34.0604	63.1025	59.9184	52.3604	29.6239	25.1239	18.5221	24.4233	2.14387	1.10022	27.9371
ENSMUSG00000035246	Pcyt1b	phosphate cytidylyltransferase 1, choline, beta isoform [Source:MGI Symbol;Acc:MGI:2147987]	4.22281e-07	740.331	420.236	409.646	523.404	236.991	228.628	266.887	244.169	2.14362	1.10005	279.236
ENSMUSG00000014786	Slc9a5	solute carrier family 9 (sodium/hydrogen exchanger), member 5 [Source:MGI Symbol;Acc:MGI:2685542]	7.96645e-12	492.911	450.445	418.206	453.854	188.199	207.272	240.788	212.086	2.13995	1.09758	241.768
ENSMUSG00000027253	Lrp4	low density lipoprotein receptor-related protein 4 [Source:MGI Symbol;Acc:MGI:2442252]	2.34963e-08	471.704	305.443	350.951	376.033	160.317	174.611	192.798	175.909	2.13765	1.09603	200.124
ENSMUSG00000032350	Gclc	glutamate-cysteine ligase, catalytic subunit [Source:MGI Symbol;Acc:MGI:104990]	4.9969e-12	2307.11	1876.96	1474.73	1886.27	784.162	948.428	917.687	883.426	2.13517	1.09435	1002.84
ENSMUSG00000020034	Tcp11l2	t-complex 11 (mouse) like 2 [Source:MGI Symbol;Acc:MGI:2444679]	6.93214e-06	176.728	119.492	168.75	154.99	69.7032	77.8842	70.7208	72.7694	2.12988	1.09077	82.2206
ENSMUSG00000053469	Tg	thyroglobulin [Source:MGI Symbol;Acc:MGI:98733]	0.00309015	67.4781	39.6069	56.25	54.445	31.3665	22.6115	22.7317	25.5699	2.12926	1.09035	28.8751
ENSMUSG00000006154	Eps8l1	EPS8-like 1 [Source:MGI Symbol;Acc:MGI:1914675]	9.1382e-06	322.61	200.048	222.554	248.404	153.347	82.9089	114.5	116.919	2.12459	1.08718	131.485
ENSMUSG00000028555	Ttc39a	tetratricopeptide repeat domain 39A [Source:MGI Symbol;Acc:MGI:2444350]	2.59894e-08	211.431	195.349	194.429	200.403	94.0994	92.9585	95.9783	94.3454	2.12414	1.08688	106.058
ENSMUSG00000026679	Enkur	enkurin, TRPC channel interacting protein [Source:MGI Symbol;Acc:MGI:1918483]	3.59947e-05	123.388	96.6677	99.0488	106.368	54.02	52.7602	43.7796	50.1866	2.11946	1.08369	56.1817
ENSMUSG00000025176	Hoga1	4-hydroxy-2-oxoglutarate aldolase 1 [Source:MGI Symbol;Acc:MGI:1914682]	9.66857e-11	552.678	451.787	424.32	476.262	261.387	213.553	199.534	224.825	2.11837	1.08295	251.437
ENSMUSG00000032602	Slc25a20	solute carrier family 25 (mitochondrial carnitine/acylcarnitine translocase), member 20 [Source:MGI Symbol;Acc:MGI:1928738]	1.91189e-12	492.269	434.333	516.032	480.878	223.05	249.983	209.637	227.557	2.11322	1.07944	253.321
ENSMUSG00000021213	Akr1c13	aldo-keto reductase family 1, member C13 [Source:MGI Symbol;Acc:MGI:1351662]	1.63627e-05	157.449	117.478	161.413	145.447	73.1884	80.3966	53.0406	68.8752	2.11174	1.07843	76.5714
ENSMUSG00000110404	Rnf223	ring finger 223 [Source:MGI Symbol;Acc:MGI:3588193]	0.000175161	82.9017	100.024	85.5978	89.5079	38.3368	52.7602	36.2023	42.4331	2.10939	1.07682	47.0748
ENSMUSG00000028786	Tmem54	transmembrane protein 54 [Source:MGI Symbol;Acc:MGI:1913510]	3.04572e-10	356.027	290.003	349.728	331.919	167.288	153.256	151.545	157.363	2.10926	1.07674	174.557
ENSMUSG00000035349	Mia2	melanoma inhibitory activity 2 [Source:MGI Symbol;Acc:MGI:2159614]	3.68333e-08	397.157	314.17	266.576	325.968	135.921	159.537	168.383	154.614	2.10827	1.07606	171.354
ENSMUSG00000096979	Gm26880	predicted gene, 26880 [Source:MGI Symbol;Acc:MGI:5477374]	3.54593e-10	917.702	634.382	661.548	737.877	339.803	316.561	394.858	350.408	2.10577	1.07435	387.47
ENSMUSG00000047821	Trim16	tripartite motif-containing 16 [Source:MGI Symbol;Acc:MGI:2137356]	1.3232e-12	616.3	521.603	479.347	539.083	254.417	253.752	260.152	256.107	2.10492	1.07376	282.977
ENSMUSG00000057614	Gnai1	guanine nucleotide binding protein (G protein), alpha inhibiting 1 [Source:MGI Symbol;Acc:MGI:95771]	0.00417422	41.7722	108.08	74.5923	74.8148	38.3368	38.9421	29.467	35.582	2.1026	1.07218	39.2328
ENSMUSG00000053647	Gper1	G protein-coupled estrogen receptor 1 [Source:MGI Symbol;Acc:MGI:1924104]	0.000351538	128.53	84.5842	124.728	112.614	41.8219	48.9916	69.8789	53.5642	2.10241	1.07205	59.0499
ENSMUSG00000000253	Gmpr	guanosine monophosphate reductase [Source:MGI Symbol;Acc:MGI:1913605]	1.50873e-06	172.23	142.988	180.978	165.399	78.4162	87.9337	69.8789	78.7429	2.10049	1.07072	86.6556
ENSMUSG00000020250	Txnrd1	thioredoxin reductase 1 [Source:MGI Symbol;Acc:MGI:1354175]	4.8047e-15	11254.7	9937.98	7654.88	9615.85	4861.8	4521.05	4368.7	4583.85	2.09777	1.06886	5032.01
ENSMUSG00000028756	Pink1	PTEN induced putative kinase 1 [Source:MGI Symbol;Acc:MGI:1916193]	3.49509e-10	519.26	377.273	432.88	443.138	233.506	198.479	202.06	211.348	2.09672	1.06813	231.789
ENSMUSG00000038301	Snx10	sorting nexin 10 [Source:MGI Symbol;Acc:MGI:1919232]	4.79428e-05	156.806	168.497	136.956	154.087	99.3271	76.628	44.6215	73.5255	2.09569	1.06742	80.5611
ENSMUSG00000087589	D430040D24Rik	RIKEN cDNA D430040D24 gene [Source:MGI Symbol;Acc:MGI:2442526]	0.00868264	45.628	36.9217	33.0163	38.522	19.1684	20.0991	15.9964	18.4213	2.09117	1.06431	20.1007
ENSMUSG00000100505	Gm13283	predicted gene 13283 [Source:MGI Symbol;Acc:MGI:3649573]	0.00512016	57.8384	42.2921	45.2445	48.4583	19.1684	25.1239	25.2574	23.1833	2.09023	1.06366	25.2751
ENSMUSG00000019088	Dnase1l1	deoxyribonuclease 1-like 1 [Source:MGI Symbol;Acc:MGI:109628]	3.63302e-05	130.458	101.367	127.174	119.666	60.9903	65.3222	45.4634	57.2586	2.08992	1.06345	62.4074
ENSMUSG00000030562	Nox4	NADPH oxidase 4 [Source:MGI Symbol;Acc:MGI:1354184]	1.20103e-05	348.958	201.391	265.353	271.901	99.3271	130.644	160.806	130.259	2.08738	1.0617	141.642
ENSMUSG00000035877	Zhx3	zinc fingers and homeoboxes 3 [Source:MGI Symbol;Acc:MGI:2444772]	1.08573e-09	275.696	302.758	289.81	289.421	130.694	134.413	151.545	138.884	2.08391	1.05929	150.537
ENSMUSG00000023009	Nckap5l	NCK-associated protein 5-like [Source:MGI Symbol;Acc:MGI:3609653]	1.15695e-06	215.93	172.525	194.429	194.295	116.753	74.1156	89.243	93.3705	2.0809	1.05721	100.924
ENSMUSG00000059974	Ntm	neurotrimin [Source:MGI Symbol;Acc:MGI:2446259]	1.92218e-05	152.95	122.177	188.315	154.481	66.2181	76.628	79.9819	74.276	2.07982	1.05646	80.2049
ENSMUSG00000033721	Vav3	vav 3 oncogene [Source:MGI Symbol;Acc:MGI:1888518]	1.76771e-06	341.246	246.368	269.022	285.545	95.842	167.074	149.019	137.312	2.07954	1.05627	148.234
ENSMUSG00000032415	Ube2cbp	ubiquitin-conjugating enzyme E2C binding protein [Source:MGI Symbol;Acc:MGI:1917598]	1.03846e-05	113.749	141.645	133.288	129.561	64.4755	64.066	58.934	62.4918	2.07324	1.05189	67.0687
ENSMUSG00000074215	Gm10643	predicted gene 10643 [Source:MGI Symbol;Acc:MGI:3642507]	0.044612	22.4927	28.8661	15.8967	22.4185	15.6832	10.0496	6.73532	10.8227	2.07143	1.05063	11.5958
ENSMUSG00000034795	Ccdc122	coiled-coil domain containing 122 [Source:MGI Symbol;Acc:MGI:1918358]	0.00204615	66.8354	56.3895	62.3641	61.863	41.8219	28.8925	19.364	30.0262	2.0603	1.04286	31.8368
ENSMUSG00000040260	Daam2	dishevelled associated activator of morphogenesis 2 [Source:MGI Symbol;Acc:MGI:1923691]	0.00828642	64.9075	40.9495	44.0217	49.9596	17.4258	27.6363	27.7832	24.2818	2.05749	1.04089	25.6778
ENSMUSG00000027995	Tlr2	toll-like receptor 2 [Source:MGI Symbol;Acc:MGI:1346060]	3.79731e-08	451.139	364.518	547.826	454.494	240.476	242.446	181.012	221.311	2.05364	1.03819	233.183
ENSMUSG00000060380	C030014I23Rik	RIKEN cDNA C030014I23 gene [Source:MGI Symbol;Acc:MGI:1924631]	0.00535361	48.8413	41.6208	52.5815	47.6812	24.3961	27.6363	17.6802	23.2376	2.0519	1.03696	24.4436
ENSMUSG00000001870	Ltbp1	latent transforming growth factor beta binding protein 1 [Source:MGI Symbol;Acc:MGI:109151]	2.156e-07	414.508	318.869	415.761	383.046	135.921	222.347	202.06	186.776	2.05083	1.03621	196.27
ENSMUSG00000029828	4921507P07Rik	RIKEN cDNA 4921507P07 gene [Source:MGI Symbol;Acc:MGI:1918071]	0.0331347	27.6339	28.8661	19.5652	25.355	17.4258	11.3058	8.41915	12.3836	2.04747	1.03384	12.9715
ENSMUSG00000034379	Wdr5b	WD repeat domain 5B [Source:MGI Symbol;Acc:MGI:1916794]	9.91287e-05	128.53	93.9825	116.168	112.894	57.5052	46.4793	61.4598	55.1481	2.0471	1.03358	57.7454
ENSMUSG00000093424	6330562C20Rik	RIKEN cDNA 6330562C20 gene [Source:MGI Symbol;Acc:MGI:1923443]	0.0340794	23.778	29.5373	30.5706	27.962	19.1684	7.53718	14.3125	13.6727	2.0451	1.03217	14.2893
ENSMUSG00000045679	Pqlc3	PQ loop repeat containing [Source:MGI Symbol;Acc:MGI:2444067]	4.10352e-07	244.849	220.859	200.543	222.084	132.436	86.6775	106.923	108.679	2.04348	1.03103	113.405
ENSMUSG00000030401	Rtn2	reticulon 2 (Z-band associated protein) [Source:MGI Symbol;Acc:MGI:107612]	0.000329404	89.9708	75.8573	83.1521	82.9934	38.3368	46.4793	37.0443	40.6201	2.04316	1.0308	42.3733
ENSMUSG00000032009	Sesn3	sestrin 3 [Source:MGI Symbol;Acc:MGI:1922997]	1.5018e-11	1147.77	945.867	796.059	963.232	437.388	474.842	502.623	471.618	2.0424	1.03027	491.614
ENSMUSG00000005124	Ccn4	cellular communication network factor 4 [Source:MGI Symbol;Acc:MGI:1197008]	3.20421e-08	1565.49	899.547	1140.9	1201.98	521.032	565.288	679.425	588.582	2.04216	1.0301	613.396
ENSMUSG00000038042	Ptpdc1	protein tyrosine phosphatase domain containing 1 [Source:MGI Symbol;Acc:MGI:2145430]	1.0498e-05	124.674	168.497	150.407	147.859	80.1587	74.1156	63.1436	72.4726	2.04021	1.02872	75.3868
ENSMUSG00000038390	Gpr162	G protein-coupled receptor 162 [Source:MGI Symbol;Acc:MGI:1315214]	0.00639061	41.1295	67.1304	50.1358	52.7986	33.109	17.5867	26.9413	25.879	2.04021	1.02872	26.9195
ENSMUSG00000019852	Arfgef3	ARFGEF family member 3 [Source:MGI Symbol;Acc:MGI:106387]	7.45183e-06	303.973	322.897	222.554	283.141	109.783	123.107	184.379	139.09	2.03567	1.02551	144.052
ENSMUSG00000038074	Fkbp14	FK506 binding protein 14 [Source:MGI Symbol;Acc:MGI:2387639]	0.00583745	38.5589	75.8573	63.5869	59.3344	38.3368	26.3801	22.7317	29.1495	2.03552	1.0254	30.1848
ENSMUSG00000020300	Cpeb4	cytoplasmic polyadenylation element binding protein 4 [Source:MGI Symbol;Acc:MGI:1914829]	5.76353e-09	967.828	874.037	626.086	822.651	362.457	381.884	470.63	404.99	2.03128	1.02239	417.66
ENSMUSG00000105826	Gm42141	predicted gene, 42141 [Source:MGI Symbol;Acc:MGI:5625026]	0.0369151	30.8471	20.8104	31.7935	27.817	22.6536	10.0496	8.41915	13.7074	2.02934	1.02101	14.1096
ENSMUSG00000018166	Erbb3	erb-b2 receptor tyrosine kinase 3 [Source:MGI Symbol;Acc:MGI:95411]	7.82506e-12	3267.87	2485.84	2360.05	2704.59	1273.83	1190.87	1543.23	1335.98	2.02443	1.01751	1368.61
ENSMUSG00000023249	Parp3	poly (ADP-ribose) polymerase family, member 3 [Source:MGI Symbol;Acc:MGI:1891258]	2.49792e-10	322.61	355.12	326.494	334.741	176.001	163.305	157.438	165.581	2.02161	1.0155	169.16
ENSMUSG00000042834	Nrep	neuronal regeneration related protein [Source:MGI Symbol;Acc:MGI:99444]	1.77548e-07	1337.99	809.592	1221.6	1123.06	444.358	685.883	537.142	555.794	2.02064	1.01482	567.268
ENSMUSG00000003992	Ssbp2	single-stranded DNA binding protein 2 [Source:MGI Symbol;Acc:MGI:1914220]	0.017584	30.2045	36.9217	53.8043	40.3102	19.1684	23.8677	16.8383	19.9581	2.01974	1.01417	20.352
ENSMUSG00000027993	Trim2	tripartite motif-containing 2 [Source:MGI Symbol;Acc:MGI:1933163]	1.51744e-09	1513.44	1129.8	1148.23	1263.82	482.695	690.908	704.683	626.095	2.01858	1.01334	637.729
ENSMUSG00000015702	Anxa9	annexin A9 [Source:MGI Symbol;Acc:MGI:1923711]	0.000486804	72.6193	78.5425	79.4836	76.8818	40.0794	38.9421	35.3604	38.1273	2.01645	1.01182	38.7545
ENSMUSG00000028211	Trp53inp1	transformation related protein 53 inducible nuclear protein 1 [Source:MGI Symbol;Acc:MGI:1926609]	1.46931e-05	454.352	436.347	260.462	383.72	256.159	150.744	164.173	190.359	2.01578	1.01133	193.362
ENSMUSG00000003198	Zfp959	zinc finger protein 959 [Source:MGI Symbol;Acc:MGI:2385058]	4.98589e-05	107.322	111.436	117.391	112.05	64.4755	47.7355	54.7245	55.6451	2.01365	1.00981	56.4048
ENSMUSG00000110386	Gm42031	predicted gene, 42031 [Source:MGI Symbol;Acc:MGI:5624916]	0.0381818	38.5589	20.1391	35.4619	31.3866	15.6832	12.562	18.5221	15.5891	2.01337	1.00961	15.7975
ENSMUSG00000040466	Blvrb	biliverdin reductase B (flavin reductase (NADPH)) [Source:MGI Symbol;Acc:MGI:2385271]	8.37711e-06	232.639	198.035	179.755	203.476	137.664	84.1651	81.6657	101.165	2.01133	1.00815	102.311
ENSMUSG00000052415	Tchh	trichohyalin [Source:MGI Symbol;Acc:MGI:2177944]	1.93325e-05	486.485	614.914	281.25	460.883	275.328	211.041	201.218	229.195	2.01087	1.00782	231.687
ENSMUSG00000026764	Kif5c	kinesin family member 5C [Source:MGI Symbol;Acc:MGI:1098269]	0.00208601	89.9708	100.695	56.25	82.3054	59.2478	30.1487	33.6766	41.0244	2.00626	1.00451	41.2811
ENSMUSG00000056596	Trnp1	TMF1-regulated nuclear protein 1 [Source:MGI Symbol;Acc:MGI:1916789]	0.0198879	29.5618	53.7043	34.2391	39.1684	29.6239	16.3305	12.6287	19.5277	2.00579	1.00417	19.6407
ENSMUSG00000034786	Gpsm3	G-protein signalling modulator 3 (AGS3-like, C, elegans) [Source:MGI Symbol;Acc:MGI:2146785]	0.0203722	34.0604	41.6208	30.5706	35.4173	26.1387	10.0496	16.8383	17.6755	2.00375	1.0027	17.7417
ENSMUSG00000054252	Fgfr3	fibroblast growth factor receptor 3 [Source:MGI Symbol;Acc:MGI:95524]	0.000231097	128.53	93.9825	119.837	114.116	45.3071	59.0412	66.5113	56.9532	2.00369	1.00266	57.1631
ENSMUSG00000021745	Ptprg	protein tyrosine phosphatase, receptor type, G [Source:MGI Symbol;Acc:MGI:97814]	2.40597e-07	347.03	289.332	284.918	307.093	130.694	141.95	187.747	153.464	2.00108	1.00078	153.63
ENSMUSG00000048960	Prex2	phosphatidylinositol-3,4,5-trisphosphate-dependent Rac exchange factor 2 [Source:MGI Symbol;Acc:MGI:1923385]	0.000906913	266.057	124.862	215.217	202.045	62.7329	116.826	123.761	101.107	1.99833	0.998798	100.938
ENSMUSG00000024588	Fech	ferrochelatase [Source:MGI Symbol;Acc:MGI:95513]	2.52452e-15	1328.35	1149.94	1066.3	1181.53	613.389	589.156	571.66	591.402	1.99785	0.998451	590.132
ENSMUSG00000032724	Abtb2	ankyrin repeat and BTB (POZ) domain containing 2 [Source:MGI Symbol;Acc:MGI:2139365]	2.44731e-08	440.214	486.024	371.739	432.659	170.773	237.421	241.63	216.608	1.99743	0.998144	216.051
ENSMUSG00000038085	Cnbd2	cyclic nucleotide binding domain containing 2 [Source:MGI Symbol;Acc:MGI:1918123]	0.0149574	41.1295	32.8939	63.5869	45.8701	26.1387	20.0991	22.7317	22.9899	1.99523	0.996557	22.8802
ENSMUSG00000029093	Sorcs2	sortilin-related VPS10 domain containing receptor 2 [Source:MGI Symbol;Acc:MGI:1932289]	1.24653e-09	685.706	516.232	673.777	625.238	367.685	288.925	283.725	313.445	1.99473	0.996194	311.793
ENSMUSG00000055692	Tmem191c	transmembrane protein 191C [Source:MGI Symbol;Acc:MGI:107238]	0.000754679	68.1207	77.8712	79.4836	75.1585	38.3368	40.1983	34.5185	37.6845	1.99441	0.995965	37.474
ENSMUSG00000024511	Rab27b	RAB27B, member RAS oncogene family [Source:MGI Symbol;Acc:MGI:1931295]	0.00611879	52.0545	75.8573	50.1358	59.3492	20.911	36.4297	31.9928	29.7778	1.99307	0.994991	29.5714
ENSMUSG00000029490	Mfsd7a	major facilitator superfamily domain containing 7A [Source:MGI Symbol;Acc:MGI:2442629]	0.00645901	45.628	57.0608	42.7989	48.4959	22.6536	27.6363	22.7317	24.3405	1.99239	0.994503	24.1554
ENSMUSG00000023923	Tbc1d5	TBC1 domain family, member 5 [Source:MGI Symbol;Acc:MGI:1919488]	1.08836e-10	792.385	808.249	617.527	739.387	346.774	346.71	420.115	371.2	1.99188	0.994134	368.187
ENSMUSG00000041272	Tox	thymocyte selection-associated high mobility group box [Source:MGI Symbol;Acc:MGI:2181659]	1.08622e-06	170.945	181.252	190.761	180.986	88.8716	87.9337	95.9783	90.9279	1.99043	0.993081	90.0578
ENSMUSG00000026932	Nacc2	nucleus accumbens associated 2, BEN and BTB (POZ) domain containing [Source:MGI Symbol;Acc:MGI:1915241]	2.70537e-10	1644.54	1158	1230.16	1344.23	655.211	604.23	768.668	676.036	1.9884	0.99161	668.196
ENSMUSG00000018740	Slc25a35	solute carrier family 25, member 35 [Source:MGI Symbol;Acc:MGI:1919248]	0.0154837	49.4839	61.0886	34.2391	48.2706	27.8813	13.8182	31.1508	24.2834	1.9878	0.991171	23.9871
ENSMUSG00000035112	Wnk4	WNK lysine deficient protein kinase 4 [Source:MGI Symbol;Acc:MGI:1917097]	1.99945e-09	698.559	501.464	648.097	616.04	271.843	329.123	329.189	310.052	1.9869	0.990516	305.988
ENSMUSG00000038020	Rapgefl1	Rap guanine nucleotide exchange factor (GEF)-like 1 [Source:MGI Symbol;Acc:MGI:3611446]	3.9338e-07	250.633	274.563	212.772	245.989	108.04	125.62	138.074	123.911	1.98521	0.989288	122.078
ENSMUSG00000047205	Dusp18	dual specificity phosphatase 18 [Source:MGI Symbol;Acc:MGI:1922469]	2.46525e-13	2000.57	1822.59	1497.96	1773.7	970.618	806.478	903.375	893.49	1.98514	0.989242	880.215
ENSMUSG00000023911	Flywch2	FLYWCH family member 2 [Source:MGI Symbol;Acc:MGI:1924167]	5.83402e-07	197.293	188.636	191.984	192.638	102.812	104.264	84.1915	97.0894	1.98413	0.988505	95.5483
ENSMUSG00000037646	Vps13b	vacuolar protein sorting 13B [Source:MGI Symbol;Acc:MGI:1916380]	5.32623e-07	1312.93	1662.15	1109.1	1361.39	526.259	615.536	919.371	687.056	1.98149	0.986585	674.338
ENSMUSG00000041120	Nbl1	NBL1, DAN family BMP antagonist [Source:MGI Symbol;Acc:MGI:104591]	0.00051142	80.3311	116.807	100.272	99.1365	66.2181	42.7107	41.2538	50.0609	1.98032	0.985733	49.0756
ENSMUSG00000042306	S100a14	S100 calcium binding protein A14 [Source:MGI Symbol;Acc:MGI:1913416]	8.32781e-07	472.347	283.29	402.309	385.982	214.337	184.661	186.063	195.02	1.97919	0.984908	190.962
ENSMUSG00000029408	Abcb9	ATP-binding cassette, sub-family B (MDR/TAP), member 9 [Source:MGI Symbol;Acc:MGI:1861729]	0.00771046	49.4839	42.2921	51.3587	47.7116	33.109	22.6115	16.8383	24.1863	1.97267	0.98015	23.5253
ENSMUSG00000107577	Gm44103	predicted gene, 44103 [Source:MGI Symbol;Acc:MGI:5690495]	0.0302125	29.5618	30.2087	26.9022	28.8909	20.911	13.8182	9.26106	14.6634	1.97027	0.978395	14.2275
ENSMUSG00000089804	Gm16136	predicted gene 16136 [Source:MGI Symbol;Acc:MGI:3802137]	9.97221e-05	198.578	124.862	160.19	161.21	87.1291	95.4709	63.1436	81.9145	1.96803	0.976753	79.2958
ENSMUSG00000025656	Arhgef9	CDC42 guanine nucleotide exchange factor (GEF) 9 [Source:MGI Symbol;Acc:MGI:2442233]	0.000585116	93.8267	87.2695	69.701	83.5991	41.8219	45.2231	40.4119	42.4856	1.9677	0.976511	41.1134
ENSMUSG00000078234	Klhdc7a	kelch domain containing 7A [Source:MGI Symbol;Acc:MGI:2444612]	1.72705e-08	1147.77	706.211	1003.94	952.64	522.774	439.669	489.995	484.146	1.96767	0.97649	468.494
ENSMUSG00000024727	Trpm6	transient receptor potential cation channel, subfamily M, member 6 [Source:MGI Symbol;Acc:MGI:2675603]	3.558e-08	1154.84	796.166	731.249	894.085	397.308	493.685	472.314	454.436	1.96746	0.976335	439.649
ENSMUSG00000059439	Bcas3	breast carcinoma amplified sequence 3 [Source:MGI Symbol;Acc:MGI:2385848]	1.02242e-10	699.844	600.817	552.717	617.793	350.259	277.619	314.876	314.251	1.96592	0.975203	303.541
ENSMUSG00000074796	Slc4a11	solute carrier family 4, sodium bicarbonate transporter-like, member 11 [Source:MGI Symbol;Acc:MGI:2138987]	1.41558e-12	4989.52	5255.64	4062.22	4769.13	2728.88	2031.27	2519.01	2426.39	1.96553	0.974916	2342.74
ENSMUSG00000001506	Col1a1	collagen, type I, alpha 1 [Source:MGI Symbol;Acc:MGI:88467]	0.00694825	64.2648	48.3338	40.3532	50.984	27.8813	28.8925	21.0479	25.9406	1.96542	0.974834	25.0434
ENSMUSG00000048279	Sacs	sacsin [Source:MGI Symbol;Acc:MGI:1354724]	0.00689313	77.7605	48.3338	80.7065	68.9336	24.3961	38.9421	42.0957	35.1447	1.96142	0.971902	33.7889
ENSMUSG00000024087	Cyp1b1	cytochrome P450, family 1, subfamily b, polypeptide 1 [Source:MGI Symbol;Acc:MGI:88590]	1.70924e-10	2068.04	1496.34	2153.39	1905.92	918.34	1099.17	898.323	971.945	1.96094	0.971544	933.979
ENSMUSG00000073802	Cdkn2b	cyclin dependent kinase inhibitor 2B [Source:MGI Symbol;Acc:MGI:104737]	8.66444e-13	981.324	806.907	836.412	874.881	493.15	419.57	426.009	446.243	1.96055	0.971258	428.638
ENSMUSG00000020319	Wdpcp	WD repeat containing planar cell polarity effector [Source:MGI Symbol;Acc:MGI:2144467]	0.00063343	76.4752	87.9408	80.7065	81.7075	43.5645	37.6859	43.7796	41.6767	1.96051	0.971228	40.0308
ENSMUSG00000033590	Myo5c	myosin VC [Source:MGI Symbol;Acc:MGI:2442485]	1.98478e-08	514.119	455.815	408.424	459.452	202.139	219.834	281.2	234.391	1.9602	0.970998	225.061
ENSMUSG00000021070	Bdkrb2	bradykinin receptor, beta 2 [Source:MGI Symbol;Acc:MGI:102845]	0.0031249	86.1149	56.3895	57.4728	66.6591	38.3368	30.1487	33.6766	34.054	1.95745	0.968975	32.605
ENSMUSG00000054582	Pabpc1l	poly(A) binding protein, cytoplasmic 1-like [Source:MGI Symbol;Acc:MGI:1922908]	0.00329716	82.9017	57.7321	91.7119	77.4485	33.109	52.7602	32.8347	39.568	1.95735	0.968904	37.8806
ENSMUSG00000020057	Dram1	DNA-damage regulated autophagy modulator 1 [Source:MGI Symbol;Acc:MGI:1918962]	7.42574e-07	213.359	200.72	207.88	207.32	127.208	97.9833	92.6106	105.934	1.95706	0.96869	101.386
ENSMUSG00000022358	Fbxo32	F-box protein 32 [Source:MGI Symbol;Acc:MGI:1914981]	8.39361e-06	255.131	186.622	183.424	208.393	127.208	103.008	89.243	106.486	1.95699	0.968633	101.906
ENSMUSG00000023019	Gpd1	glycerol-3-phosphate dehydrogenase 1 (soluble) [Source:MGI Symbol;Acc:MGI:95679]	0.000201132	138.169	106.737	128.397	124.434	50.5349	80.3966	60.6179	63.8498	1.94886	0.962633	60.5847
ENSMUSG00000051439	Cd14	CD14 antigen [Source:MGI Symbol;Acc:MGI:88318]	1.35524e-06	310.399	224.887	338.723	291.336	155.09	157.025	136.39	149.501	1.94872	0.962525	141.835
ENSMUSG00000034161	Scx	scleraxis [Source:MGI Symbol;Acc:MGI:102934]	4.30597e-09	3545.49	2678.5	4531.79	3585.26	1672.88	1911.93	1934.72	1839.84	1.94868	0.962495	1745.42
ENSMUSG00000019734	Tmc4	transmembrane channel-like gene family 4 [Source:MGI Symbol;Acc:MGI:2669035]	3.09605e-08	302.687	347.735	302.038	317.487	186.456	138.182	164.173	162.937	1.94852	0.962382	154.55
ENSMUSG00000041617	Ccdc74a	coiled-coil domain containing 74A [Source:MGI Symbol;Acc:MGI:1919565]	7.8698e-08	291.12	261.808	236.005	262.978	144.634	133.157	127.971	135.254	1.94432	0.959269	127.724
ENSMUSG00000075273	Ttc30b	tetratricopeptide repeat domain 30B [Source:MGI Symbol;Acc:MGI:1919671]	5.51905e-07	263.486	218.174	239.674	240.444	123.723	140.694	106.923	123.78	1.94251	0.957923	116.664
ENSMUSG00000026126	Ptpn18	protein tyrosine phosphatase, non-receptor type 18 [Source:MGI Symbol;Acc:MGI:108410]	0.000349773	98.9679	132.918	88.0434	106.643	62.7329	54.0164	47.9892	54.9128	1.94204	0.957576	51.7303
ENSMUSG00000039145	Camk1d	calcium/calmodulin-dependent protein kinase ID [Source:MGI Symbol;Acc:MGI:2442190]	0.0123462	54.6251	98.0103	61.1413	71.2589	29.6239	57.785	22.7317	36.7135	1.94094	0.956758	34.5454
ENSMUSG00000001482	Def8	differentially expressed in FDCP 8 [Source:MGI Symbol;Acc:MGI:1346331]	4.19706e-17	1728.08	1556.08	1693.61	1659.26	932.281	796.428	836.863	855.191	1.94022	0.95622	804.068
ENSMUSG00000032109	Nlrx1	NLR family member X1 [Source:MGI Symbol;Acc:MGI:2429611]	0.0161679	42.4148	37.593	33.0163	37.6747	24.3961	18.8429	15.1545	19.4645	1.93556	0.952749	18.2102
ENSMUSG00000032717	Mdfi	MyoD family inhibitor [Source:MGI Symbol;Acc:MGI:107687]	0.0297289	45.628	27.5234	28.125	33.7588	19.1684	16.3305	16.8383	17.4457	1.93507	0.952389	16.3131
ENSMUSG00000040687	Madd	MAP-kinase activating death domain [Source:MGI Symbol;Acc:MGI:2444672]	1.76654e-07	573.242	526.302	385.19	494.911	249.189	223.603	294.67	255.821	1.9346	0.952037	239.091
ENSMUSG00000066258	Trim12a	tripartite motif-containing 12A [Source:MGI Symbol;Acc:MGI:1923931]	0.0293937	39.2015	40.2782	39.1304	39.5367	36.5942	8.79337	15.9964	20.4613	1.93227	0.950294	19.0754
ENSMUSG00000096035	Odaph	odontogenesis associated phosphoprotein [Source:MGI Symbol;Acc:MGI:2685891]	4.01094e-05	174.8	226.901	144.293	181.998	111.525	91.7023	79.9819	94.4031	1.92788	0.947017	87.595
ENSMUSG00000025068	Gsto1	glutathione S-transferase omega 1 [Source:MGI Symbol;Acc:MGI:1342273]	1.24593e-13	3698.44	3447.14	3705.16	3616.92	2195.65	1859.17	1576.91	1877.24	1.92672	0.946144	1739.67
ENSMUSG00000003545	Fosb	FBJ osteosarcoma oncogene B [Source:MGI Symbol;Acc:MGI:95575]	0.00111838	94.4693	131.576	73.3695	99.8048	48.7923	57.785	48.8311	51.8028	1.92663	0.946079	48.002
ENSMUSG00000106464	C130083M11Rik	RIKEN cDNA C130083M11 gene [Source:MGI Symbol;Acc:MGI:3041216]	0.0117255	48.8413	59.0747	37.9076	48.6079	26.1387	20.0991	29.467	25.235	1.92621	0.945766	23.3729
ENSMUSG00000052584	Serp2	stress-associated endoplasmic reticulum protein family member 2 [Source:MGI Symbol;Acc:MGI:1919911]	0.0177183	35.3457	38.9356	55.0271	43.1028	22.6536	22.6115	21.8898	22.385	1.92553	0.945252	20.7178
ENSMUSG00000060176	Kif27	kinesin family member 27 [Source:MGI Symbol;Acc:MGI:1922300]	0.00252043	88.0428	68.473	74.5923	77.036	45.3071	27.6363	47.1472	40.0302	1.92445	0.944444	37.0058
ENSMUSG00000021850	ccdc198	coiled-coil domain containing 198 [Source:MGI Symbol;Acc:MGI:1914332]	1.92869e-06	358.598	298.73	476.902	378.077	193.427	178.38	218.056	196.621	1.92287	0.943263	181.456
ENSMUSG00000034858	Fam214a	family with sequence similarity 214, member A [Source:MGI Symbol;Acc:MGI:2387648]	0.000223447	155.521	110.765	112.5	126.262	78.4162	66.5784	52.1987	65.7311	1.92089	0.941772	60.5309
ENSMUSG00000037325	Bbs7	Bardet-Biedl syndrome 7 (human) [Source:MGI Symbol;Acc:MGI:1918742]	7.61502e-08	251.918	268.521	240.897	253.779	128.951	136.925	130.497	132.124	1.92076	0.941674	121.654
ENSMUSG00000041624	Gucy1a2	guanylate cyclase 1, soluble, alpha 2 [Source:MGI Symbol;Acc:MGI:2660877]	0.0124403	69.406	67.1304	55.0271	63.8545	17.4258	35.1735	47.1472	33.2488	1.9205	0.941484	30.6057
ENSMUSG00000020042	Btbd11	BTB (POZ) domain containing 11 [Source:MGI Symbol;Acc:MGI:1921257]	9.96435e-06	242.921	277.92	210.326	243.722	123.723	100.496	156.596	126.938	1.92	0.94111	116.784
ENSMUSG00000026632	Tatdn3	TatD DNase domain containing 3 [Source:MGI Symbol;Acc:MGI:1916222]	0.000434527	91.8987	134.261	110.054	112.071	66.2181	47.7355	61.4598	58.4711	1.91669	0.93862	53.6001
ENSMUSG00000017679	Ttpal	tocopherol (alpha) transfer protein-like [Source:MGI Symbol;Acc:MGI:1923330]	3.87792e-10	622.084	616.928	534.375	591.129	317.15	265.057	343.501	308.569	1.91571	0.937877	282.559
ENSMUSG00000031214	Ophn1	oligophrenin 1 [Source:MGI Symbol;Acc:MGI:2151070]	2.40291e-06	299.474	243.683	272.69	271.949	111.525	146.975	167.541	142.014	1.91495	0.937306	129.935
ENSMUSG00000029371	Cxcl5	chemokine (C-X-C motif) ligand 5 [Source:MGI Symbol;Acc:MGI:1096868]	6.62285e-05	539.182	531.672	646.874	572.576	453.071	253.752	191.115	299.312	1.91297	0.935816	273.264
ENSMUSG00000037568	Vash2	vasohibin 2 [Source:MGI Symbol;Acc:MGI:2444826]	4.66322e-07	364.382	267.85	284.918	305.717	179.486	153.256	147.335	160.026	1.91042	0.933892	145.691
ENSMUSG00000092569	Gm20544	predicted gene 20544 [Source:MGI Symbol;Acc:MGI:5142009]	0.0196833	86.7575	62.4312	48.913	66.0339	45.3071	13.8182	44.6215	34.5823	1.90947	0.933176	31.4517
ENSMUSG00000047180	Neurl3	neuralized E3 ubiquitin protein ligase 3 [Source:MGI Symbol;Acc:MGI:2429944]	7.93503e-11	582.24	556.511	660.326	599.692	329.348	331.636	282.041	314.342	1.90777	0.931888	285.35
ENSMUSG00000037306	Man1c1	mannosidase, alpha, class 1C, member 1 [Source:MGI Symbol;Acc:MGI:2446214]	0.00167974	95.7546	93.9825	121.06	103.599	73.1884	57.785	31.9928	54.3221	1.90712	0.931399	49.2769
ENSMUSG00000055976	Cldn23	claudin 23 [Source:MGI Symbol;Acc:MGI:1919158]	0.00711342	59.7663	52.3617	44.0217	52.0499	34.8516	22.6115	24.4155	27.2929	1.90709	0.93137	24.757
ENSMUSG00000044006	Cilp2	cartilage intermediate layer protein 2 [Source:MGI Symbol;Acc:MGI:1915959]	0.00444768	86.1149	63.7738	48.913	66.2672	38.3368	33.9173	31.9928	34.7489	1.90703	0.931327	31.5183
ENSMUSG00000086968	4933431E20Rik	RIKEN cDNA 4933431E20 gene [Source:MGI Symbol;Acc:MGI:3584041]	2.0142e-05	158.091	144.33	157.744	153.389	76.6736	77.8842	87.5592	80.7056	1.9006	0.926451	72.6831
ENSMUSG00000075463	4930594M22Rik	RIKEN cDNA 4930594M22 gene [Source:MGI Symbol;Acc:MGI:1925478]	0.0465299	46.2707	22.153	34.2391	34.2209	19.1684	13.8182	21.0479	18.0115	1.89995	0.925963	16.2095
ENSMUSG00000038781	Stap2	signal transducing adaptor family member 2 [Source:MGI Symbol;Acc:MGI:2147039]	2.51572e-11	612.444	562.552	577.173	584.057	334.576	273.851	314.034	307.487	1.89945	0.925583	276.57
ENSMUSG00000029832	Nfe2l3	nuclear factor, erythroid derived 2, like 3 [Source:MGI Symbol;Acc:MGI:1339958]	0.0029542	88.0428	63.1025	116.168	89.1046	50.5349	51.504	38.7281	46.9223	1.89898	0.925225	42.1823
ENSMUSG00000055184	Fam72a	family with sequence similarity 72, member A [Source:MGI Symbol;Acc:MGI:1919669]	0.0177273	36.631	57.7321	48.913	47.7587	20.911	25.1239	29.467	25.1673	1.89765	0.924212	22.5914
ENSMUSG00000074738	Fndc10	fibronectin type III domain containing 10 [Source:MGI Symbol;Acc:MGI:2444790]	0.00817455	48.1986	51.6904	58.6956	52.8615	36.5942	27.6363	19.364	27.8649	1.89707	0.923772	24.9967
ENSMUSG00000071324	Armc2	armadillo repeat containing 2 [Source:MGI Symbol;Acc:MGI:1916449]	0.0120083	54.6251	43.6347	51.3587	49.8728	22.6536	35.1735	21.0479	26.2916	1.89691	0.92365	23.5812
ENSMUSG00000029426	Scarb2	scavenger receptor class B, member 2 [Source:MGI Symbol;Acc:MGI:1196458]	1.13402e-11	1016.67	866.653	1040.62	974.649	571.567	515.04	456.318	514.308	1.89507	0.922249	460.341
ENSMUSG00000033114	Slc35d2	solute carrier family 35, member D2 [Source:MGI Symbol;Acc:MGI:1917734]	7.87208e-06	180.584	162.455	169.973	171.004	104.555	85.4213	80.8238	90.2667	1.89443	0.921766	80.7374
ENSMUSG00000026162	Nhej1	non-homologous end joining factor 1 [Source:MGI Symbol;Acc:MGI:1922820]	0.0100524	44.9854	61.0886	48.913	51.6623	33.109	20.0991	28.6251	27.2778	1.89394	0.921388	24.3846
ENSMUSG00000020389	Cdkl3	cyclin-dependent kinase-like 3 [Source:MGI Symbol;Acc:MGI:2388268]	0.00277915	107.965	81.899	66.0326	85.2988	34.8516	51.504	48.8311	45.0622	1.89291	0.920607	40.2366
ENSMUSG00000030630	Fah	fumarylacetoacetate hydrolase [Source:MGI Symbol;Acc:MGI:95482]	1.14566e-05	169.017	199.377	225	197.798	123.723	95.4709	94.2945	104.496	1.89287	0.920576	93.3016
ENSMUSG00000015305	Sash1	SAM and SH3 domain containing 1 [Source:MGI Symbol;Acc:MGI:1917347]	1.04362e-08	2406.72	1763.51	1478.4	1882.88	967.133	983.602	1034.71	995.149	1.89205	0.919953	887.727
ENSMUSG00000071506	Tmem139	transmembrane protein 139 [Source:MGI Symbol;Acc:MGI:1924444]	0.0362237	32.1324	37.593	34.2391	34.6548	20.911	11.3058	22.7317	18.3161	1.89204	0.919941	16.3387
ENSMUSG00000026380	Tfcp2l1	transcription factor CP2-like 1 [Source:MGI Symbol;Acc:MGI:2444691]	1.54687e-09	1788.49	1542.65	1166.58	1499.24	768.478	780.098	830.97	793.182	1.89016	0.918508	706.058
ENSMUSG00000000579	Dynlt1c	dynein light chain Tctex-type 1C [Source:MGI Symbol;Acc:MGI:3807476]	0.00224687	62.9796	75.186	74.5923	70.9193	40.0794	36.4297	36.2023	37.5705	1.88763	0.916579	33.3488
ENSMUSG00000074259	Gramd2	GRAM domain containing 2 [Source:MGI Symbol;Acc:MGI:3528937]	2.802e-05	269.912	183.266	231.114	228.097	151.605	110.545	101.03	121.06	1.88417	0.913929	107.038
ENSMUSG00000045374	Wdr81	WD repeat domain 81 [Source:MGI Symbol;Acc:MGI:2681828]	1.80835e-09	1028.24	793.481	766.711	862.81	425.19	442.181	506.833	458.068	1.88359	0.913481	404.742
ENSMUSG00000041609	Bicdl1	BICD family like cargo adaptor 1 [Source:MGI Symbol;Acc:MGI:1922915]	6.47774e-06	276.339	311.485	211.549	266.457	169.03	135.669	120.394	141.698	1.88046	0.911088	124.76
ENSMUSG00000081137	BC022960	cDNA sequence BC022960 [Source:MGI Symbol;Acc:MGI:2670977]	0.0164322	48.1986	40.9495	37.9076	42.3519	22.6536	21.3553	23.5736	22.5275	1.88001	0.91074	19.8244
ENSMUSG00000030729	Pgm2l1	phosphoglucomutase 2-like 1 [Source:MGI Symbol;Acc:MGI:1918224]	0.000334927	114.391	107.409	118.614	113.471	50.5349	61.5536	69.037	60.3752	1.87944	0.910301	53.0962
ENSMUSG00000046808	Atp10d	ATPase, class V, type 10D [Source:MGI Symbol;Acc:MGI:2450125]	0.00260129	71.9766	62.4312	70.9239	68.4439	38.3368	36.4297	34.5185	36.4283	1.87886	0.909861	32.0156
ENSMUSG00000025950	Idh1	isocitrate dehydrogenase 1 (NADP+), soluble [Source:MGI Symbol;Acc:MGI:96413]	2.60638e-08	1041.73	821.004	899.999	920.912	618.616	423.338	429.377	490.444	1.87771	0.908976	430.469
ENSMUSG00000042320	Prox2	prospero homeobox 2 [Source:MGI Symbol;Acc:MGI:1920672]	0.0149754	55.9104	58.4034	44.0217	52.7785	20.911	26.3801	37.0443	28.1118	1.87745	0.908776	24.6667
ENSMUSG00000027737	Slc7a11	solute carrier family 7 (cationic amino acid transporter, y+ system), member 11 [Source:MGI Symbol;Acc:MGI:1347355]	0.000442084	304.615	381.972	158.967	281.851	139.406	159.537	151.545	150.163	1.87697	0.908408	131.689
ENSMUSG00000068011	Mkrn2os	makorin, ring finger protein 2, opposite strand [Source:MGI Symbol;Acc:MGI:1917541]	3.15294e-06	192.152	179.909	201.766	191.276	108.04	101.752	95.9783	101.923	1.87666	0.908169	89.3524
ENSMUSG00000021371	Mcur1	mitochondrial calcium uniporter regulator 1 [Source:MGI Symbol;Acc:MGI:1923387]	6.81858e-06	207.575	210.789	162.636	193.667	109.783	103.008	96.8202	103.204	1.87655	0.908083	90.4632
ENSMUSG00000034640	Tiparp	TCDD-inducible poly(ADP-ribose) polymerase [Source:MGI Symbol;Acc:MGI:2159210]	1.78494e-13	2373.94	2394.54	1888.04	2218.84	1244.2	1133.09	1170.26	1182.52	1.87637	0.907945	1036.32
ENSMUSG00000049904	Tmem17	transmembrane protein 17 [Source:MGI Symbol;Acc:MGI:2144205]	0.00904076	51.4119	47.6626	70.9239	56.6661	34.8516	31.4049	24.4155	30.224	1.87487	0.90679	26.4421
ENSMUSG00000014776	Nol3	nucleolar protein 3 (apoptosis repressor with CARD domain) [Source:MGI Symbol;Acc:MGI:1925938]	0.0118467	44.9854	53.033	80.7065	59.5749	38.3368	32.6611	24.4155	31.8045	1.87316	0.905476	27.7705
ENSMUSG00000041115	Iqsec2	IQ motif and Sec7 domain 2 [Source:MGI Symbol;Acc:MGI:3528396]	0.000237845	127.887	131.576	97.826	119.096	73.1884	55.2726	62.3017	63.5876	1.87295	0.90531	55.5086
ENSMUSG00000025429	Pstpip2	proline-serine-threonine phosphatase-interacting protein 2 [Source:MGI Symbol;Acc:MGI:1335088]	0.000549257	148.452	122.849	92.9347	121.412	60.9903	60.2974	73.2466	64.8448	1.87234	0.904845	56.5669
ENSMUSG00000017631	Abr	active BCR-related gene [Source:MGI Symbol;Acc:MGI:107771]	1.14444e-10	1104.71	927.741	906.113	979.522	487.923	487.404	594.392	523.24	1.87203	0.904607	456.283
ENSMUSG00000076441	Ass1	argininosuccinate synthetase 1 [Source:MGI Symbol;Acc:MGI:88090]	5.85889e-05	140.74	157.085	171.196	156.34	83.6439	97.9833	69.037	83.5547	1.87111	0.903895	72.7854
ENSMUSG00000028124	Gclm	glutamate-cysteine ligase, modifier subunit [Source:MGI Symbol;Acc:MGI:104995]	6.63236e-11	3497.93	2636.21	2560.6	2898.25	1441.11	1694.61	1512.92	1549.55	1.87038	0.903333	1348.7
ENSMUSG00000091994	E130317F20Rik	RIKEN cDNA E130317F20 gene [Source:MGI Symbol;Acc:MGI:3041202]	0.00379431	70.0487	65.1164	70.9239	68.6963	31.3665	37.6859	41.2538	36.7687	1.86834	0.901754	31.9276
ENSMUSG00000032527	Pccb	propionyl Coenzyme A carboxylase, beta polypeptide [Source:MGI Symbol;Acc:MGI:1914154]	7.89464e-07	233.924	215.488	253.125	234.179	128.951	124.363	122.92	125.411	1.86729	0.900945	108.768
ENSMUSG00000033705	Stard9	START domain containing 9 [Source:MGI Symbol;Acc:MGI:3045258]	6.80386e-05	595.092	478.639	350.951	474.894	193.427	233.652	337.608	254.896	1.86309	0.8977	219.999
ENSMUSG00000041757	Plekha6	pleckstrin homology domain containing, family A member 6 [Source:MGI Symbol;Acc:MGI:2388662]	0.0497359	24.4206	34.9078	29.3478	29.5587	17.4258	20.0991	10.103	15.876	1.86185	0.89674	13.6828
ENSMUSG00000004500	Zfp324	zinc finger protein 324 [Source:MGI Symbol;Acc:MGI:2444641]	5.78591e-05	142.025	153.057	169.973	155.018	71.4458	91.7023	86.7172	83.2885	1.86122	0.896251	71.7299
ENSMUSG00000027175	Tcp11l1	t-complex 11 like 1 [Source:MGI Symbol;Acc:MGI:2444263]	0.000391848	177.371	126.876	122.283	142.177	67.9607	70.347	90.9268	76.4115	1.86067	0.895823	65.7651
ENSMUSG00000053111	Fank1	fibronectin type 3 and ankyrin repeat domains 1 [Source:MGI Symbol;Acc:MGI:1914180]	0.018297	62.9796	34.2365	47.6902	48.3021	29.6239	26.3801	21.8898	25.9646	1.86031	0.895539	22.3375
ENSMUSG00000091764	Zfp964	zinc finger protein 964 [Source:MGI Symbol;Acc:MGI:3646490]	0.00317518	95.112	67.8016	63.5869	75.5002	48.7923	37.6859	35.3604	40.6129	1.85902	0.894543	34.8873
ENSMUSG00000029499	Pxmp2	peroxisomal membrane protein 2 [Source:MGI Symbol;Acc:MGI:107487]	0.000332569	106.68	99.3529	121.06	109.031	60.9903	60.2974	54.7245	58.6707	1.85835	0.894022	50.36
ENSMUSG00000035638	Muc20	mucin 20 [Source:MGI Symbol;Acc:MGI:2385039]	0.000179748	201.149	140.974	191.984	178.035	123.723	72.8594	90.9268	95.8365	1.8577	0.893517	82.1989
ENSMUSG00000046761	Fam83h	family with sequence similarity 83, member H [Source:MGI Symbol;Acc:MGI:2145900]	7.57322e-12	3407.97	3063.83	2504.35	2992.05	1613.63	1497.39	1723.4	1611.47	1.85672	0.892754	1380.57
ENSMUSG00000017417	Plxdc1	plexin domain containing 1 [Source:MGI Symbol;Acc:MGI:1919574]	0.0115833	58.481	51.0191	79.4836	62.9946	33.109	45.2231	23.5736	33.9686	1.8545	0.891027	29.026
ENSMUSG00000042857	Gm9776	predicted gene 9776 [Source:MGI Symbol;Acc:MGI:3641792]	0.0106575	69.406	59.0747	52.5815	60.3541	43.5645	36.4297	17.6802	32.5581	1.85373	0.890433	27.7959
ENSMUSG00000006575	Rundc3a	RUN domain containing 3A [Source:MGI Symbol;Acc:MGI:1858752]	0.00685539	55.2678	59.0747	58.6956	57.6794	38.3368	23.8677	31.1508	31.1185	1.85354	0.890285	26.5609
ENSMUSG00000025498	Irf7	interferon regulatory factor 7 [Source:MGI Symbol;Acc:MGI:1859212]	0.00516636	75.8325	73.8434	69.701	73.1256	57.5052	23.8677	37.0443	39.4724	1.85258	0.889534	33.6533
ENSMUSG00000029070	Mxra8	matrix-remodelling associated 8 [Source:MGI Symbol;Acc:MGI:1922011]	1.45586e-06	303.33	259.123	275.136	279.196	184.714	126.876	140.6	150.73	1.8523	0.889316	128.467
ENSMUSG00000041343	Ankrd42	ankyrin repeat domain 42 [Source:MGI Symbol;Acc:MGI:1921095]	0.000934317	113.749	145.673	88.0434	115.822	69.7032	51.504	66.5113	62.5729	1.85099	0.888297	53.2488
ENSMUSG00000102278	Gm37145	predicted gene, 37145 [Source:MGI Symbol;Acc:MGI:5610373]	0.0449187	33.4177	31.5513	24.4565	29.8085	24.3961	13.8182	10.103	16.1058	1.8508	0.888147	13.7027
ENSMUSG00000048677	Tpcn2	two pore segment channel 2 [Source:MGI Symbol;Acc:MGI:2385297]	0.000103123	167.089	157.756	132.065	152.303	71.4458	80.3966	95.1364	82.3263	1.85	0.887523	69.9771
ENSMUSG00000037447	Arid5a	AT rich interactive domain 5A (MRF1-like) [Source:MGI Symbol;Acc:MGI:2443039]	0.000132985	132.386	193.335	151.63	159.117	99.3271	75.3718	83.3496	86.0162	1.84985	0.887409	73.1009
ENSMUSG00000022236	Ropn1l	ropporin 1-like [Source:MGI Symbol;Acc:MGI:2182357]	0.0198541	48.1986	41.6208	66.0326	51.9507	43.5645	21.3553	19.364	28.0946	1.84913	0.886848	23.856
ENSMUSG00000094103	Fam177a2	family with sequence similarity 177 member A2 [Source:MGI Symbol;Acc:MGI:3714351]	0.0053703	82.259	69.8156	129.619	93.898	45.3071	48.9916	58.0921	50.797	1.8485	0.886352	43.101
ENSMUSG00000054555	Adam12	a disintegrin and metallopeptidase domain 12 (meltrin alpha) [Source:MGI Symbol;Acc:MGI:105378]	1.33169e-05	327.751	343.036	236.005	302.264	184.714	129.388	178.486	164.196	1.84087	0.880391	138.068
ENSMUSG00000096995	2810029C07Rik	RIKEN cDNA 2810029C07 gene [Source:MGI Symbol;Acc:MGI:1919920]	0.000196708	135.599	129.562	110.054	125.072	67.9607	62.8098	73.2466	68.0057	1.83913	0.879026	57.0659
ENSMUSG00000038400	Pmepa1	prostate transmembrane protein, androgen induced 1 [Source:MGI Symbol;Acc:MGI:1929600]	7.20544e-16	3795.48	3379.34	3218.48	3464.43	2000.48	1881.78	1769.7	1883.99	1.83888	0.878828	1580.44
ENSMUSG00000020334	Slc22a4	solute carrier family 22 (organic cation transporter), member 4 [Source:MGI Symbol;Acc:MGI:1353479]	0.000133939	129.815	138.288	125.951	131.351	85.3865	60.2974	69.037	71.5736	1.83519	0.875932	59.7779
ENSMUSG00000023411	Nfatc4	nuclear factor of activated T cells, cytoplasmic, calcineurin dependent 4 [Source:MGI Symbol;Acc:MGI:1920431]	1.04011e-05	239.708	181.252	227.445	216.135	118.496	115.57	119.552	117.872	1.83363	0.874706	98.2626
ENSMUSG00000037185	Krt80	keratin 80 [Source:MGI Symbol;Acc:MGI:1921377]	1.63739e-07	661.928	726.35	506.25	631.509	392.081	296.462	345.185	344.576	1.83271	0.873982	286.933
ENSMUSG00000029156	Sgcb	sarcoglycan, beta (dystrophin-associated glycoprotein) [Source:MGI Symbol;Acc:MGI:1346523]	0.000113572	169.017	130.233	160.19	153.147	87.1291	92.9585	70.7208	83.6028	1.83183	0.873289	69.5437
ENSMUSG00000024168	Tmem204	transmembrane protein 204 [Source:MGI Symbol;Acc:MGI:3039635]	0.0446873	34.703	26.1808	40.3532	33.7457	19.1684	17.5867	18.5221	18.4258	1.83144	0.87298	15.3199
ENSMUSG00000097768	2310043M15Rik	RIKEN cDNA 2310043M15 gene [Source:MGI Symbol;Acc:MGI:1919180]	0.000960699	117.605	100.695	113.723	110.674	80.1587	59.0412	42.0957	60.4319	1.83139	0.872938	50.2424
ENSMUSG00000020846	Rflnb	refilin B [Source:MGI Symbol;Acc:MGI:1923816]	1.50907e-08	2296.18	1495.66	1665.49	1819.11	1026.38	960.99	995.985	994.452	1.82926	0.871261	824.66
ENSMUSG00000040350	Trim7	tripartite motif-containing 7 [Source:MGI Symbol;Acc:MGI:2137353]	9.99556e-05	445.998	252.41	276.358	324.922	205.625	157.025	170.909	177.853	1.82692	0.869412	147.07
ENSMUSG00000042116	Vwa1	von Willebrand factor A domain containing 1 [Source:MGI Symbol;Acc:MGI:2179729]	0.00395891	101.538	69.1443	81.9293	84.204	62.7329	42.7107	32.8347	46.0928	1.82684	0.869349	38.1112
ENSMUSG00000023017	Asic1	acid-sensing (proton-gated) ion channel 1 [Source:MGI Symbol;Acc:MGI:1194915]	0.000196902	127.244	120.163	129.619	125.676	69.7032	77.8842	58.934	68.8405	1.82561	0.868377	56.8352
ENSMUSG00000049288	Lix1l	Lix1-like [Source:MGI Symbol;Acc:MGI:3036267]	1.60726e-07	384.946	344.379	426.766	385.364	212.595	234.909	186.063	211.189	1.82473	0.867686	174.175
ENSMUSG00000091811	Inafm1	InaF motif containing 1 [Source:MGI Symbol;Acc:MGI:1913550]	2.80734e-06	221.714	227.572	211.549	220.278	111.525	121.851	128.813	120.73	1.82456	0.867545	99.5484
ENSMUSG00000074793	Hspa12b	heat shock protein 12B [Source:MGI Symbol;Acc:MGI:1919880]	0.00444475	93.184	75.186	67.2554	78.5418	33.109	48.9916	47.1472	43.0826	1.82305	0.866354	35.4592
ENSMUSG00000105703	Gm43305	predicted gene 43305 [Source:MGI Symbol;Acc:MGI:5663442]	0.00101836	199.221	112.779	140.625	150.875	69.7032	90.4461	88.4011	82.8501	1.82106	0.864777	68.0248
ENSMUSG00000005803	Sqor	sulfide quinone oxidoreductase [Source:MGI Symbol;Acc:MGI:1929899]	3.67997e-07	695.346	479.311	564.945	579.867	282.298	324.099	349.395	318.597	1.82006	0.863989	261.27
ENSMUSG00000037003	Tns2	tensin 2 [Source:MGI Symbol;Acc:MGI:2387586]	6.61378e-11	1205.61	1000.24	1038.18	1081.34	575.052	551.47	657.535	594.686	1.81834	0.862625	486.657
ENSMUSG00000021884	Hacl1	2-hydroxyacyl-CoA lyase 1 [Source:MGI Symbol;Acc:MGI:1929657]	5.72201e-05	140.74	145.002	150.407	145.383	85.3865	77.8842	76.6143	79.9616	1.81816	0.862479	65.4214
ENSMUSG00000039518	Cdsn	corneodesmosin [Source:MGI Symbol;Acc:MGI:3505689]	0.000110376	150.38	163.798	154.076	156.085	109.783	67.8346	79.9819	85.8664	1.81776	0.862163	70.2182
ENSMUSG00000030107	Usp18	ubiquitin specific peptidase 18 [Source:MGI Symbol;Acc:MGI:1344364]	0.00723645	57.8384	93.9825	67.2554	73.0254	47.0497	31.4049	42.0957	40.1834	1.8173	0.861797	32.842
ENSMUSG00000007034	Slc44a4	solute carrier family 44, member 4 [Source:MGI Symbol;Acc:MGI:1917379]	0.00201452	126.602	120.163	102.717	116.494	94.0994	40.1983	58.0921	64.1299	1.81653	0.861188	52.3642
ENSMUSG00000040997	Abhd4	abhydrolase domain containing 4 [Source:MGI Symbol;Acc:MGI:1915938]	6.12342e-10	1161.27	1084.83	1025.95	1090.68	721.429	536.396	544.719	600.848	1.81524	0.860158	489.833
ENSMUSG00000029602	Rasal1	RAS protein activator like 1 (GAP1 like) [Source:MGI Symbol;Acc:MGI:1330842]	0.00186073	117.605	87.2695	91.7119	98.862	50.5349	48.9916	63.9855	54.504	1.81385	0.859054	44.358
ENSMUSG00000051147	Nat2	N-acetyltransferase 2 (arylamine N-acetyltransferase) [Source:MGI Symbol;Acc:MGI:109201]	0.00274933	100.253	71.8295	75.8152	82.6326	54.02	41.4545	41.2538	45.5761	1.81307	0.858433	37.0565
ENSMUSG00000099876	Gm29650	predicted gene 29650 [Source:MGI Symbol;Acc:MGI:5580356]	0.0189839	52.0545	59.746	74.5923	62.131	24.3961	51.504	26.9413	34.2805	1.81243	0.857925	27.8505
ENSMUSG00000025887	Casp12	caspase 12 [Source:MGI Symbol;Acc:MGI:1312922]	0.00418072	66.8354	73.1721	99.0488	79.6855	48.7923	45.2231	37.8862	43.9672	1.81239	0.85789	35.7183
ENSMUSG00000020961	Ston2	stonin 2 [Source:MGI Symbol;Acc:MGI:1918272]	2.76985e-07	324.538	289.332	283.695	299.188	158.575	163.305	173.435	165.105	1.81211	0.85767	134.083
ENSMUSG00000099681	1700052K11Rik	RIKEN cDNA 1700052K11 gene [Source:MGI Symbol;Acc:MGI:1920681]	7.80582e-05	240.351	183.937	204.212	209.5	109.783	144.463	92.6106	115.619	1.81199	0.857575	93.8812
ENSMUSG00000026004	Kansl1l	KAT8 regulatory NSL complex subunit 1-like [Source:MGI Symbol;Acc:MGI:1915941]	4.05019e-05	947.264	571.279	733.695	750.746	296.239	445.95	500.939	414.376	1.81175	0.857385	336.37
ENSMUSG00000027365	Trpm7	transient receptor potential cation channel, subfamily M, member 7 [Source:MGI Symbol;Acc:MGI:1929996]	4.29468e-09	2066.11	1927.31	1566.44	1853.29	864.32	1027.57	1177.84	1023.24	1.81119	0.856939	830.046
ENSMUSG00000096996	Gm26792	predicted gene, 26792 [Source:MGI Symbol;Acc:MGI:5477286]	0.00659719	96.3973	100.024	57.4728	84.6314	41.8219	41.4545	57.2502	46.8422	1.80673	0.853384	37.7892
ENSMUSG00000001166	Oas1c	2-5 oligoadenylate synthetase 1C [Source:MGI Symbol;Acc:MGI:2149633]	0.00866074	53.9825	73.1721	62.3641	63.1729	45.3071	35.1735	24.4155	34.9654	1.80673	0.853378	28.2075
ENSMUSG00000019866	Crybg1	crystallin beta-gamma domain containing 1 [Source:MGI Symbol;Acc:MGI:109544]	8.35858e-06	2233.2	1523.86	1334.1	1697.05	730.141	973.552	1116.38	940.024	1.80533	0.852263	757.031
ENSMUSG00000030055	Rab43	RAB43, member RAS oncogene family [Source:MGI Symbol;Acc:MGI:1917084]	0.0217657	48.8413	49.0052	35.4619	44.4361	34.8516	18.8429	20.206	24.6335	1.80389	0.851111	19.8026
ENSMUSG00000057176	Ccdc189	coiled-coil domain containing 189 [Source:MGI Symbol;Acc:MGI:2685012]	0.0100046	77.7605	69.8156	75.8152	74.4637	34.8516	61.5536	27.7832	41.3961	1.79881	0.847042	33.0676
ENSMUSG00000096971	4930556M19Rik	RIKEN cDNA 4930556M19 gene [Source:MGI Symbol;Acc:MGI:1922509]	0.00266418	95.7546	78.5425	85.5978	86.6316	62.7329	46.4793	35.3604	48.1909	1.79768	0.846134	38.4408
ENSMUSG00000050730	Arhgap42	Rho GTPase activating protein 42 [Source:MGI Symbol;Acc:MGI:1918794]	5.79914e-07	393.943	340.351	346.059	360.118	170.773	204.76	225.633	200.389	1.7971	0.845668	159.729
ENSMUSG00000047067	Dusp28	dual specificity phosphatase 28 [Source:MGI Symbol;Acc:MGI:1914696]	0.00114502	106.037	100.024	88.0434	98.0349	48.7923	60.2974	54.7245	54.6047	1.79536	0.844269	43.4302
ENSMUSG00000030096	Slc6a6	solute carrier family 6 (neurotransmitter transporter, taurine), member 6 [Source:MGI Symbol;Acc:MGI:98488]	7.32483e-09	6915.54	4642.06	5112.63	5556.75	2939.73	2959.6	3386.18	3095.17	1.79529	0.844221	2461.57
ENSMUSG00000066233	Tmem42	transmembrane protein 42 [Source:MGI Symbol;Acc:MGI:1277176]	0.0429818	31.4898	38.2643	39.1304	36.2948	17.4258	21.3553	21.8898	20.2236	1.79467	0.843721	16.0712
ENSMUSG00000069892	9930111J21Rik2	RIKEN cDNA 9930111J21 gene 2 [Source:MGI Symbol;Acc:MGI:3711310]	0.00381519	135.599	116.135	78.2608	109.998	57.5052	48.9916	77.4562	61.3177	1.79391	0.843108	48.6807
ENSMUSG00000058997	Vwa8	von Willebrand factor A domain containing 8 [Source:MGI Symbol;Acc:MGI:1919008]	3.722e-08	478.13	525.631	454.891	486.217	287.526	231.14	294.67	271.112	1.79342	0.842712	215.105
ENSMUSG00000107023	Gm42715	predicted gene 42715 [Source:MGI Symbol;Acc:MGI:5662852]	0.0419077	57.1957	30.88	44.0217	44.0325	27.8813	16.3305	29.467	24.5596	1.79288	0.842279	19.4728
ENSMUSG00000103144	Pcdhga1	protocadherin gamma subfamily A, 1 [Source:MGI Symbol;Acc:MGI:1935212]	0.032969	32.1324	41.6208	39.1304	37.6279	24.3961	20.0991	18.5221	21.0058	1.79131	0.841014	16.6221
ENSMUSG00000025212	Sfxn3	sideroflexin 3 [Source:MGI Symbol;Acc:MGI:2137679]	2.49171e-15	2406.72	2254.24	2097.14	2252.7	1310.42	1258.71	1203.94	1257.69	1.79114	0.84088	995.011
ENSMUSG00000002020	Ltbp2	latent transforming growth factor beta binding protein 2 [Source:MGI Symbol;Acc:MGI:99502]	0.0228715	89.9708	59.746	147.962	99.2262	34.8516	74.1156	57.2502	55.4058	1.7909	0.840684	43.8204
ENSMUSG00000034227	Foxj1	forkhead box J1 [Source:MGI Symbol;Acc:MGI:1347474]	1.86434e-09	4189.43	2864.45	3465.49	3506.45	1817.51	2063.93	1994.5	1958.65	1.79024	0.840156	1547.81
ENSMUSG00000103367	Gm38158	predicted gene, 38158 [Source:MGI Symbol;Acc:MGI:5611386]	0.0247095	46.2707	69.8156	34.2391	50.1085	34.8516	23.8677	25.2574	27.9923	1.79008	0.840026	22.1162
ENSMUSG00000042644	Itpr3	inositol 1,4,5-triphosphate receptor 3 [Source:MGI Symbol;Acc:MGI:96624]	2.92625e-09	5061.5	4141.94	3690.49	4297.98	2183.45	2243.57	2783.37	2403.46	1.78824	0.838542	1894.51
ENSMUSG00000028780	Sema3c	sema domain, immunoglobulin domain (Ig), short basic domain, secreted, (semaphorin) 3C [Source:MGI Symbol;Acc:MGI:107557]	5.23383e-10	3262.08	2842.3	2493.34	2865.91	1376.64	1670.74	1761.29	1602.89	1.78796	0.838318	1263.02
ENSMUSG00000098912	1500004A13Rik	RIKEN cDNA 1500004A13 gene [Source:MGI Symbol;Acc:MGI:2442808]	6.54766e-05	196.008	210.118	163.859	189.995	106.297	91.7023	121.236	106.412	1.78547	0.836301	83.5829
ENSMUSG00000031875	Cmtm3	CKLF-like MARVEL transmembrane domain containing 3 [Source:MGI Symbol;Acc:MGI:2447162]	3.73334e-10	897.137	826.375	1043.07	922.194	512.319	545.189	492.52	516.676	1.78486	0.83581	405.518
ENSMUSG00000097145	9230114K14Rik	RIKEN cDNA 9230114K14 gene [Source:MGI Symbol;Acc:MGI:3041212]	0.0324742	43.0575	49.0052	35.4619	42.5082	27.8813	30.1487	13.4706	23.8335	1.78354	0.834747	18.6746
ENSMUSG00000100017	2410022M11Rik	RIKEN cDNA 2410022M11 gene [Source:MGI Symbol;Acc:MGI:1917005]	0.0450622	35.3457	33.5652	36.6848	35.1985	24.3961	23.8677	10.9449	19.7363	1.78345	0.834667	15.4623
ENSMUSG00000030703	Gdpd3	glycerophosphodiester phosphodiesterase domain containing 3 [Source:MGI Symbol;Acc:MGI:1915866]	0.00511873	86.1149	81.2277	96.6032	87.9819	50.5349	35.1735	62.3017	49.3367	1.7833	0.834547	38.6452
ENSMUSG00000001768	Rin2	Ras and Rab interactor 2 [Source:MGI Symbol;Acc:MGI:1921280]	1.13709e-06	1274.37	823.689	913.45	1003.84	487.923	585.387	615.44	562.917	1.78328	0.834532	440.921
ENSMUSG00000024164	C3	complement component 3 [Source:MGI Symbol;Acc:MGI:88227]	0.000207533	613.087	647.137	1198.37	819.531	507.091	499.966	372.126	459.728	1.78264	0.834018	359.803
ENSMUSG00000018411	Mapt	microtubule-associated protein tau [Source:MGI Symbol;Acc:MGI:97180]	0.00756469	120.175	79.8851	70.9239	90.3281	48.7923	40.1983	63.1436	50.7114	1.78122	0.832865	39.6167
ENSMUSG00000044252	Osbpl1a	oxysterol binding protein-like 1A [Source:MGI Symbol;Acc:MGI:1927551]	1.61345e-09	505.122	505.491	534.375	514.996	313.665	268.826	285.409	289.3	1.78015	0.831995	225.696
ENSMUSG00000075289	Carns1	carnosine synthase 1 [Source:MGI Symbol;Acc:MGI:2147595]	0.0119431	54.6251	55.0469	61.1413	56.9378	29.6239	32.6611	33.6766	31.9872	1.78002	0.831891	24.9506
ENSMUSG00000024140	Epas1	endothelial PAS domain protein 1 [Source:MGI Symbol;Acc:MGI:109169]	0.0161316	92.5414	69.8156	84.3749	82.244	57.5052	60.2974	21.0479	46.2835	1.77696	0.829412	35.9605
ENSMUSG00000028706	Nsun4	NOL1/NOP2/Sun domain family, member 4 [Source:MGI Symbol;Acc:MGI:1919431]	0.000215908	142.025	144.33	132.065	139.474	67.9607	84.1651	83.3496	78.4918	1.77692	0.829378	60.9818
ENSMUSG00000024423	Impact	impact, RWD domain protein [Source:MGI Symbol;Acc:MGI:1098233]	2.52194e-06	311.042	353.106	282.473	315.54	162.06	206.016	165.015	177.697	1.77572	0.828402	137.843
ENSMUSG00000034957	Cebpa	CCAAT/enhancer binding protein (C/EBP), alpha [Source:MGI Symbol;Acc:MGI:99480]	0.0421535	46.9133	85.9269	63.5869	65.4757	43.5645	52.7602	14.3125	36.8791	1.77541	0.828156	28.5966
ENSMUSG00000039131	Gipc2	GIPC PDZ domain containing family, member 2 [Source:MGI Symbol;Acc:MGI:1889209]	0.000132007	156.806	132.918	155.299	148.341	85.3865	82.9089	82.5077	83.601	1.77439	0.827325	64.74
ENSMUSG00000038067	Csf3	colony stimulating factor 3 (granulocyte) [Source:MGI Symbol;Acc:MGI:1339751]	0.0225233	54.6251	55.7182	36.6848	49.0094	40.0794	22.6115	20.206	27.6323	1.77363	0.826702	21.3771
ENSMUSG00000019080	Mfsd3	major facilitator superfamily domain containing 3 [Source:MGI Symbol;Acc:MGI:1916822]	0.00311877	86.7575	99.3529	123.505	103.205	67.9607	42.7107	63.9855	58.219	1.77271	0.825956	44.9863
ENSMUSG00000033454	Zbtb1	zinc finger and BTB domain containing 1 [Source:MGI Symbol;Acc:MGI:2442326]	1.11964e-07	1062.3	827.717	759.374	883.13	449.586	492.429	553.138	498.384	1.77199	0.825367	384.746
ENSMUSG00000005949	Ctns	cystinosis, nephropathic [Source:MGI Symbol;Acc:MGI:1932872]	1.20897e-06	339.318	298.73	302.038	313.362	160.317	202.248	168.383	176.983	1.77058	0.824222	136.379
ENSMUSG00000054619	Mettl7a1	methyltransferase like 7A1 [Source:MGI Symbol;Acc:MGI:1916523]	7.7393e-05	169.017	151.043	187.092	169.051	104.555	92.9585	89.243	95.5855	1.76858	0.822593	73.4652
ENSMUSG00000096687	Mfsd4b4	major facilitator superfamily domain containing 4B4 [Source:MGI Symbol;Acc:MGI:3035041]	0.000288062	180.584	136.946	145.516	154.349	90.6142	75.3718	95.9783	87.3214	1.76759	0.821786	67.0273
ENSMUSG00000037617	Spag1	sperm associated antigen 1 [Source:MGI Symbol;Acc:MGI:1349387]	0.000721405	158.734	132.247	134.511	141.831	71.4458	69.0908	100.188	80.2415	1.76755	0.821748	61.5891
ENSMUSG00000028385	Snx30	sorting nexin family member 30 [Source:MGI Symbol;Acc:MGI:2443882]	2.36828e-06	685.706	553.825	584.51	608.014	273.585	334.148	424.325	344.02	1.76738	0.821614	263.994
ENSMUSG00000022562	Oplah	5-oxoprolinase (ATP-hydrolysing) [Source:MGI Symbol;Acc:MGI:1922725]	5.14572e-10	834.158	784.082	783.831	800.69	486.18	391.933	481.575	453.23	1.76663	0.821002	347.461
ENSMUSG00000041351	Rap1gap	Rap1 GTPase-activating protein [Source:MGI Symbol;Acc:MGI:109338]	1.26792e-08	780.175	636.396	827.853	748.141	460.041	398.214	412.538	423.598	1.76616	0.820615	324.543
ENSMUSG00000075590	Nrbp2	nuclear receptor binding protein 2 [Source:MGI Symbol;Acc:MGI:2385017]	5.29756e-08	1037.23	832.416	726.358	865.336	508.834	458.512	502.623	489.989	1.76603	0.82051	375.347
ENSMUSG00000026956	Uap1l1	UDP-N-acteylglucosamine pyrophosphorylase 1-like 1 [Source:MGI Symbol;Acc:MGI:2443318]	2.71136e-10	1516.01	1593	1896.6	1668.54	845.152	974.808	1016.19	945.384	1.76493	0.819612	723.154
ENSMUSG00000038375	Trp53inp2	transformation related protein 53 inducible nuclear protein 2 [Source:MGI Symbol;Acc:MGI:1915978]	6.76618e-09	847.011	763.943	799.728	803.561	534.972	442.181	388.965	455.373	1.76462	0.819359	348.188
ENSMUSG00000027412	Lpin3	lipin 3 [Source:MGI Symbol;Acc:MGI:1891342]	1.03408e-05	510.263	497.436	330.163	445.954	280.556	223.603	254.258	252.806	1.76402	0.818866	193.148
ENSMUSG00000023032	Slc4a8	solute carrier family 4 (anion exchanger), member 8 [Source:MGI Symbol;Acc:MGI:1928745]	2.19379e-05	476.845	379.958	314.266	390.356	263.13	180.892	220.582	221.535	1.76206	0.81726	168.822
ENSMUSG00000045991	Onecut2	one cut domain, family member 2 [Source:MGI Symbol;Acc:MGI:1891408]	0.0059596	66.1928	71.1582	78.2608	71.8706	45.3071	35.1735	42.0957	40.8588	1.759	0.814755	31.0118
ENSMUSG00000033209	Ttc28	tetratricopeptide repeat domain 28 [Source:MGI Symbol;Acc:MGI:2140873]	0.00208834	119.533	103.381	154.076	125.663	62.7329	66.5784	85.0334	71.4482	1.7588	0.814591	54.2149
ENSMUSG00000029122	Evc	EvC ciliary complex subunit 1 [Source:MGI Symbol;Acc:MGI:1890596]	2.21879e-08	2267.91	1607.1	1978.53	1951.18	993.271	1095.4	1241.82	1110.17	1.75756	0.813571	841.013
ENSMUSG00000050064	Zfp697	zinc finger protein 697 [Source:MGI Symbol;Acc:MGI:2139736]	7.64387e-07	1053.94	761.929	726.358	847.41	444.358	463.536	538.826	482.24	1.75724	0.813309	365.17
ENSMUSG00000032446	Eomes	eomesodermin [Source:MGI Symbol;Acc:MGI:1201683]	0.00527958	117.605	89.9547	70.9239	92.8277	43.5645	62.8098	52.1987	52.8577	1.75618	0.812443	39.97
ENSMUSG00000039936	Pik3cd	phosphatidylinositol-4,5-bisphosphate 3-kinase catalytic subunit delta [Source:MGI Symbol;Acc:MGI:1098211]	0.000280903	161.305	133.589	158.967	151.287	87.1291	75.3718	95.9783	86.1597	1.75589	0.812204	65.1274
ENSMUSG00000019838	Slc16a10	solute carrier family 16 (monocarboxylic acid transporters), member 10 [Source:MGI Symbol;Acc:MGI:1919722]	7.44581e-05	271.198	210.118	280.027	253.781	137.664	175.867	120.394	144.642	1.75455	0.811099	109.139
ENSMUSG00000036292	Gramd1c	GRAM domain containing 1C [Source:MGI Symbol;Acc:MGI:2443024]	0.000953548	140.097	124.191	158.967	141.085	60.9903	90.4461	90.0849	80.5071	1.75246	0.809379	60.5781
ENSMUSG00000029570	Lfng	LFNG O-fucosylpeptide 3-beta-N-acetylglucosaminyltransferase [Source:MGI Symbol;Acc:MGI:1095413]	6.55917e-08	1031.45	810.935	1035.73	959.373	472.239	620.561	552.296	548.366	1.74951	0.806954	411.007
ENSMUSG00000047989	Ino80c	INO80 complex subunit C [Source:MGI Symbol;Acc:MGI:2443014]	1.09108e-06	353.457	355.12	333.831	347.469	172.516	232.396	191.115	198.675	1.74893	0.806471	148.794
ENSMUSG00000067916	Zfp991	zinc finger protein 991 [Source:MGI Symbol;Acc:MGI:3701604]	0.0035397	122.746	124.191	75.8152	107.584	54.02	61.5536	69.037	61.5369	1.74829	0.805941	46.0472
ENSMUSG00000026188	Tmem169	transmembrane protein 169 [Source:MGI Symbol;Acc:MGI:2442781]	0.0384151	34.0604	53.033	42.7989	43.2974	36.5942	17.5867	20.206	24.7956	1.74617	0.804194	18.5018
ENSMUSG00000028760	Eif4g3	eukaryotic translation initiation factor 4 gamma, 3 [Source:MGI Symbol;Acc:MGI:1923935]	2.53009e-08	2916.34	3247.77	2289.13	2817.74	1481.19	1523.77	1837.06	1614.01	1.74581	0.803895	1203.74
ENSMUSG00000024773	Atg2a	autophagy related 2A [Source:MGI Symbol;Acc:MGI:1916291]	3.69746e-08	1936.3	1915.23	1417.25	1756.26	1019.41	885.618	1113.01	1006.01	1.74576	0.803858	750.248
ENSMUSG00000037235	Mxd4	Max dimerization protein 4 [Source:MGI Symbol;Acc:MGI:104991]	2.18674e-05	568.101	353.777	436.549	452.809	282.298	227.371	268.571	259.413	1.74551	0.803649	193.395
ENSMUSG00000028862	Map3k6	mitogen-activated protein kinase kinase kinase 6 [Source:MGI Symbol;Acc:MGI:1855691]	0.00190235	154.878	205.419	110.054	156.784	101.07	71.6032	96.8202	89.831	1.74532	0.803491	66.9528
ENSMUSG00000050957	Insl6	insulin-like 6 [Source:MGI Symbol;Acc:MGI:1351595]	0.00230185	97.6826	133.589	167.527	132.933	88.8716	76.628	63.1436	76.2144	1.7442	0.802564	56.7186
ENSMUSG00000028919	Arhgef19	Rho guanine nucleotide exchange factor (GEF) 19 [Source:MGI Symbol;Acc:MGI:1925912]	8.1259e-06	354.099	310.813	385.19	350.034	196.912	169.586	235.736	200.745	1.74368	0.802134	149.289
ENSMUSG00000041729	Coro2b	coronin, actin binding protein, 2B [Source:MGI Symbol;Acc:MGI:2444283]	0.0185962	65.5501	51.6904	61.1413	59.4606	31.3665	28.8925	42.0957	34.1182	1.74278	0.801391	25.3423
ENSMUSG00000079283	2310009B15Rik	RIKEN cDNA 2310009B15 gene [Source:MGI Symbol;Acc:MGI:1916799]	0.000400155	141.383	157.085	185.869	161.446	106.297	99.2395	72.4047	92.6472	1.74259	0.80123	68.7985
ENSMUSG00000038508	Gdf15	growth differentiation factor 15 [Source:MGI Symbol;Acc:MGI:1346047]	4.15458e-13	2397.72	2447.57	2806.38	2550.56	1392.32	1545.12	1454.83	1464.09	1.74208	0.800808	1086.47
ENSMUSG00000041688	Amot	angiomotin [Source:MGI Symbol;Acc:MGI:108440]	0.0186865	5153.4	3724.39	2856.52	3911.44	1625.83	2220.95	2889.45	2245.41	1.74197	0.800719	1666.02
ENSMUSG00000097378	B230208H11Rik	RIKEN cDNA B230208H11 gene [Source:MGI Symbol;Acc:MGI:2443719]	0.0152808	73.9046	70.4869	48.913	64.4348	29.6239	47.7355	33.6766	37.012	1.74092	0.799848	27.4228
ENSMUSG00000048240	Gng7	guanine nucleotide binding protein (G protein), gamma 7 [Source:MGI Symbol;Acc:MGI:95787]	0.000588387	120.818	154.4	138.179	137.799	97.5845	72.8594	67.3532	79.2657	1.73844	0.797797	58.5333
ENSMUSG00000007833	Aldh16a1	aldehyde dehydrogenase 16 family, member A1 [Source:MGI Symbol;Acc:MGI:1916998]	1.06821e-09	782.746	936.468	879.211	866.142	526.259	457.255	512.726	498.747	1.73664	0.796295	367.395
ENSMUSG00000022822	Abcc5	ATP-binding cassette, sub-family C (CFTR/MRP), member 5 [Source:MGI Symbol;Acc:MGI:1351644]	1.5797e-11	1026.95	931.098	997.825	985.292	562.854	543.933	596.076	567.621	1.73583	0.795624	417.671
ENSMUSG00000028078	Dclk2	doublecortin-like kinase 2 [Source:MGI Symbol;Acc:MGI:1918012]	0.0011076	444.07	380.629	262.907	362.536	134.179	224.859	267.729	208.922	1.73527	0.795156	153.613
ENSMUSG00000030621	Me3	malic enzyme 3, NADP(+)-dependent, mitochondrial [Source:MGI Symbol;Acc:MGI:1916679]	0.00470362	109.25	74.5147	102.717	95.4941	50.5349	54.0164	60.6179	55.0564	1.73448	0.794501	40.4377
ENSMUSG00000034308	Sdr42e1	short chain dehydrogenase/reductase family 42E, member 1 [Source:MGI Symbol;Acc:MGI:1921282]	0.000554372	140.74	118.821	129.619	129.727	87.1291	64.066	73.2466	74.8139	1.73399	0.794098	54.9128
ENSMUSG00000032224	Fam81a	family with sequence similarity 81, member A [Source:MGI Symbol;Acc:MGI:1924136]	1.5201e-05	476.202	320.883	348.505	381.864	210.852	232.396	218.056	220.435	1.73232	0.792705	161.429
ENSMUSG00000052040	Klf13	Kruppel-like factor 13 [Source:MGI Symbol;Acc:MGI:1354948]	1.02411e-08	1289.8	1060.66	966.032	1105.5	618.616	613.024	683.635	638.425	1.7316	0.792104	467.071
ENSMUSG00000036492	Rnf39	ring finger protein 39 [Source:MGI Symbol;Acc:MGI:2156378]	1.04083e-08	633.651	593.432	555.163	594.082	313.665	375.603	340.976	343.414	1.72993	0.790712	250.668
ENSMUSG00000047735	Samd9l	sterile alpha motif domain containing 9-like [Source:MGI Symbol;Acc:MGI:1343184]	4.67049e-08	952.405	796.837	694.565	814.602	480.952	449.718	483.259	471.31	1.72838	0.78942	343.292
ENSMUSG00000053581	Zfand2a	zinc finger, AN1-type domain 2A [Source:MGI Symbol;Acc:MGI:2140729]	2.6569e-09	1807.13	1960.21	1528.53	1765.29	1078.66	1094.15	897.481	1023.43	1.72488	0.786493	741.86
ENSMUSG00000030287	Itpr2	inositol 1,4,5-triphosphate receptor 2 [Source:MGI Symbol;Acc:MGI:99418]	2.54544e-05	525.686	461.185	431.657	472.843	266.615	209.785	346.027	274.142	1.72481	0.786437	198.701
ENSMUSG00000030739	Myh14	myosin, heavy polypeptide 14 [Source:MGI Symbol;Acc:MGI:1919210]	2.39674e-05	2643.21	1719.21	1632.47	1998.3	1115.25	957.221	1404.31	1158.93	1.72426	0.785979	839.368
ENSMUSG00000075302	Erich2	glutamate rich 2 [Source:MGI Symbol;Acc:MGI:1913998]	0.00224912	106.68	106.066	139.402	117.383	87.1291	64.066	53.0406	68.0786	1.72422	0.785945	49.304
ENSMUSG00000029168	Dpysl5	dihydropyrimidinase-like 5 [Source:MGI Symbol;Acc:MGI:1929772]	0.000203546	383.019	267.85	244.565	298.478	167.288	149.487	202.901	173.226	1.72306	0.784972	125.252
ENSMUSG00000038172	Ttc39b	tetratricopeptide repeat domain 39B [Source:MGI Symbol;Acc:MGI:1917113]	0.000170253	361.168	347.064	260.462	322.898	148.119	175.867	238.262	187.416	1.72289	0.784833	135.482
ENSMUSG00000042349	Ikbke	inhibitor of kappaB kinase epsilon [Source:MGI Symbol;Acc:MGI:1929612]	1.14884e-07	451.139	520.932	480.57	484.214	317.15	253.752	272.78	281.227	1.72179	0.783907	202.986
ENSMUSG00000018920	Cxcl16	chemokine (C-X-C motif) ligand 16 [Source:MGI Symbol;Acc:MGI:1932682]	2.80172e-10	1464.6	1653.42	1755.98	1624.66	1047.29	929.585	854.544	943.807	1.7214	0.783578	680.858
ENSMUSG00000022594	Lynx1	Ly6/neurotoxin 1 [Source:MGI Symbol;Acc:MGI:1345180]	0.000852685	149.094	119.492	118.614	129.067	90.6142	70.347	63.9855	74.9822	1.7213	0.783497	54.0846
ENSMUSG00000023044	Csad	cysteine sulfinic acid decarboxylase [Source:MGI Symbol;Acc:MGI:2180098]	1.14466e-05	257.059	254.424	294.701	268.728	182.971	140.694	144.809	156.158	1.72087	0.78314	112.57
ENSMUSG00000062380	Tubb3	tubulin, beta 3 class III [Source:MGI Symbol;Acc:MGI:107813]	0.00208517	220.428	114.793	183.424	172.882	104.555	101.752	95.1364	100.481	1.72054	0.782862	72.4006
ENSMUSG00000065979	Cpped1	calcineurin-like phosphoesterase domain containing 1 [Source:MGI Symbol;Acc:MGI:2443300]	8.33146e-10	750.613	685.401	725.135	720.383	454.814	410.776	390.649	418.746	1.72033	0.782689	301.637
ENSMUSG00000036617	Etl4	enhancer trap locus 4 [Source:MGI Symbol;Acc:MGI:95454]	6.23017e-05	1668.96	1117.05	1085.87	1290.63	601.19	684.627	965.676	750.498	1.71969	0.78215	540.127
ENSMUSG00000038070	Cntln	centlein, centrosomal protein [Source:MGI Symbol;Acc:MGI:2443104]	1.82329e-06	406.154	351.092	310.598	355.948	214.337	202.248	204.585	207.057	1.71908	0.781639	148.891
ENSMUSG00000040713	Creg1	cellular repressor of E1A-stimulated genes 1 [Source:MGI Symbol;Acc:MGI:1344382]	0.000795902	135.599	178.567	179.755	164.64	120.238	94.2147	73.2466	95.8998	1.71679	0.779718	68.7405
ENSMUSG00000032489	Kif9	kinesin family member 9 [Source:MGI Symbol;Acc:MGI:1098237]	0.00763333	68.1207	84.5842	72.1467	74.9506	57.5052	36.4297	37.0443	43.6597	1.7167	0.779637	31.2908
ENSMUSG00000003585	Sec14l2	SEC14-like lipid binding 2 [Source:MGI Symbol;Acc:MGI:1915065]	1.14101e-05	483.914	359.819	391.304	411.679	266.615	198.479	256.784	240.626	1.71087	0.774727	171.053
ENSMUSG00000043432	Leng9	leukocyte receptor cluster (LRC) member 9 [Source:MGI Symbol;Acc:MGI:2444509]	0.0201638	60.4089	51.0191	53.8043	55.0774	34.8516	26.3801	35.3604	32.1974	1.71062	0.774518	22.8801
ENSMUSG00000050708	Ftl1	ferritin light polypeptide 1 [Source:MGI Symbol;Acc:MGI:95589]	5.3308e-08	1040.45	1231.17	1460.05	1243.89	745.825	682.114	756.04	727.993	1.70866	0.772863	515.898
ENSMUSG00000062101	Zfp119b	zinc finger protein 119b [Source:MGI Symbol;Acc:MGI:2385323]	0.0165875	57.8384	67.1304	64.8097	63.2595	52.2774	25.1239	33.6766	37.026	1.70852	0.772744	26.2335
ENSMUSG00000078485	Plekhn1	pleckstrin homology domain containing, family N member 1 [Source:MGI Symbol;Acc:MGI:2387630]	3.94488e-06	479.416	407.481	338.723	408.54	252.674	239.933	224.791	239.133	1.70842	0.772664	169.407
ENSMUSG00000092274	Neat1	nuclear paraspeckle assembly transcript 1 (non-protein coding) [Source:MGI Symbol;Acc:MGI:1914211]	5.36267e-05	9529.83	7920.71	5486.82	7645.79	3899.9	3762.31	5766.27	4476.16	1.70811	0.772403	3169.63
ENSMUSG00000000385	Tmprss2	transmembrane protease, serine 2 [Source:MGI Symbol;Acc:MGI:1354381]	1.2695e-06	1589.27	1022.39	1291.3	1300.99	721.429	737.387	829.286	762.701	1.70577	0.77042	538.289
ENSMUSG00000070473	Cldn3	claudin 3 [Source:MGI Symbol;Acc:MGI:1329044]	1.03696e-10	3220.31	2896	3745.51	3287.28	1887.22	2023.73	1870.73	1927.23	1.7057	0.770366	1360.05
ENSMUSG00000036109	Mbnl3	muscleblind like splicing factor 3 [Source:MGI Symbol;Acc:MGI:2444912]	0.00181212	253.846	213.475	161.413	209.578	85.3865	129.388	154.07	122.948	1.7046	0.769434	86.6295
ENSMUSG00000046186	Cd109	CD109 antigen [Source:MGI Symbol;Acc:MGI:2445221]	0.000178938	386.232	256.438	366.848	336.506	167.288	239.933	185.221	197.481	1.70399	0.768918	139.025
ENSMUSG00000048772	Tmem53	transmembrane protein 53 [Source:MGI Symbol;Acc:MGI:1916027]	0.0178694	52.6972	55.0469	57.4728	55.0723	34.8516	35.1735	26.9413	32.3221	1.70386	0.768804	22.7501
ENSMUSG00000026672	Optn	optineurin [Source:MGI Symbol;Acc:MGI:1918898]	5.91178e-08	535.326	503.478	553.94	530.915	352.001	300.231	283.725	311.986	1.70173	0.766999	218.929
ENSMUSG00000035919	Bbs9	Bardet-Biedl syndrome 9 (human) [Source:MGI Symbol;Acc:MGI:2442833]	0.00028713	177.371	211.461	226.223	205.018	121.981	99.2395	140.6	120.607	1.69989	0.765442	84.4114
ENSMUSG00000037355	Uvssa	UV stimulated scaffold protein A [Source:MGI Symbol;Acc:MGI:1918351]	4.60975e-05	727.478	535.7	442.663	568.614	287.526	352.991	363.707	334.741	1.69867	0.764402	233.872
ENSMUSG00000039220	Ppp1r10	protein phosphatase 1, regulatory subunit 10 [Source:MGI Symbol;Acc:MGI:1289273]	2.7981e-07	1956.86	2692.6	1868.48	2172.65	1413.23	1190.87	1235.93	1280.01	1.69736	0.763295	892.634
ENSMUSG00000049164	Zfp518a	zinc finger protein 518A [Source:MGI Symbol;Acc:MGI:1919922]	4.5777e-06	428.647	365.189	320.38	371.405	205.625	227.371	223.949	218.982	1.69606	0.762183	152.423
ENSMUSG00000021990	Spata13	spermatogenesis associated 13 [Source:MGI Symbol;Acc:MGI:104838]	1.96149e-06	642.006	597.46	446.331	561.932	331.09	322.842	340.134	331.355	1.69586	0.762017	230.577
ENSMUSG00000026630	Batf3	basic leucine zipper transcription factor, ATF-like 3 [Source:MGI Symbol;Acc:MGI:1925491]	0.0327469	41.1295	50.3478	45.2445	45.5739	34.8516	21.3553	24.4155	26.8742	1.69583	0.761989	18.6998
ENSMUSG00000028165	Cisd2	CDGSH iron sulfur domain 2 [Source:MGI Symbol;Acc:MGI:1914256]	1.12904e-10	1147.77	1155.31	1080.98	1128.02	651.725	728.594	615.44	665.253	1.69563	0.761818	462.767
ENSMUSG00000079508	Apoo	apolipoprotein O [Source:MGI Symbol;Acc:MGI:1915566]	0.000940085	127.887	140.974	135.734	134.865	66.2181	86.6775	85.8753	79.5903	1.69449	0.760849	55.2745
ENSMUSG00000021785	Ngly1	N-glycanase 1 [Source:MGI Symbol;Acc:MGI:1913276]	0.0038209	97.6826	107.409	78.2608	94.4506	66.2181	48.9916	52.1987	55.8028	1.69258	0.759223	38.6478
ENSMUSG00000063856	Gpx1	glutathione peroxidase 1 [Source:MGI Symbol;Acc:MGI:104887]	5.55425e-06	1136.2	1488.28	1631.25	1418.58	752.795	1030.08	731.624	838.167	1.69248	0.759135	580.41
ENSMUSG00000019302	Atp6v0a1	ATPase, H+ transporting, lysosomal V0 subunit A1 [Source:MGI Symbol;Acc:MGI:103286]	3.95081e-11	1730.01	1858.84	1757.2	1782.02	1171.01	948.428	1040.61	1053.35	1.69176	0.758526	728.666
ENSMUSG00000030748	Il4ra	interleukin 4 receptor, alpha [Source:MGI Symbol;Acc:MGI:105367]	1.90266e-06	497.41	402.782	445.108	448.433	306.694	233.652	255.1	265.149	1.69125	0.758091	183.284
ENSMUSG00000057054	Inca1	inhibitor of CDK, cyclin A1 interacting protein 1 [Source:MGI Symbol;Acc:MGI:2144284]	0.021066	54.6251	61.7599	50.1358	55.507	41.8219	33.9173	22.7317	32.8236	1.69107	0.757933	22.6833
ENSMUSG00000089876	Tmem102	transmembrane protein 102 [Source:MGI Symbol;Acc:MGI:1921591]	3.23535e-06	381.091	315.513	347.282	347.962	209.11	222.347	186.063	205.84	1.69045	0.757407	142.122
ENSMUSG00000099032	Tcf24	transcription factor 24 [Source:MGI Symbol;Acc:MGI:3780500]	2.37084e-08	1093.79	890.82	844.972	943.193	561.111	538.908	574.186	558.068	1.6901	0.757111	385.125
ENSMUSG00000020926	Adam11	a disintegrin and metallopeptidase domain 11 [Source:MGI Symbol;Acc:MGI:1098667]	0.0357736	52.0545	59.0747	35.4619	48.8637	29.6239	25.1239	31.9928	28.9135	1.69	0.757019	19.9502
ENSMUSG00000062031	Pgghg	protein glucosylgalactosylhydroxylysine glucosidase [Source:MGI Symbol;Acc:MGI:2444047]	6.80258e-05	231.996	236.299	256.793	241.696	174.258	115.57	139.758	143.195	1.68788	0.755209	98.5007
ENSMUSG00000045193	Cirbp	cold inducible RNA binding protein [Source:MGI Symbol;Acc:MGI:893588]	1.3867e-06	1492.23	1341.94	1175.13	1336.43	899.172	865.519	612.914	792.535	1.68628	0.753841	543.898
ENSMUSG00000029098	Acox3	acyl-Coenzyme A oxidase 3, pristanoyl [Source:MGI Symbol;Acc:MGI:1933156]	4.87908e-07	620.156	521.603	498.913	546.89	329.348	293.95	350.237	324.511	1.68527	0.752982	222.379
ENSMUSG00000050721	Plekho2	pleckstrin homology domain containing, family O member 2 [Source:MGI Symbol;Acc:MGI:2143132]	6.58021e-06	329.679	302.087	281.25	304.338	203.882	177.124	160.806	180.604	1.68512	0.752848	123.735
ENSMUSG00000029223	Uchl1	ubiquitin carboxy-terminal hydrolase L1 [Source:MGI Symbol;Acc:MGI:103149]	3.6108e-06	678.637	551.812	739.809	656.752	346.774	459.768	362.865	389.802	1.68483	0.752607	266.95
ENSMUSG00000052688	Rab7b	RAB7B, member RAS oncogene family [Source:MGI Symbol;Acc:MGI:2442295]	0.026843	52.0545	45.6486	56.25	51.3177	31.3665	33.9173	26.0994	30.461	1.6847	0.752491	20.8567
ENSMUSG00000031284	Pak3	p21 (RAC1) activated kinase 3 [Source:MGI Symbol;Acc:MGI:1339656]	0.000175387	300.117	236.97	265.353	267.48	132.436	149.487	194.482	158.802	1.68436	0.752202	108.678
ENSMUSG00000026946	Nmi	N-myc (and STAT) interactor [Source:MGI Symbol;Acc:MGI:1928368]	3.56561e-05	215.287	225.558	232.337	224.394	151.605	119.339	128.813	133.252	1.68398	0.751876	91.1419
ENSMUSG00000097081	Gm10425	predicted gene 10425 [Source:MGI Symbol;Acc:MGI:3642471]	0.0200019	79.0458	53.7043	57.4728	63.4076	36.5942	45.2231	31.1508	37.656	1.68386	0.751775	25.7516
ENSMUSG00000039747	Orai2	ORAI calcium release-activated calcium modulator 2 [Source:MGI Symbol;Acc:MGI:2443195]	1.98224e-06	313.612	361.833	327.717	334.387	202.139	206.016	187.747	198.634	1.68343	0.751406	135.753
ENSMUSG00000032363	Adamts7	a disintegrin-like and metallopeptidase (reprolysin type) with thrombospondin type 1 motif, 7 [Source:MGI Symbol;Acc:MGI:1347346]	0.00466014	121.461	83.9129	117.391	107.588	66.2181	56.5288	69.037	63.928	1.68296	0.751001	43.6603
ENSMUSG00000025226	Fbxl15	F-box and leucine-rich repeat protein 15 [Source:MGI Symbol;Acc:MGI:1915681]	0.000601312	131.743	148.358	167.527	149.209	92.3568	92.9585	80.8238	88.713	1.68193	0.75012	60.4963
ENSMUSG00000035984	Nme5	NME/NM23 family member 5 [Source:MGI Symbol;Acc:MGI:1922783]	0.00262816	111.178	113.45	112.5	112.376	87.1291	50.2478	63.1436	66.8402	1.68127	0.749548	45.536
ENSMUSG00000040938	Slc16a11	solute carrier family 16 (monocarboxylic acid transporters), member 11 [Source:MGI Symbol;Acc:MGI:2663709]	0.0273316	57.1957	55.7182	58.6956	57.2032	26.1387	36.4297	39.57	34.0461	1.68017	0.748604	23.157
ENSMUSG00000102018	Iqank1	IQ motif and ankyrin repeat containing 1 [Source:MGI Symbol;Acc:MGI:3588184]	0.0198239	64.2648	90.626	51.3587	68.7498	52.2774	32.6611	37.8862	40.9416	1.67922	0.74779	27.8083
ENSMUSG00000029560	Snx8	sorting nexin 8 [Source:MGI Symbol;Acc:MGI:2443816]	1.07075e-06	480.058	488.709	621.195	529.987	320.635	306.512	320.77	315.972	1.67732	0.746161	214.015
ENSMUSG00000041920	Slc16a6	solute carrier family 16 (monocarboxylic acid transporters), member 6 [Source:MGI Symbol;Acc:MGI:2144585]	0.00101376	120.818	124.862	123.505	123.062	78.4162	77.8842	63.9855	73.4286	1.67594	0.74497	49.6333
ENSMUSG00000043154	Ppp2r3a	protein phosphatase 2, regulatory subunit B, alpha [Source:MGI Symbol;Acc:MGI:2442104]	0.000101529	543.038	458.5	346.059	449.199	219.565	283.9	301.406	268.29	1.6743	0.74356	180.909
ENSMUSG00000042804	Gpr153	G protein-coupled receptor 153 [Source:MGI Symbol;Acc:MGI:1916157]	0.0431646	66.8354	34.9078	56.25	52.6644	33.109	35.1735	26.0994	31.4606	1.67398	0.74328	21.2038
ENSMUSG00000038168	P3h2	prolyl 3-hydroxylase 2 [Source:MGI Symbol;Acc:MGI:2146663]	0.00463074	219.786	153.057	297.146	223.33	116.753	114.314	169.225	133.431	1.67375	0.743087	89.8993
ENSMUSG00000028673	Fuca1	fucosidase, alpha-L- 1, tissue [Source:MGI Symbol;Acc:MGI:95593]	2.86736e-06	571.314	518.246	628.532	572.698	411.249	327.867	287.935	342.35	1.67284	0.7423	230.347
ENSMUSG00000037016	Frem2	Fras1 related extracellular matrix protein 2 [Source:MGI Symbol;Acc:MGI:2444465]	0.000716654	203.077	211.461	211.549	208.695	142.892	85.4213	146.493	124.935	1.67043	0.740217	83.76
ENSMUSG00000064370	mt-Cytb	mitochondrially encoded cytochrome b [Source:MGI Symbol;Acc:MGI:102501]	7.05166e-05	22191.3	16344.9	25650	21395.4	14707.4	14717.6	9040.48	12821.8	1.66867	0.738699	8573.57
ENSMUSG00000028028	Alpk1	alpha-kinase 1 [Source:MGI Symbol;Acc:MGI:1918731]	0.00193584	198.578	213.475	157.744	189.932	120.238	79.1404	142.284	113.887	1.66772	0.737879	76.0451
ENSMUSG00000000126	Wnt9a	wingless-type MMTV integration site family, member 9A [Source:MGI Symbol;Acc:MGI:2446084]	2.53218e-06	847.011	641.095	731.249	739.785	528.002	405.751	398.226	443.993	1.66621	0.736569	295.792
ENSMUSG00000024079	Eif2ak2	eukaryotic translation initiation factor 2-alpha kinase 2 [Source:MGI Symbol;Acc:MGI:1353449]	4.96573e-07	1019.24	989.501	737.364	915.368	587.25	536.396	524.513	549.386	1.66617	0.736532	365.982
ENSMUSG00000040594	Ranbp17	RAN binding protein 17 [Source:MGI Symbol;Acc:MGI:1929706]	0.000353087	312.97	231.6	258.016	267.529	125.466	167.074	189.431	160.657	1.66522	0.73571	106.872
ENSMUSG00000028962	Slc4a2	solute carrier family 4 (anion exchanger), member 2 [Source:MGI Symbol;Acc:MGI:109351]	5.00016e-10	2766.6	2518.06	2731.79	2672.15	1406.26	1612.96	1795.8	1605.01	1.66488	0.735421	1067.14
ENSMUSG00000051323	Pcdh19	protocadherin 19 [Source:MGI Symbol;Acc:MGI:2685563]	0.00013039	1036.59	807.578	799.728	881.299	376.398	530.115	681.951	529.488	1.66444	0.735035	351.811
ENSMUSG00000041625	Ggact	gamma-glutamylamine cyclotransferase [Source:MGI Symbol;Acc:MGI:2385008]	8.77657e-05	481.986	359.819	517.255	453.02	217.823	300.231	298.88	272.311	1.66361	0.734319	180.709
ENSMUSG00000109274	Gm45133	predicted gene 45133 [Source:MGI Symbol;Acc:MGI:5753709]	0.00115708	142.668	177.895	129.619	150.061	87.1291	84.1651	99.346	90.2134	1.6634	0.734135	59.8476
ENSMUSG00000028643	Svbp	small vasohibin binding protein [Source:MGI Symbol;Acc:MGI:1916466]	0.000736215	149.094	167.826	202.989	173.303	95.842	116.826	100.188	104.285	1.66182	0.732761	69.0177
ENSMUSG00000021013	Ttc8	tetratricopeptide repeat domain 8 [Source:MGI Symbol;Acc:MGI:1923510]	2.27382e-07	539.825	463.199	480.57	494.531	291.011	300.231	303.089	298.11	1.65889	0.730215	196.421
ENSMUSG00000054364	Rhob	ras homolog family member B [Source:MGI Symbol;Acc:MGI:107949]	1.13484e-10	2751.18	3026.91	2681.66	2819.91	1728.64	1849.12	1525.55	1701.1	1.6577	0.72918	1118.81
ENSMUSG00000091985	Gm17354	predicted gene, 17354 [Source:MGI Symbol;Acc:MGI:4936988]	0.0431408	39.2015	44.306	47.6902	43.7326	29.6239	27.6363	21.8898	26.3833	1.65758	0.729082	17.3493
ENSMUSG00000040249	Lrp1	low density lipoprotein receptor-related protein 1 [Source:MGI Symbol;Acc:MGI:96828]	7.02301e-09	2863	2996.03	3049.73	2969.58	1639.77	1619.24	2119.94	1792.98	1.65623	0.727899	1176.6
ENSMUSG00000034647	Ankrd12	ankyrin repeat domain 12 [Source:MGI Symbol;Acc:MGI:1914357]	3.78021e-05	706.271	676.674	547.826	643.59	310.179	371.834	484.101	388.705	1.65573	0.727467	254.885
ENSMUSG00000027187	Cat	catalase [Source:MGI Symbol;Acc:MGI:88271]	2.13864e-08	1758.93	1333.21	1530.98	1541.04	878.261	945.916	968.202	930.793	1.65562	0.72737	610.245
ENSMUSG00000028246	Faxc	failed axon connections homolog [Source:MGI Symbol;Acc:MGI:1923382]	0.000211875	395.871	332.966	273.913	334.25	158.575	219.834	227.317	201.909	1.65545	0.727225	132.342
ENSMUSG00000061544	Zfp229	zinc finger protein 229 [Source:MGI Symbol;Acc:MGI:2679295]	0.000177238	285.336	225.558	213.994	241.629	128.951	157.025	152.387	146.121	1.65363	0.725636	95.5087
ENSMUSG00000063704	Mapk15	mitogen-activated protein kinase 15 [Source:MGI Symbol;Acc:MGI:2652894]	4.67349e-05	559.104	428.963	372.962	453.676	280.556	243.702	298.88	274.379	1.65346	0.725492	179.297
ENSMUSG00000041189	Chrnb1	cholinergic receptor, nicotinic, beta polypeptide 1 (muscle) [Source:MGI Symbol;Acc:MGI:87890]	3.9615e-09	1659.96	1802.45	1407.47	1623.29	1017.67	938.379	990.934	982.327	1.6525	0.72465	640.968
ENSMUSG00000046997	Spsb4	splA/ryanodine receptor domain and SOCS box containing 4 [Source:MGI Symbol;Acc:MGI:2183445]	8.23089e-05	229.425	204.748	245.788	226.654	130.694	141.95	138.916	137.187	1.65216	0.72435	89.4671
ENSMUSG00000026167	Wnt10a	wingless-type MMTV integration site family, member 10A [Source:MGI Symbol;Acc:MGI:108071]	2.62302e-05	526.972	517.575	705.57	583.372	301.467	352.991	404.961	353.14	1.65196	0.724178	230.233
ENSMUSG00000001313	Rnd2	Rho family GTPase 2 [Source:MGI Symbol;Acc:MGI:1338755]	8.58863e-07	420.292	406.81	447.554	424.885	280.556	258.776	232.369	257.233	1.65175	0.723995	167.652
ENSMUSG00000028973	Abcb8	ATP-binding cassette, sub-family B (MDR/TAP), member 8 [Source:MGI Symbol;Acc:MGI:1351667]	1.12059e-08	1016.03	1049.25	1018.61	1027.96	684.834	536.396	649.116	623.449	1.64883	0.721445	404.514
ENSMUSG00000043079	Synpo	synaptopodin [Source:MGI Symbol;Acc:MGI:1099446]	2.34688e-07	850.224	655.192	777.717	761.044	486.18	445.95	452.95	461.693	1.64838	0.721046	299.351
ENSMUSG00000019986	Ahi1	Abelson helper integration site 1 [Source:MGI Symbol;Acc:MGI:87971]	0.00342468	131.743	179.909	143.071	151.574	74.931	86.6775	114.5	92.0363	1.6469	0.71975	59.538
ENSMUSG00000027977	Ndst3	N-deacetylase/N-sulfotransferase (heparan glucosaminyl) 3 [Source:MGI Symbol;Acc:MGI:1932544]	0.0489409	57.8384	71.8295	33.0163	54.228	31.3665	31.4049	36.2023	32.9912	1.64371	0.716956	21.2368
ENSMUSG00000004317	Clcn5	chloride channel, voltage-sensitive 5 [Source:MGI Symbol;Acc:MGI:99486]	2.23939e-08	1435.68	1274.81	1274.18	1328.22	756.28	747.437	922.739	808.819	1.64218	0.715608	519.403
ENSMUSG00000015970	Chdh	choline dehydrogenase [Source:MGI Symbol;Acc:MGI:1860776]	0.0010118	340.604	210.789	231.114	260.836	181.228	133.157	162.49	158.958	1.64091	0.714493	101.877
ENSMUSG00000026213	Stk11ip	serine/threonine kinase 11 interacting protein [Source:MGI Symbol;Acc:MGI:1918978]	1.84308e-08	985.823	940.496	870.651	932.323	588.992	506.247	609.546	568.262	1.64066	0.714274	364.062
ENSMUSG00000042613	Pbxip1	pre B cell leukemia transcription factor interacting protein 1 [Source:MGI Symbol;Acc:MGI:2441670]	7.89676e-10	2053.9	1951.48	2219.43	2074.94	1413.23	1163.24	1219.93	1265.47	1.63966	0.713396	809.469
ENSMUSG00000030587	2200002D01Rik	RIKEN cDNA 2200002D01 gene [Source:MGI Symbol;Acc:MGI:1919525]	2.35532e-05	606.66	582.02	666.44	618.373	484.438	341.685	305.615	377.246	1.63918	0.712972	241.127
ENSMUSG00000028080	Lrba	LPS-responsive beige-like anchor [Source:MGI Symbol;Acc:MGI:1933162]	1.53805e-06	2239.63	2238.8	1667.93	2048.79	1096.08	1205.95	1448.94	1250.32	1.63861	0.71247	798.464
ENSMUSG00000071669	Snx29	sorting nexin 29 [Source:MGI Symbol;Acc:MGI:1921728]	0.0318026	66.8354	64.4451	53.8043	61.695	34.8516	30.1487	47.9892	37.6632	1.63807	0.711999	24.0318
ENSMUSG00000005983	1700037C18Rik	RIKEN cDNA 1700037C18 gene [Source:MGI Symbol;Acc:MGI:1920511]	0.00102337	147.809	155.071	139.402	147.427	83.6439	85.4213	101.03	90.0317	1.63751	0.711501	57.3958
ENSMUSG00000028444	Cntfr	ciliary neurotrophic factor receptor [Source:MGI Symbol;Acc:MGI:99605]	0.00330969	251.275	151.043	250.679	217.666	111.525	131.901	155.754	133.06	1.63585	0.710039	84.606
ENSMUSG00000037638	Zbtb42	zinc finger and BTB domain containing 42 [Source:MGI Symbol;Acc:MGI:3644133]	9.45984e-06	470.419	391.37	360.733	407.507	257.902	231.14	258.468	249.17	1.63546	0.709696	158.337
ENSMUSG00000020135	Apc2	adenomatosis polyposis coli 2 [Source:MGI Symbol;Acc:MGI:1346052]	1.59293e-06	462.064	451.787	420.652	444.834	261.387	253.752	301.406	272.181	1.63433	0.7087	172.653
ENSMUSG00000047344	Lancl3	LanC lantibiotic synthetase component C-like 3 (bacterial) [Source:MGI Symbol;Acc:MGI:2443335]	0.0458049	48.1986	44.9773	39.1304	44.1021	27.8813	28.8925	24.4155	27.0631	1.6296	0.70452	17.039
ENSMUSG00000063439	B9d2	B9 protein domain 2 [Source:MGI Symbol;Acc:MGI:2387643]	0.000302511	199.864	230.257	264.13	231.417	130.694	160.793	134.706	142.064	1.62896	0.70395	89.3526
ENSMUSG00000057265	Bbof1	basal body orientation factor 1 [Source:MGI Symbol;Acc:MGI:1920123]	0.00355017	241.636	138.96	160.19	180.262	102.812	115.57	113.659	110.68	1.62867	0.703696	69.5816
ENSMUSG00000053007	Creb5	cAMP responsive element binding protein 5 [Source:MGI Symbol;Acc:MGI:2443973]	0.000277616	462.707	497.436	391.304	450.482	231.763	236.165	362.023	276.651	1.62834	0.703406	173.832
ENSMUSG00000027698	Nceh1	neutral cholesterol ester hydrolase 1 [Source:MGI Symbol;Acc:MGI:2443191]	1.74518e-06	581.597	555.168	604.076	580.28	343.288	415.801	310.667	356.585	1.62732	0.702502	223.695
ENSMUSG00000028100	Nudt17	nudix (nucleoside diphosphate linked moiety X)-type motif 17 [Source:MGI Symbol;Acc:MGI:1925623]	1.6896e-05	307.829	283.961	283.695	291.828	167.288	187.173	183.537	179.333	1.6273	0.702481	112.496
ENSMUSG00000032540	Abhd5	abhydrolase domain containing 5 [Source:MGI Symbol;Acc:MGI:1914719]	0.000707563	160.019	155.742	150.407	155.39	99.3271	105.52	81.6657	95.5044	1.62704	0.702252	59.8853
ENSMUSG00000018387	Shroom1	shroom family member 1 [Source:MGI Symbol;Acc:MGI:1919024]	0.00229402	149.094	119.492	125.951	131.512	99.3271	71.6032	71.5628	80.831	1.62701	0.702219	50.6815
ENSMUSG00000002257	Def6	differentially expressed in FDCP 6 [Source:MGI Symbol;Acc:MGI:1346328]	0.000141904	230.711	246.368	218.886	231.988	172.516	128.132	127.129	142.592	1.62694	0.702157	89.3961
ENSMUSG00000002771	Grin2d	glutamate receptor, ionotropic, NMDA2D (epsilon 4) [Source:MGI Symbol;Acc:MGI:95823]	0.0208685	68.7634	89.2834	55.0271	71.0246	45.3071	40.1983	45.4634	43.6563	1.62691	0.702131	27.3684
ENSMUSG00000008167	Fbxw9	F-box and WD-40 domain protein 9 [Source:MGI Symbol;Acc:MGI:1915878]	3.44281e-08	663.213	705.54	689.673	686.142	456.556	420.826	388.123	421.835	1.62657	0.701829	264.307
ENSMUSG00000032038	St3gal4	ST3 beta-galactoside alpha-2,3-sialyltransferase 4 [Source:MGI Symbol;Acc:MGI:1316743]	0.000435822	202.434	185.28	256.793	214.836	137.664	133.157	125.445	132.089	1.62645	0.701727	82.7471
ENSMUSG00000029009	Mthfr	methylenetetrahydrofolate reductase [Source:MGI Symbol;Acc:MGI:106639]	3.00539e-05	567.459	547.784	437.771	517.671	313.665	268.826	372.968	318.486	1.62541	0.700805	199.185
ENSMUSG00000038213	Tapbpl	TAP binding protein-like [Source:MGI Symbol;Acc:MGI:2384853]	4.66864e-06	420.292	456.486	530.706	469.162	299.724	302.743	263.519	288.662	1.6253	0.700702	180.499
ENSMUSG00000066357	Wdr6	WD repeat domain 6 [Source:MGI Symbol;Acc:MGI:1930140]	1.76705e-10	1825.12	1740.02	1659.37	1741.5	1068.2	999.932	1148.37	1072.17	1.62428	0.699802	669.336
ENSMUSG00000023805	Synj2	synaptojanin 2 [Source:MGI Symbol;Acc:MGI:1201671]	0.00222539	249.348	196.692	190.761	212.267	90.6142	148.231	153.228	130.691	1.62418	0.699715	81.5755
ENSMUSG00000042677	Zc3h12a	zinc finger CCCH type containing 12A [Source:MGI Symbol;Acc:MGI:2385891]	4.24007e-05	296.261	276.577	239.674	270.837	174.258	169.586	156.596	166.814	1.62359	0.699189	104.024
ENSMUSG00000043885	Slc36a4	solute carrier family 36 (proton/amino acid symporter), member 4 [Source:MGI Symbol;Acc:MGI:2442595]	0.000539805	303.973	229.586	276.358	269.972	128.951	179.636	190.273	166.287	1.62354	0.69914	103.686
ENSMUSG00000039233	Tbce	tubulin-specific chaperone E [Source:MGI Symbol;Acc:MGI:1917680]	0.000100243	325.823	283.961	233.56	281.115	179.486	165.818	174.276	173.193	1.62313	0.698775	107.921
ENSMUSG00000029311	Hsd17b11	hydroxysteroid (17-beta) dehydrogenase 11 [Source:MGI Symbol;Acc:MGI:2149821]	4.473e-06	507.692	484.681	571.059	521.144	376.398	282.644	304.773	321.272	1.62213	0.697889	199.873
ENSMUSG00000039765	Cc2d2a	coiled-coil and C2 domain containing 2A [Source:MGI Symbol;Acc:MGI:1924487]	2.20953e-05	289.834	326.925	341.168	319.309	181.228	207.272	202.06	196.853	1.62207	0.697832	122.456
ENSMUSG00000054484	Tmem62	transmembrane protein 62 [Source:MGI Symbol;Acc:MGI:2139461]	0.000357363	225.57	259.795	287.364	257.576	137.664	152	186.905	158.856	1.62144	0.697276	98.7197
ENSMUSG00000063952	Brpf3	bromodomain and PHD finger containing, 3 [Source:MGI Symbol;Acc:MGI:2146836]	1.92987e-07	1473.59	1327.84	1165.35	1322.26	738.854	795.172	912.636	815.554	1.6213	0.697155	506.707
ENSMUSG00000001518	Itfg2	integrin alpha FG-GAP repeat containing 2 [Source:MGI Symbol;Acc:MGI:1915450]	9.92536e-05	483.272	616.257	440.217	513.248	256.159	329.123	364.549	316.611	1.62107	0.696947	196.638
ENSMUSG00000069495	Epc2	enhancer of polycomb homolog 2 [Source:MGI Symbol;Acc:MGI:1278321]	1.25739e-08	1346.99	1289.57	1094.43	1243.66	796.36	733.619	773.72	767.899	1.61957	0.695608	475.765
ENSMUSG00000022106	Rcbtb2	regulator of chromosome condensation (RCC1) and BTB (POZ) domain containing protein 2 [Source:MGI Symbol;Acc:MGI:1917200]	8.13102e-06	375.307	355.12	407.201	379.209	210.852	252.495	239.104	234.151	1.61951	0.695557	145.058
ENSMUSG00000097289	2010300F17Rik	RIKEN cDNA 2010300F17 gene [Source:MGI Symbol;Acc:MGI:1917134]	3.27963e-05	700.487	578.664	572.282	617.144	480.952	335.404	327.505	381.287	1.61858	0.694729	235.857
ENSMUSG00000038451	Spsb2	splA/ryanodine receptor domain and SOCS box containing 2 [Source:MGI Symbol;Acc:MGI:1315199]	0.00244592	156.806	122.849	167.527	149.061	92.3568	82.9089	101.03	92.0985	1.61849	0.694649	56.9621
ENSMUSG00000097080	1700086O06Rik	RIKEN cDNA 1700086O06 gene [Source:MGI Symbol;Acc:MGI:1920766]	0.0202299	88.0428	71.1582	61.1413	73.4474	38.3368	51.504	46.3053	45.382	1.61842	0.69459	28.0654
ENSMUSG00000024008	Cpne5	copine V [Source:MGI Symbol;Acc:MGI:2385908]	0.00181139	238.423	165.812	211.549	205.261	165.545	108.033	106.923	126.834	1.61835	0.694521	78.4273
ENSMUSG00000060600	Eno3	enolase 3, beta muscle [Source:MGI Symbol;Acc:MGI:95395]	0.00183708	164.518	149.029	173.641	162.396	130.694	92.9585	77.4562	100.369	1.61798	0.694198	62.0268
ENSMUSG00000047501	Cldn4	claudin 4 [Source:MGI Symbol;Acc:MGI:1313314]	8.81186e-10	11766.2	10797.9	13037.8	11867.3	7836.39	7622.6	6578.72	7345.9	1.6155	0.691981	4521.41
ENSMUSG00000022184	Fbxo4	F-box protein 4 [Source:MGI Symbol;Acc:MGI:2146220]	0.000894513	190.867	168.497	233.56	197.641	111.525	129.388	126.287	122.4	1.61471	0.691277	75.2409
ENSMUSG00000026343	Gpr39	G protein-coupled receptor 39 [Source:MGI Symbol;Acc:MGI:1918361]	0.00448717	113.749	104.723	107.609	108.694	59.2478	72.8594	69.8789	67.3287	1.61437	0.690973	41.3649
ENSMUSG00000097062	Gm17586	predicted gene, 17586 [Source:MGI Symbol;Acc:MGI:4937220]	0.00172962	179.942	202.734	204.212	195.629	156.832	121.851	85.0334	121.239	1.61358	0.690267	74.3901
ENSMUSG00000040631	Dok4	docking protein 4 [Source:MGI Symbol;Acc:MGI:2148865]	7.74917e-05	239.065	236.299	213.994	229.786	146.377	144.463	136.39	142.41	1.61356	0.690243	87.3763
ENSMUSG00000027130	Slc12a6	solute carrier family 12, member 6 [Source:MGI Symbol;Acc:MGI:2135960]	1.46568e-05	451.782	400.097	374.184	408.688	221.308	263.801	275.306	253.472	1.61236	0.689174	155.216
ENSMUSG00000025473	Adam8	a disintegrin and metallopeptidase domain 8 [Source:MGI Symbol;Acc:MGI:107825]	0.0171866	95.112	84.5842	63.5869	81.0944	62.7329	37.6859	50.5149	50.3112	1.61185	0.688721	30.7831
ENSMUSG00000028601	Echdc2	enoyl Coenzyme A hydratase domain containing 2 [Source:MGI Symbol;Acc:MGI:1289238]	3.1359e-07	716.553	609.544	725.135	683.744	419.962	410.776	443.689	424.809	1.60953	0.686641	258.935
ENSMUSG00000023909	Paqr4	progestin and adipoQ receptor family member IV [Source:MGI Symbol;Acc:MGI:1923748]	9.90479e-06	596.378	477.297	608.967	560.88	376.398	366.809	303.089	348.765	1.60819	0.685437	212.115
ENSMUSG00000052656	Rnf103	ring finger protein 103 [Source:MGI Symbol;Acc:MGI:109483]	1.78581e-06	458.851	412.852	418.206	429.97	264.872	281.388	255.942	267.401	1.60796	0.685231	162.569
ENSMUSG00000041147	Brca2	breast cancer 2, early onset [Source:MGI Symbol;Acc:MGI:109337]	6.49136e-05	1286.58	1049.25	923.233	1086.35	531.487	678.346	818.341	676.058	1.60689	0.684275	410.296
ENSMUSG00000085566	A730017L22Rik	RIKEN cDNA A730017L22 gene [Source:MGI Symbol;Acc:MGI:3584452]	0.00559424	111.178	100.024	89.2662	100.156	62.7329	62.8098	61.4598	62.3342	1.60676	0.684157	37.822
ENSMUSG00000021913	Ogdhl	oxoglutarate dehydrogenase-like [Source:MGI Symbol;Acc:MGI:3616088]	6.59539e-06	454.352	382.643	470.788	435.928	289.268	265.057	260.152	271.493	1.60567	0.683176	164.435
ENSMUSG00000059182	Skap2	src family associated phosphoprotein 2 [Source:MGI Symbol;Acc:MGI:1889206]	2.96627e-09	1091.86	1076.1	1068.75	1078.9	705.745	613.024	697.106	671.958	1.60561	0.683121	406.945
ENSMUSG00000108350	Gm44950	predicted gene 44950 [Source:MGI Symbol;Acc:MGI:5753526]	0.0104106	110.535	114.793	72.1467	99.1584	62.7329	67.8346	54.7245	61.764	1.60544	0.682969	37.3944
ENSMUSG00000040040	Ift88	intraflagellar transport 88 [Source:MGI Symbol;Acc:MGI:98715]	0.000410639	192.152	212.803	188.315	197.757	128.951	106.777	133.864	123.197	1.6052	0.682755	74.5593
ENSMUSG00000016495	Plgrkt	plasminogen receptor, C-terminal lysine transmembrane protein [Source:MGI Symbol;Acc:MGI:1915009]	9.10126e-08	652.931	608.872	601.63	621.144	390.338	401.983	368.759	387.027	1.60491	0.682496	234.118
ENSMUSG00000033594	Spata2l	spermatogenesis associated 2-like [Source:MGI Symbol;Acc:MGI:1926029]	0.0119457	107.965	89.2834	78.2608	91.8364	67.9607	43.9669	59.776	57.2345	1.60456	0.682181	34.6019
ENSMUSG00000070327	Rnf213	ring finger protein 213 [Source:MGI Symbol;Acc:MGI:1289196]	0.000181881	1912.52	2093.12	1726.63	1910.76	993.271	948.428	1630.79	1190.83	1.60456	0.682178	719.929
ENSMUSG00000038145	Snrk	SNF related kinase [Source:MGI Symbol;Acc:MGI:108104]	2.26031e-05	699.844	555.168	517.255	590.756	322.378	378.115	404.961	368.485	1.6032	0.680958	222.271
ENSMUSG00000027227	Sord	sorbitol dehydrogenase [Source:MGI Symbol;Acc:MGI:98266]	0.0416373	54.6251	78.5425	96.6032	76.5903	67.9607	45.2231	30.3089	47.8309	1.60127	0.679219	28.7594
ENSMUSG00000029233	Srd5a3	steroid 5 alpha-reductase 3 [Source:MGI Symbol;Acc:MGI:1930252]	2.52456e-05	429.289	361.833	484.239	425.12	284.041	251.239	261.836	265.705	1.59997	0.678044	159.415
ENSMUSG00000004798	Ulk2	unc-51 like kinase 2 [Source:MGI Symbol;Acc:MGI:1352758]	1.23631e-05	466.563	375.259	391.304	411.042	277.07	246.214	247.523	256.936	1.59978	0.677876	154.106
ENSMUSG00000037887	Dusp8	dual specificity phosphatase 8 [Source:MGI Symbol;Acc:MGI:106626]	8.73081e-05	242.279	281.947	258.016	260.747	174.258	148.231	166.699	163.063	1.59906	0.677225	97.6845
ENSMUSG00000062421	Arf2	ADP-ribosylation factor 2 [Source:MGI Symbol;Acc:MGI:99595]	1.76575e-05	587.381	600.145	445.108	544.211	327.605	375.603	318.244	340.484	1.59835	0.676581	203.728
ENSMUSG00000026024	Als2	alsin Rho guanine nucleotide exchange factor [Source:MGI Symbol;Acc:MGI:1921268]	3.05473e-08	1372.05	1441.96	1206.93	1340.31	817.271	787.635	910.952	838.619	1.59824	0.676484	501.695
ENSMUSG00000094410	Gm38394	predicted gene, 38394 [Source:MGI Symbol;Acc:MGI:5614057]	0.0213759	152.308	138.96	91.7119	127.66	69.7032	59.0412	111.133	79.9591	1.59656	0.674971	47.7007
ENSMUSG00000025938	Slco5a1	solute carrier organic anion transporter family, member 5A1 [Source:MGI Symbol;Acc:MGI:2443431]	0.0216595	98.3252	89.9547	67.2554	85.1784	40.0794	67.8346	52.1987	53.3709	1.59597	0.674435	31.8075
ENSMUSG00000012519	Mlkl	mixed lineage kinase domain-like [Source:MGI Symbol;Acc:MGI:1921818]	1.6935e-05	667.069	735.077	557.608	653.252	482.695	355.504	390.649	409.616	1.59479	0.673368	243.636
ENSMUSG00000061882	Ccdc62	coiled-coil domain containing 62 [Source:MGI Symbol;Acc:MGI:2684996]	0.0182902	90.6134	79.2138	64.8097	78.2123	43.5645	56.5288	47.1472	49.0802	1.59356	0.672255	29.1321
ENSMUSG00000067199	Frat1	frequently rearranged in advanced T cell lymphomas [Source:MGI Symbol;Acc:MGI:109450]	0.0167145	85.4722	90.626	61.1413	79.0798	54.02	52.7602	42.0957	49.6253	1.59354	0.672233	29.4545
ENSMUSG00000048440	Cyp4f16	cytochrome P450, family 4, subfamily f, polypeptide 16 [Source:MGI Symbol;Acc:MGI:1917351]	2.92393e-05	302.045	334.309	341.168	325.841	228.278	200.991	184.379	204.55	1.59297	0.671716	121.291
ENSMUSG00000025193	Cutc	cutC copper transporter [Source:MGI Symbol;Acc:MGI:1913638]	0.00353946	129.172	110.765	124.728	121.555	76.6736	84.1651	68.1951	76.3446	1.59219	0.671013	45.2106
ENSMUSG00000020387	Jade2	jade family PHD finger 2 [Source:MGI Symbol;Acc:MGI:1924151]	1.27814e-05	1310.36	1232.51	919.564	1154.15	636.042	738.643	800.661	725.115	1.59167	0.670543	429.03
ENSMUSG00000005580	Adcy9	adenylate cyclase 9 [Source:MGI Symbol;Acc:MGI:108450]	0.00135676	163.875	152.386	173.641	163.301	90.6142	108.033	109.449	102.699	1.5901	0.669114	60.6021
ENSMUSG00000024544	Ldlrad4	low density lipoprotein receptor class A domain containing 4 [Source:MGI Symbol;Acc:MGI:1277150]	9.45457e-05	592.522	455.815	446.331	498.223	292.754	281.388	366.233	313.458	1.58944	0.668518	184.765
ENSMUSG00000018196	Glrx2	glutaredoxin 2 (thioltransferase) [Source:MGI Symbol;Acc:MGI:1916617]	1.51813e-05	330.964	341.022	328.94	333.642	230.021	190.942	208.795	209.919	1.58938	0.668467	123.723
ENSMUSG00000021866	Anxa11	annexin A11 [Source:MGI Symbol;Acc:MGI:108481]	0.000137042	360.526	361.161	261.685	327.791	216.08	194.71	207.953	206.248	1.5893	0.668395	121.543
ENSMUSG00000035722	Abca7	ATP-binding cassette, sub-family A (ABC1), member 7 [Source:MGI Symbol;Acc:MGI:1351646]	2.79356e-07	1167.05	1245.27	1016.17	1142.83	688.32	675.834	796.452	720.202	1.58682	0.666136	422.627
ENSMUSG00000000823	Zfp512b	zinc finger protein 512B [Source:MGI Symbol;Acc:MGI:2685478]	0.000156276	1017.96	782.069	667.662	822.562	480.952	455.999	618.807	518.586	1.58616	0.66554	303.976
ENSMUSG00000090952	Gm17251	predicted gene, 17251 [Source:MGI Symbol;Acc:MGI:4936885]	0.0151069	95.112	70.4869	85.5978	83.7322	60.9903	47.7355	49.673	52.7996	1.58585	0.665256	30.9326
ENSMUSG00000037434	Slc30a1	solute carrier family 30 (zinc transporter), member 1 [Source:MGI Symbol;Acc:MGI:1345281]	0.00513033	142.668	175.881	155.299	157.949	137.664	72.8594	88.4011	99.6414	1.58518	0.664645	58.308
ENSMUSG00000066278	Vps37b	vacuolar protein sorting 37B [Source:MGI Symbol;Acc:MGI:1916724]	3.65851e-08	810.38	872.023	774.048	818.817	507.091	535.14	507.675	516.635	1.5849	0.664395	302.182
ENSMUSG00000024206	Rfx2	regulatory factor X, 2 (influences HLA class II expression) [Source:MGI Symbol;Acc:MGI:106583]	2.48526e-06	593.164	548.455	511.141	550.92	376.398	309.024	357.814	347.745	1.58426	0.663813	203.175
ENSMUSG00000004567	Mcoln1	mucolipin 1 [Source:MGI Symbol;Acc:MGI:1890498]	1.40148e-08	1482.59	1338.58	1545.65	1455.61	895.687	870.544	991.776	919.335	1.58332	0.662957	536.271
ENSMUSG00000085433	Gm16001	predicted gene 16001 [Source:MGI Symbol;Acc:MGI:3802119]	0.0182478	146.524	116.807	78.2608	113.864	57.5052	79.1404	79.14	71.9285	1.58301	0.662674	41.9353
ENSMUSG00000032802	Srxn1	sulfiredoxin 1 homolog (S, cerevisiae) [Source:MGI Symbol;Acc:MGI:104971]	1.21422e-05	1397.76	1241.91	1014.94	1218.21	681.349	899.436	728.256	769.681	1.58274	0.662426	448.525
ENSMUSG00000048612	Myof	myoferlin [Source:MGI Symbol;Acc:MGI:1919192]	5.01389e-08	10637.8	11042.3	8601.35	10093.8	5954.4	6189.28	6996.31	6380	1.5821	0.661841	3713.8
ENSMUSG00000021476	Habp4	hyaluronic acid binding protein 4 [Source:MGI Symbol;Acc:MGI:1891713]	4.65943e-05	405.511	354.448	361.956	373.972	200.397	261.289	247.523	236.403	1.58193	0.661682	137.569
ENSMUSG00000032643	Fhl3	four and a half LIM domains 3 [Source:MGI Symbol;Acc:MGI:1341092]	1.64119e-08	866.29	834.43	793.613	831.445	522.774	530.115	524.513	525.801	1.58129	0.661104	305.644
ENSMUSG00000022773	Ypel1	yippee like 1 [Source:MGI Symbol;Acc:MGI:1913303]	0.000331136	618.87	385.328	465.896	490.032	292.754	301.487	335.924	310.055	1.58047	0.660351	179.977
ENSMUSG00000029771	Irf5	interferon regulatory factor 5 [Source:MGI Symbol;Acc:MGI:1350924]	0.0226585	66.1928	93.3112	79.4836	79.6625	50.5349	60.2974	40.4119	50.4147	1.58014	0.660056	29.2478
ENSMUSG00000026604	Ptpn14	protein tyrosine phosphatase, non-receptor type 14 [Source:MGI Symbol;Acc:MGI:102467]	2.20552e-08	9372.39	8644.38	7497.14	8504.63	5292.22	4931.83	5927.08	5383.71	1.5797	0.659649	3120.92
ENSMUSG00000029403	Cdkl2	cyclin-dependent kinase-like 2 (CDC2-related kinase) [Source:MGI Symbol;Acc:MGI:1858227]	6.0504e-05	383.019	388.013	317.935	362.989	200.397	244.958	244.155	229.837	1.57933	0.659315	133.152
ENSMUSG00000021549	Rasa1	RAS p21 protein activator 1 [Source:MGI Symbol;Acc:MGI:97860]	1.20687e-05	1400.97	1280.85	959.918	1213.91	709.231	762.511	834.338	768.693	1.57919	0.659185	445.22
ENSMUSG00000001420	Tmem79	transmembrane protein 79 [Source:MGI Symbol;Acc:MGI:1919163]	3.99015e-06	536.611	507.505	535.597	526.571	346.774	290.181	363.707	333.554	1.57867	0.658709	193.017
ENSMUSG00000001120	Pcbp3	poly(rC) binding protein 3 [Source:MGI Symbol;Acc:MGI:1890470]	1.11103e-06	530.185	483.339	498.913	504.145	310.179	321.586	326.663	319.476	1.57804	0.658131	184.669
ENSMUSG00000031246	Sh3bgrl	SH3-binding domain glutamic acid-rich protein like [Source:MGI Symbol;Acc:MGI:1930849]	1.14069e-05	1116.28	826.375	843.749	928.801	561.111	651.966	553.98	589.019	1.57686	0.657056	339.782
ENSMUSG00000031860	Pbx4	pre B cell leukemia homeobox 4 [Source:MGI Symbol;Acc:MGI:1931321]	0.000300117	241.636	222.873	198.098	220.869	144.634	146.975	128.813	140.141	1.57605	0.656313	80.728
ENSMUSG00000018574	Acadvl	acyl-Coenzyme A dehydrogenase, very long chain [Source:MGI Symbol;Acc:MGI:895149]	1.11985e-06	729.406	698.827	717.798	715.344	528.002	423.338	410.854	454.065	1.57542	0.655738	261.279
ENSMUSG00000028716	Pdzk1ip1	PDZK1 interacting protein 1 [Source:MGI Symbol;Acc:MGI:1914432]	0.00126877	306.543	278.591	414.538	333.224	243.961	227.371	163.332	211.555	1.57512	0.655461	121.669
ENSMUSG00000065954	Tacc1	transforming, acidic coiled-coil containing protein 1 [Source:MGI Symbol;Acc:MGI:2443510]	7.72261e-07	771.821	917.672	739.809	809.767	519.289	533.883	489.153	514.108	1.57509	0.655435	295.659
ENSMUSG00000021365	Nedd9	neural precursor cell expressed, developmentally down-regulated gene 9 [Source:MGI Symbol;Acc:MGI:97302]	0.0055154	183.798	156.414	129.619	156.61	134.179	81.6527	82.5077	99.4464	1.57482	0.655187	57.1638
ENSMUSG00000024885	Aldh3b1	aldehyde dehydrogenase 3 family, member B1 [Source:MGI Symbol;Acc:MGI:1914939]	0.000172445	336.105	367.874	355.842	353.274	284.041	188.429	201.218	224.563	1.57316	0.653669	128.711
ENSMUSG00000031378	Abcd1	ATP-binding cassette, sub-family D (ALD), member 1 [Source:MGI Symbol;Acc:MGI:1349215]	0.0054508	130.458	115.464	111.277	119.066	67.9607	76.628	82.5077	75.6988	1.5729	0.653424	43.3675
ENSMUSG00000056737	Capg	capping protein (actin filament), gelsolin-like [Source:MGI Symbol;Acc:MGI:1098259]	7.3703e-08	4116.81	3619.67	4314.13	4016.87	2917.08	2328.99	2416.3	2554.12	1.5727	0.653244	1462.75
ENSMUSG00000047910	Pcdhb16	protocadherin beta 16 [Source:MGI Symbol;Acc:MGI:2136752]	0.0246913	109.893	69.1443	74.5923	84.5432	50.5349	60.2974	50.5149	53.7824	1.57195	0.652554	30.7608
ENSMUSG00000042178	Armc5	armadillo repeat containing 5 [Source:MGI Symbol;Acc:MGI:2384586]	5.09691e-05	329.679	315.513	297.146	314.113	228.278	182.148	189.431	199.952	1.57094	0.651625	114.16
ENSMUSG00000045031	Cetn4	centrin 4 [Source:MGI Symbol;Acc:MGI:2677454]	0.0136623	87.4002	94.6538	106.386	96.1466	74.931	64.066	44.6215	61.2062	1.57086	0.651559	34.9404
ENSMUSG00000030982	Vps35l	VPS35 endosomal protein sorting factor like [Source:MGI Symbol;Acc:MGI:1918767]	1.34015e-08	979.396	925.727	966.032	957.052	583.765	609.255	634.804	609.275	1.57081	0.651505	347.777
ENSMUSG00000030257	Srgap3	SLIT-ROBO Rho GTPase activating protein 3 [Source:MGI Symbol;Acc:MGI:2152938]	0.000115758	386.874	342.365	364.402	364.547	282.298	190.942	223.107	232.116	1.57054	0.65126	132.431
ENSMUSG00000042675	Ypel3	yippee like 3 [Source:MGI Symbol;Acc:MGI:1913340]	7.66878e-05	683.135	482.667	610.19	591.997	346.774	363.041	421.799	377.205	1.56943	0.650244	214.793
ENSMUSG00000075028	Prdm11	PR domain containing 11 [Source:MGI Symbol;Acc:MGI:2685553]	0.00245536	152.95	167.826	151.63	157.469	90.6142	94.2147	116.184	100.338	1.56939	0.650202	57.1311
ENSMUSG00000030598	Fbxo17	F-box protein 17 [Source:MGI Symbol;Acc:MGI:1354707]	0.000682512	185.725	222.873	193.206	200.602	144.634	114.314	124.603	127.85	1.56903	0.649875	72.751
ENSMUSG00000015837	Sqstm1	sequestosome 1 [Source:MGI Symbol;Acc:MGI:107931]	7.97226e-11	8891.68	8034.16	8553.66	8493.17	5874.24	5222.01	5154.2	5416.82	1.56793	0.648857	3076.35
ENSMUSG00000020261	Slc36a1	solute carrier family 36 (proton/amino acid symporter), member 1 [Source:MGI Symbol;Acc:MGI:2445299]	1.1433e-05	370.808	393.384	391.304	385.165	261.387	224.859	250.891	245.712	1.56755	0.648508	139.453
ENSMUSG00000026958	Dpp7	dipeptidylpeptidase 7 [Source:MGI Symbol;Acc:MGI:1933213]	2.75604e-06	448.569	505.491	479.347	477.803	304.952	298.975	310.667	304.864	1.56726	0.648247	172.938
ENSMUSG00000036501	Fam13b	family with sequence similarity 13, member B [Source:MGI Symbol;Acc:MGI:2447834]	3.30861e-05	921.558	885.449	646.874	817.961	473.982	526.346	565.767	522.032	1.56688	0.647894	295.929
ENSMUSG00000028337	Coro2a	coronin, actin binding protein 2A [Source:MGI Symbol;Acc:MGI:1345966]	5.74849e-05	789.172	720.309	522.146	677.209	426.932	433.388	437.796	432.705	1.56506	0.646217	244.504
ENSMUSG00000075012	Fjx1	four jointed box 1 [Source:MGI Symbol;Acc:MGI:1341907]	0.000102829	563.603	423.592	566.168	517.788	299.724	378.115	314.876	330.905	1.56476	0.645943	186.883
ENSMUSG00000041949	Tango6	transport and golgi organization 6 [Source:MGI Symbol;Acc:MGI:2142786]	2.82742e-05	375.949	451.116	368.07	398.379	256.159	244.958	262.677	254.598	1.56473	0.645917	143.78
ENSMUSG00000020287	Mpg	N-methylpurine-DNA glycosylase [Source:MGI Symbol;Acc:MGI:97073]	0.000301379	230.711	213.475	225	223.062	144.634	154.512	128.813	142.653	1.56367	0.644932	80.4086
ENSMUSG00000046223	Plaur	plasminogen activator, urokinase receptor [Source:MGI Symbol;Acc:MGI:97612]	6.26814e-09	1293.65	1376.17	1272.96	1314.26	900.914	829.089	792.242	840.749	1.5632	0.644506	473.513
ENSMUSG00000024644	Cndp2	CNDP dipeptidase 2 (metallopeptidase M20 family) [Source:MGI Symbol;Acc:MGI:1913304]	2.3566e-08	1113.71	1059.32	1052.85	1075.29	740.597	634.379	688.686	687.887	1.56318	0.644485	387.406
ENSMUSG00000022545	Ercc4	excision repair cross-complementing rodent repair deficiency, complementation group 4 [Source:MGI Symbol;Acc:MGI:1354163]	1.03972e-05	548.179	526.973	436.549	503.9	336.318	330.38	300.564	322.42	1.56287	0.644195	181.48
ENSMUSG00000087259	2610035D17Rik	RIKEN cDNA 2610035D17 gene [Source:MGI Symbol;Acc:MGI:1919636]	0.000123673	249.348	275.234	256.793	260.458	165.545	162.049	172.593	166.729	1.56217	0.643548	93.7294
ENSMUSG00000046312	Myorg	myogenesis regulating glycosidase (putative) [Source:MGI Symbol;Acc:MGI:2140300]	0.00661466	183.155	114.122	145.516	147.598	95.842	96.7271	90.9268	94.4986	1.5619	0.643303	53.0989
ENSMUSG00000028164	Manba	mannosidase, beta A, lysosomal [Source:MGI Symbol;Acc:MGI:88175]	6.49789e-07	553.963	545.77	584.51	561.414	357.229	366.809	354.446	359.495	1.56168	0.643095	201.92
ENSMUSG00000038368	Focad	focadhesin [Source:MGI Symbol;Acc:MGI:2676921]	0.0042267	146.524	165.141	147.962	153.209	80.1587	97.9833	116.184	98.1088	1.56162	0.643045	55.1
ENSMUSG00000037419	Endod1	endonuclease domain containing 1 [Source:MGI Symbol;Acc:MGI:1919196]	0.00012445	497.41	360.49	397.418	418.439	297.981	252.495	253.416	267.964	1.56155	0.642977	150.475
ENSMUSG00000029073	Cptp	ceramide-1-phosphate transfer protein [Source:MGI Symbol;Acc:MGI:1933107]	1.60865e-05	384.304	410.838	434.103	409.748	289.268	238.677	259.31	262.419	1.56143	0.642868	147.33
ENSMUSG00000067889	Sptbn2	spectrin beta, non-erythrocytic 2 [Source:MGI Symbol;Acc:MGI:1313261]	3.69303e-05	2750.53	1950.81	2171.74	2291.03	1397.55	1261.22	1743.61	1467.46	1.56122	0.642674	823.568
ENSMUSG00000032322	Pstpip1	proline-serine-threonine phosphatase-interacting protein 1 [Source:MGI Symbol;Acc:MGI:1321396]	0.00798494	98.3252	99.3529	100.272	99.3166	67.9607	64.066	58.934	63.6536	1.56027	0.641793	35.663
ENSMUSG00000034656	Cacna1a	calcium channel, voltage-dependent, P/Q type, alpha 1A subunit [Source:MGI Symbol;Acc:MGI:109482]	0.00486141	208.861	136.275	171.196	172.11	115.01	124.363	91.7687	110.381	1.55924	0.640844	61.7295
ENSMUSG00000006395	Hyi	hydroxypyruvate isomerase (putative) [Source:MGI Symbol;Acc:MGI:1915430]	0.00296915	136.884	138.96	141.848	139.231	106.297	86.6775	74.9304	89.3018	1.5591	0.640715	49.9287
ENSMUSG00000042726	Trafd1	TRAF type zinc finger domain containing 1 [Source:MGI Symbol;Acc:MGI:1923551]	3.01823e-07	815.521	706.883	765.488	762.631	493.15	473.586	501.781	489.506	1.55796	0.639658	273.125
ENSMUSG00000024866	Acy3	aspartoacylase (aminoacylase) 3 [Source:MGI Symbol;Acc:MGI:1918920]	0.00707236	99.6105	124.862	125.951	116.808	80.1587	71.6032	73.2466	75.0028	1.55738	0.639122	41.8051
ENSMUSG00000099875	Rbm3-ps	RNA binding motif (RNP1, RRM) protein 3 [Source:MGI Symbol;Acc:MGI:3642874]	0.000663849	212.074	243.012	240.897	231.994	177.743	145.719	123.761	149.075	1.55623	0.638055	82.9196
ENSMUSG00000035578	Iqcg	IQ motif containing G [Source:MGI Symbol;Acc:MGI:1916957]	0.000660998	231.353	214.817	244.565	230.245	167.288	157.025	119.552	147.955	1.55619	0.638015	82.2905
ENSMUSG00000039529	Atp8b1	ATPase, class I, type 8B, member 1 [Source:MGI Symbol;Acc:MGI:1859665]	0.00032391	384.946	311.485	269.022	321.818	196.912	214.81	208.795	206.839	1.55589	0.637737	114.979
ENSMUSG00000039480	Nt5dc1	5-nucleotidase domain containing 1 [Source:MGI Symbol;Acc:MGI:2442446]	0.00012053	325.823	284.633	272.69	294.382	188.199	203.504	175.96	189.221	1.55576	0.637617	105.161
ENSMUSG00000100954	Gm10138	predicted gene 10138 [Source:MGI Symbol;Acc:MGI:3708522]	0.0442977	56.5531	59.746	68.4782	61.5924	34.8516	42.7107	41.2538	39.6054	1.55515	0.637057	21.9871
ENSMUSG00000047193	Dync2h1	dynein cytoplasmic 2 heavy chain 1 [Source:MGI Symbol;Acc:MGI:107736]	0.0117897	284.693	322.897	256.793	288.128	109.783	183.405	262.677	185.288	1.55503	0.636938	102.84
ENSMUSG00000004266	Ptpn6	protein tyrosine phosphatase, non-receptor type 6 [Source:MGI Symbol;Acc:MGI:96055]	1.02098e-05	458.208	398.754	424.32	427.094	291.011	267.57	266.045	274.875	1.55377	0.635777	152.219
ENSMUSG00000014303	Glis2	GLIS family zinc finger 2 [Source:MGI Symbol;Acc:MGI:1932535]	2.61196e-10	3383.54	3207.49	3120.65	3237.23	1972.6	2058.91	2220.13	2083.88	1.55346	0.635487	1153.35
ENSMUSG00000021819	Zswim8	zinc finger SWIM-type containing 8 [Source:MGI Symbol;Acc:MGI:1919156]	5.57971e-06	2586.66	2484.49	1944.29	2338.48	1387.09	1401.91	1727.61	1505.54	1.55325	0.635292	832.942
ENSMUSG00000050390	C77080	expressed sequence C77080 [Source:MGI Symbol;Acc:MGI:2140651]	1.17261e-06	3239.59	3059.13	2470.11	2922.94	1871.53	1703.4	2076.16	1883.7	1.5517	0.633853	1039.24
ENSMUSG00000062190	Lancl2	LanC (bacterial lantibiotic synthetase component C)-like 2 [Source:MGI Symbol;Acc:MGI:1919085]	2.27961e-05	493.554	504.149	414.538	470.747	327.605	271.338	311.509	303.484	1.55114	0.633331	167.263
ENSMUSG00000028957	Per3	period circadian clock 3 [Source:MGI Symbol;Acc:MGI:1277134]	0.00362272	320.682	248.382	204.212	257.759	141.149	154.512	202.901	166.188	1.55101	0.633208	91.571
ENSMUSG00000022946	Dop1b	DOP1 leucine zipper like protein B [Source:MGI Symbol;Acc:MGI:1917278]	2.77728e-05	858.578	800.865	668.885	776.11	468.754	450.974	581.763	500.497	1.55068	0.632898	275.612
ENSMUSG00000100691	2010320M18Rik	RIKEN cDNA 2010320M18 gene [Source:MGI Symbol;Acc:MGI:1919343]	0.00524855	138.169	181.252	194.429	171.284	113.268	129.388	89.243	110.633	1.54821	0.630605	60.6505
ENSMUSG00000036339	Tmem260	transmembrane protein 260 [Source:MGI Symbol;Acc:MGI:2443219]	0.00698878	146.524	116.807	140.625	134.652	97.5845	69.0908	94.2945	86.9899	1.5479	0.630314	47.6619
ENSMUSG00000029432	Nipsnap2	nipsnap homolog 2 [Source:MGI Symbol;Acc:MGI:1278343]	7.85555e-08	1072.58	1127.79	1173.91	1124.76	796.36	708.495	675.216	726.69	1.54779	0.630206	398.071
ENSMUSG00000032398	Snapc5	small nuclear RNA activating complex, polypeptide 5 [Source:MGI Symbol;Acc:MGI:1914282]	0.00127951	165.803	178.567	176.087	173.486	106.297	115.57	114.5	112.123	1.54728	0.629738	61.363
ENSMUSG00000003348	Mob3a	MOB kinase activator 3A [Source:MGI Symbol;Acc:MGI:3050117]	0.00691883	131.1	131.576	105.163	122.613	73.1884	77.8842	86.7172	79.2633	1.54691	0.629387	43.3496
ENSMUSG00000052151	Plpp2	phospholipid phosphatase 2 [Source:MGI Symbol;Acc:MGI:1354945]	3.00283e-09	2203	2164.28	2358.83	2242.04	1536.96	1336.59	1475.88	1449.81	1.54644	0.628948	792.228
ENSMUSG00000044072	Eml6	echinoderm microtubule associated protein like 6 [Source:MGI Symbol;Acc:MGI:2442895]	0.0265213	101.538	151.715	84.3749	112.543	67.9607	62.8098	87.5592	72.7765	1.54641	0.628927	39.7661
ENSMUSG00000030659	Nucb2	nucleobindin 2 [Source:MGI Symbol;Acc:MGI:1858179]	0.00151057	290.477	209.447	264.13	254.685	139.406	187.173	167.541	164.707	1.54629	0.628811	89.9777
ENSMUSG00000043924	Ncmap	noncompact myelin associated protein [Source:MGI Symbol;Acc:MGI:2444888]	0.00101599	214.002	181.923	217.663	204.529	142.892	139.438	114.5	132.277	1.54622	0.62875	72.2527
ENSMUSG00000024104	Washc2	WASH complex subunit 2` [Source:MGI Symbol;Acc:MGI:106463]	1.12256e-08	2028.84	1858.84	1802.44	1896.71	1284.28	1131.83	1267.08	1227.73	1.54489	0.627502	668.976
ENSMUSG00000028850	Gpatch3	G patch domain containing 3 [Source:MGI Symbol;Acc:MGI:2442492]	0.000957561	219.143	267.85	194.429	227.141	148.119	155.768	137.232	147.04	1.54476	0.627379	80.1009
ENSMUSG00000024621	Csf1r	colony stimulating factor 1 receptor [Source:MGI Symbol;Acc:MGI:1339758]	0.00235752	830.302	501.464	723.912	685.226	358.972	405.751	566.609	443.777	1.54408	0.626744	241.449
ENSMUSG00000082062	Ftl2-ps	ferritin light polypeptide 2, pseudogene [Source:MGI Symbol;Acc:MGI:95590]	1.00697e-06	3311.57	3610.27	4402.17	3774.67	2664.41	2415.67	2254.65	2444.91	1.54389	0.626571	1329.76
ENSMUSG00000004565	Pnpla6	patatin-like phospholipase domain containing 6 [Source:MGI Symbol;Acc:MGI:1354723]	6.27966e-07	1207.54	1181.49	1175.13	1188.06	735.369	694.676	880.643	770.23	1.54247	0.625241	417.826
ENSMUSG00000029298	Gbp9	guanylate-binding protein 9 [Source:MGI Symbol;Acc:MGI:3605620]	0.000595914	932.483	874.037	608.967	805.162	559.369	410.776	596.076	522.073	1.54224	0.625027	283.089
ENSMUSG00000031328	Flna	filamin, alpha [Source:MGI Symbol;Acc:MGI:95556]	1.05757e-05	15127.9	14788.8	11018.9	13645.2	8427.12	7911.52	10223.4	8854.01	1.54113	0.623993	4791.21
ENSMUSG00000067567	Hdac8	histone deacetylase 8 [Source:MGI Symbol;Acc:MGI:1917565]	0.00244404	165.161	172.525	150.407	162.698	118.496	87.9337	110.291	105.573	1.54109	0.623948	57.1243
ENSMUSG00000041037	Irgq	immunity-related GTPase family, Q [Source:MGI Symbol;Acc:MGI:2667176]	0.000221821	491.626	443.732	360.733	432.03	240.476	295.206	305.615	280.432	1.54059	0.623479	151.598
ENSMUSG00000041420	Meis3	Meis homeobox 3 [Source:MGI Symbol;Acc:MGI:108519]	5.51754e-05	317.468	325.582	331.386	324.812	230.021	209.785	192.798	210.868	1.54036	0.623265	113.944
ENSMUSG00000024383	Map3k2	mitogen-activated protein kinase kinase kinase 2 [Source:MGI Symbol;Acc:MGI:1346873]	0.000154505	1504.44	1776.94	1082.2	1454.53	911.37	889.387	1033.03	944.595	1.53984	0.622781	509.931
ENSMUSG00000048878	Hexim1	hexamethylene bis-acetamide inducible 1 [Source:MGI Symbol;Acc:MGI:2385923]	2.25057e-05	697.916	745.818	747.146	730.294	507.091	533.883	382.229	474.401	1.5394	0.622369	255.892
ENSMUSG00000079497	Gm13420	predicted gene 13420 [Source:MGI Symbol;Acc:MGI:3649917]	0.0275243	168.374	94.6538	121.06	128.029	62.7329	89.1899	97.6621	83.195	1.5389	0.621903	44.8341
ENSMUSG00000039585	Myo9a	myosin IXa [Source:MGI Symbol;Acc:MGI:107735]	0.000415234	1461.38	1305.01	1210.6	1325.66	639.527	825.321	1119.75	861.532	1.53873	0.62174	464.133
ENSMUSG00000033685	Ucp2	uncoupling protein 2 (mitochondrial, proton carrier) [Source:MGI Symbol;Acc:MGI:109354]	1.52516e-06	2594.37	2181.74	2980.02	2585.38	1726.9	1738.58	1575.22	1680.23	1.5387	0.621715	905.146
ENSMUSG00000001552	Jup	junction plakoglobin [Source:MGI Symbol;Acc:MGI:96650]	1.1137e-07	7148.82	5869.21	5900.13	6306.05	4302.43	3713.32	4287.87	4101.21	1.53761	0.620689	2204.85
ENSMUSG00000022885	St6gal1	beta galactoside alpha 2,6 sialyltransferase 1 [Source:MGI Symbol;Acc:MGI:108470]	2.05044e-05	1474.88	1047.23	1384.24	1302.12	798.102	920.792	821.709	846.868	1.53757	0.62065	455.249
ENSMUSG00000047793	Sned1	sushi, nidogen and EGF-like domains 1 [Source:MGI Symbol;Acc:MGI:3045960]	0.00306097	897.137	832.416	461.005	730.186	418.219	463.536	543.035	474.93	1.53746	0.620549	255.256
ENSMUSG00000003032	Klf4	Kruppel-like factor 4 (gut) [Source:MGI Symbol;Acc:MGI:1342287]	0.0185315	125.959	198.706	129.619	151.428	116.753	113.058	65.6694	98.4933	1.53745	0.620535	52.9348
ENSMUSG00000039199	Zdhhc1	zinc finger, DHHC domain containing 1 [Source:MGI Symbol;Acc:MGI:1918046]	0.001034	189.581	194.007	185.869	189.819	113.268	131.901	125.445	123.538	1.53653	0.619672	66.2812
ENSMUSG00000040714	Klc3	kinesin light chain 3 [Source:MGI Symbol;Acc:MGI:1277971]	3.17053e-07	850.866	783.411	783.831	806.036	519.289	502.478	552.296	524.688	1.53622	0.619385	281.348
ENSMUSG00000018761	Mpdu1	mannose-P-dolichol utilization defect 1 [Source:MGI Symbol;Acc:MGI:1346040]	6.96393e-05	568.744	644.451	758.152	657.116	475.725	442.181	365.391	427.766	1.53616	0.619327	229.35
ENSMUSG00000006127	Inpp5k	inositol polyphosphate 5-phosphatase K [Source:MGI Symbol;Acc:MGI:1194899]	3.8292e-05	653.573	607.53	500.135	587.08	432.16	349.223	365.391	382.258	1.53582	0.61901	204.822
ENSMUSG00000007783	Cpt1c	carnitine palmitoyltransferase 1c [Source:MGI Symbol;Acc:MGI:2446526]	5.92873e-05	426.719	492.737	447.554	455.67	345.031	255.008	290.461	296.833	1.5351	0.618336	158.837
ENSMUSG00000022297	Fzd6	frizzled class receptor 6 [Source:MGI Symbol;Acc:MGI:108474]	6.83626e-06	2591.16	1937.38	2094.7	2207.75	1265.11	1494.87	1555.86	1438.62	1.53463	0.617894	769.131
ENSMUSG00000020326	Ccng1	cyclin G1 [Source:MGI Symbol;Acc:MGI:102890]	0.000475211	1205.61	1562.12	1125	1297.58	1097.83	738.643	701.315	845.928	1.53391	0.617213	451.649
ENSMUSG00000051375	Pcdh1	protocadherin 1 [Source:MGI Symbol;Acc:MGI:104692]	0.00429438	1136.85	598.803	873.097	869.582	418.219	639.404	643.223	566.949	1.53379	0.617103	302.633
ENSMUSG00000033039	Micall1	microtubule associated monooxygenase, calponin and LIM domain containing -like 1 [Source:MGI Symbol;Acc:MGI:105870]	9.35576e-06	1435.68	1352.01	1046.74	1278.14	780.676	835.37	884.853	833.633	1.53322	0.616561	444.507
ENSMUSG00000022237	Ankrd33b	ankyrin repeat domain 33B [Source:MGI Symbol;Acc:MGI:1917904]	0.0212009	91.2561	157.085	107.609	118.65	87.1291	82.9089	62.3017	77.4466	1.53202	0.615438	41.2033
ENSMUSG00000071281	Zfp65	zinc finger protein 65 [Source:MGI Symbol;Acc:MGI:107769]	0.00853908	178.656	134.261	112.5	141.806	97.5845	86.6775	93.4526	92.5715	1.53185	0.615274	49.2341
ENSMUSG00000027259	Adal	adenosine deaminase-like [Source:MGI Symbol;Acc:MGI:1923144]	0.00806623	118.247	122.849	101.494	114.197	85.3865	75.3718	63.1436	74.634	1.53009	0.613618	39.5628
ENSMUSG00000029033	Acap3	ArfGAP with coiled-coil, ankyrin repeat and PH domains 3 [Source:MGI Symbol;Acc:MGI:2153589]	0.000939799	305.901	225.558	258.016	263.158	162.06	169.586	184.379	172.009	1.52991	0.61345	91.1496
ENSMUSG00000041605	Inava	innate immunity activator [Source:MGI Symbol;Acc:MGI:1921579]	7.42763e-06	1642.61	1422.49	1171.47	1412.19	883.489	947.172	938.735	923.132	1.52978	0.613325	489.057
ENSMUSG00000020423	Btg2	BTG anti-proliferation factor 2 [Source:MGI Symbol;Acc:MGI:108384]	0.000337152	1001.25	1341.26	1105.43	1149.31	862.578	834.114	557.348	751.347	1.52967	0.613224	397.968
ENSMUSG00000062995	Ica1	islet cell autoantigen 1 [Source:MGI Symbol;Acc:MGI:96391]	0.000557375	296.261	275.234	306.929	292.808	158.575	198.479	217.214	191.423	1.52964	0.613194	101.386
ENSMUSG00000020829	Slc46a1	solute carrier family 46, member 1 [Source:MGI Symbol;Acc:MGI:1098733]	0.0121045	285.336	151.715	250.679	229.243	156.832	173.355	119.552	149.913	1.52917	0.612753	79.3301
ENSMUSG00000035164	Zc3h12c	zinc finger CCCH type containing 12C [Source:MGI Symbol;Acc:MGI:3026959]	0.0152701	221.714	214.146	139.402	191.754	87.1291	134.413	154.912	125.485	1.5281	0.611743	66.2691
ENSMUSG00000023965	Fbxl17	F-box and leucine-rich repeat protein 17 [Source:MGI Symbol;Acc:MGI:1354704]	6.78885e-05	374.021	380.629	341.168	365.273	230.021	226.115	260.994	239.043	1.52806	0.611703	126.23
ENSMUSG00000027775	Mfsd1	major facilitator superfamily domain containing 1 [Source:MGI Symbol;Acc:MGI:1914118]	2.9173e-08	2576.38	2211.95	2662.09	2483.47	1608.4	1663.2	1604.69	1625.43	1.52788	0.611535	858.039
ENSMUSG00000029380	Cxcl1	chemokine (C-X-C motif) ligand 1 [Source:MGI Symbol;Acc:MGI:108068]	0.000713787	761.538	943.181	950.135	884.952	740.597	575.338	422.641	579.525	1.52703	0.610727	305.426
ENSMUSG00000071076	Jund	jun D proto-oncogene [Source:MGI Symbol;Acc:MGI:96648]	7.15085e-07	4254.33	3756.61	4788.58	4266.51	2985.04	2911.86	2485.33	2794.08	1.52698	0.610684	1472.43
ENSMUSG00000022558	Mroh1	maestro heat-like repeat family member 1 [Source:MGI Symbol;Acc:MGI:2442558]	9.39664e-08	3120.06	3606.24	3013.04	3246.45	2164.29	1950.87	2266.43	2127.2	1.52616	0.609908	1119.25
ENSMUSG00000068220	Lgals1	lectin, galactose binding, soluble 1 [Source:MGI Symbol;Acc:MGI:96777]	4.74439e-05	2612.37	3021.54	3977.85	3203.92	2286.27	2096.59	1915.36	2099.4	1.52611	0.609857	1104.51
ENSMUSG00000030536	Iqgap1	IQ motif containing GTPase activating protein 1 [Source:MGI Symbol;Acc:MGI:1352757]	1.00855e-05	6526.74	6115.57	4578.26	5740.19	3643.74	3512.32	4129.59	3761.88	1.52588	0.609643	1978.31
ENSMUSG00000062944	9130023H24Rik	RIKEN cDNA 9130023H24 gene [Source:MGI Symbol;Acc:MGI:2442738]	0.0291876	81.6163	88.6121	62.3641	77.5308	59.2478	42.7107	50.5149	50.8244	1.52546	0.609248	26.7064
ENSMUSG00000046157	Tmem229b	transmembrane protein 229B [Source:MGI Symbol;Acc:MGI:2444389]	0.0213156	79.6884	91.9686	83.1521	84.9364	69.7032	52.7602	44.6215	55.695	1.52503	0.608835	29.2414
ENSMUSG00000073591	Pcdhb22	protocadherin beta 22 [Source:MGI Symbol;Acc:MGI:2136760]	0.00284487	159.377	149.029	146.739	151.715	101.07	106.777	90.9268	99.5911	1.52338	0.607276	52.124
ENSMUSG00000066456	Hmgn3	high mobility group nucleosomal binding domain 3 [Source:MGI Symbol;Acc:MGI:2138069]	0.000762766	307.829	247.711	277.581	277.707	189.941	204.76	152.387	182.363	1.52283	0.606753	95.3443
ENSMUSG00000056602	Fry	FRY microtubule binding protein [Source:MGI Symbol;Acc:MGI:2443895]	0.0133232	164.518	188.636	136.956	163.37	95.842	85.4213	140.6	107.288	1.52273	0.60666	56.0825
ENSMUSG00000081534	Slc48a1	solute carrier family 48 (heme transporter), member 1 [Source:MGI Symbol;Acc:MGI:1914989]	4.27029e-07	1231.31	1143.23	1232.61	1202.38	820.756	847.932	700.473	789.72	1.52254	0.606484	412.664
ENSMUSG00000032245	Cln6	ceroid-lipofuscinosis, neuronal 6 [Source:MGI Symbol;Acc:MGI:2159324]	0.00106726	492.269	371.231	531.929	465.143	379.883	277.619	259.31	305.604	1.52204	0.606011	159.539
ENSMUSG00000074158	Zfp976	zinc finger protein 976 [Source:MGI Symbol;Acc:MGI:3036263]	0.0172249	140.097	104.052	105.163	116.437	66.2181	74.1156	89.243	76.5255	1.52155	0.605542	39.9119
ENSMUSG00000031167	Rbm3	RNA binding motif (RNP1, RRM) protein 3 [Source:MGI Symbol;Acc:MGI:1099460]	6.75171e-07	3786.49	4099.65	4331.25	4072.46	2802.07	2954.57	2273.17	2676.6	1.5215	0.605497	1395.86
ENSMUSG00000030986	Dhx32	DEAH (Asp-Glu-Ala-His) box polypeptide 32 [Source:MGI Symbol;Acc:MGI:2141813]	8.60619e-07	1526.93	1271.45	1249.73	1349.37	848.637	885.618	927.79	887.348	1.52068	0.604713	462.021
ENSMUSG00000051950	B3glct	beta-3-glucosyltransferase [Source:MGI Symbol;Acc:MGI:2685903]	0.000617239	590.594	427.62	640.76	552.992	317.15	404.495	369.601	363.749	1.52026	0.604316	189.243
ENSMUSG00000027555	Car13	carbonic anhydrase 13 [Source:MGI Symbol;Acc:MGI:1931322]	0.019759	95.7546	120.835	134.511	117.033	95.842	80.3966	54.7245	76.9877	1.52016	0.60422	40.0457
ENSMUSG00000028048	Gba	glucosidase, beta, acid [Source:MGI Symbol;Acc:MGI:95665]	1.71647e-07	1568.7	1386.91	1678.94	1544.85	995.014	1013.75	1040.61	1016.46	1.51984	0.60392	528.395
ENSMUSG00000003271	Sult2b1	sulfotransferase family, cytosolic, 2B, member 1 [Source:MGI Symbol;Acc:MGI:1926342]	0.001965	272.483	202.062	270.244	248.263	174.258	141.95	174.276	163.495	1.51848	0.602625	84.7683
ENSMUSG00000025372	Baiap2	brain-specific angiogenesis inhibitor 1-associated protein 2 [Source:MGI Symbol;Acc:MGI:2137336]	2.36919e-06	1375.27	1246.61	1177.58	1266.49	956.677	776.329	769.51	834.172	1.51826	0.602414	432.314
ENSMUSG00000054226	Tprkb	Tp53rk binding protein [Source:MGI Symbol;Acc:MGI:1917036]	4.3328e-05	554.606	720.309	583.288	619.401	444.358	395.702	383.913	407.991	1.51817	0.602335	211.41
ENSMUSG00000024769	Cdc42bpg	CDC42 binding protein kinase gamma (DMPK-like) [Source:MGI Symbol;Acc:MGI:2652845]	3.45352e-06	2249.27	2406.62	1888.04	2181.31	1531.73	1257.45	1522.18	1437.12	1.51783	0.602014	744.19
ENSMUSG00000046572	Zfp518b	zinc finger protein 518B [Source:MGI Symbol;Acc:MGI:2140750]	0.0134771	116.962	100.024	89.2662	102.084	76.6736	65.3222	59.776	67.2572	1.51782	0.601997	34.8269
ENSMUSG00000034201	Gas2l1	growth arrest-specific 2 like 1 [Source:MGI Symbol;Acc:MGI:1926176]	2.11555e-08	2147.73	1917.24	1856.25	1973.74	1279.05	1286.34	1336.96	1300.79	1.51734	0.601548	672.954
ENSMUSG00000022265	Ank	progressive ankylosis [Source:MGI Symbol;Acc:MGI:3045421]	1.88067e-05	496.125	519.589	441.44	485.718	310.179	339.173	311.509	320.287	1.51651	0.600753	165.431
ENSMUSG00000024299	Adamts10	a disintegrin-like and metallopeptidase (reprolysin type) with thrombospondin type 1 motif, 10 [Source:MGI Symbol;Acc:MGI:2449112]	0.0152577	145.881	121.506	167.527	144.971	73.1884	101.752	111.975	95.6383	1.51583	0.600107	49.3331
ENSMUSG00000095115	Itpripl2	inositol 1,4,5-triphosphate receptor interacting protein-like 2 [Source:MGI Symbol;Acc:MGI:2442416]	0.000248163	489.055	430.977	348.505	422.846	261.387	290.181	285.409	278.993	1.51562	0.599905	143.853
ENSMUSG00000016526	Dyrk3	dual-specificity tyrosine-(Y)-phosphorylation regulated kinase 3 [Source:MGI Symbol;Acc:MGI:1330300]	9.40166e-05	474.917	529.659	410.869	471.815	334.576	324.099	275.306	311.327	1.5155	0.599791	160.488
ENSMUSG00000040560	Wdr7	WD repeat domain 7 [Source:MGI Symbol;Acc:MGI:1860197]	0.000147454	484.557	547.112	489.13	506.933	325.863	285.157	393.174	334.731	1.51445	0.598793	172.202
ENSMUSG00000031373	Car5b	carbonic anhydrase 5b, mitochondrial [Source:MGI Symbol;Acc:MGI:1926249]	0.000117626	909.347	783.411	611.413	768.057	531.487	516.297	475.682	507.822	1.51245	0.596891	260.235
ENSMUSG00000034593	Myo5a	myosin VA [Source:MGI Symbol;Acc:MGI:105976]	0.000466017	1231.96	1313.74	888.994	1144.9	684.834	669.553	916.845	757.077	1.51226	0.596705	387.82
ENSMUSG00000034401	Spata6	spermatogenesis associated 6 [Source:MGI Symbol;Acc:MGI:1915196]	0.000130919	379.163	383.986	342.391	368.513	273.585	247.471	210.479	243.845	1.51126	0.595752	124.668
ENSMUSG00000060716	Plekhh1	pleckstrin homology domain containing, family H (with MyTH4 domain) member 1 [Source:MGI Symbol;Acc:MGI:2144989]	0.00474463	492.911	509.519	292.255	431.562	289.268	234.909	332.556	285.578	1.51119	0.595684	145.984
ENSMUSG00000058542	Gm15590	predicted gene 15590 [Source:MGI Symbol;Acc:MGI:3831433]	0.038306	72.6193	73.8434	97.826	81.4296	48.7923	61.5536	51.3568	53.9009	1.51073	0.595243	27.5287
ENSMUSG00000032997	Chpf	chondroitin polymerizing factor [Source:MGI Symbol;Acc:MGI:106576]	6.52805e-07	936.981	1072.74	961.14	990.288	693.547	620.561	652.484	655.531	1.51067	0.595185	334.758
ENSMUSG00000052102	Gnpda1	glucosamine-6-phosphate deaminase 1 [Source:MGI Symbol;Acc:MGI:1347054]	9.50771e-06	572.6	553.154	610.19	578.648	372.912	418.313	358.656	383.294	1.50967	0.594235	195.354
ENSMUSG00000051285	Pcmtd1	protein-L-isoaspartate (D-aspartate) O-methyltransferase domain containing 1 [Source:MGI Symbol;Acc:MGI:2441773]	6.66856e-05	629.153	570.608	481.793	560.518	338.061	396.958	378.862	371.293	1.50964	0.594201	189.224
ENSMUSG00000040525	Cblc	Casitas B-lineage lymphoma c [Source:MGI Symbol;Acc:MGI:1931457]	0.00036909	393.301	532.344	535.597	487.081	365.942	296.462	305.615	322.673	1.50952	0.594087	164.407
ENSMUSG00000025006	Sorbs1	sorbin and SH3 domain containing 1 [Source:MGI Symbol;Acc:MGI:700014]	0.00120917	280.837	296.045	243.342	273.408	162.06	168.33	213.005	181.132	1.50944	0.594018	92.2765
ENSMUSG00000059674	Cdh24	cadherin-like 24 [Source:MGI Symbol;Acc:MGI:1928330]	0.000181655	620.798	487.366	441.44	516.535	341.546	356.76	328.347	342.217	1.50938	0.593952	174.317
ENSMUSG00000062861	Zfp28	zinc finger protein 28 [Source:MGI Symbol;Acc:MGI:99175]	0.0155583	169.659	125.534	114.946	136.713	81.9013	82.9089	106.923	90.5778	1.50934	0.593919	46.135
ENSMUSG00000026896	Ifih1	interferon induced with helicase C domain 1 [Source:MGI Symbol;Acc:MGI:1918836]	0.00115362	314.898	277.92	245.788	279.535	176.001	165.818	213.846	185.222	1.50919	0.593777	94.3134
ENSMUSG00000015133	Lrrk1	leucine-rich repeat kinase 1 [Source:MGI Symbol;Acc:MGI:2142227]	7.91366e-05	2910.55	2605.33	2147.28	2554.39	1549.15	1491.1	2039.12	1693.13	1.50868	0.593289	861.262
ENSMUSG00000038286	Bphl	biphenyl hydrolase-like (serine hydrolase, breast epithelial mucin-associated antigen) [Source:MGI Symbol;Acc:MGI:1915271]	0.012186	120.818	136.946	183.424	147.063	111.525	86.6775	94.2945	97.4991	1.50835	0.592969	49.5635
ENSMUSG00000001366	Fbxo9	f-box protein 9 [Source:MGI Symbol;Acc:MGI:1918788]	0.00729223	187.011	145.002	226.223	186.078	125.466	134.413	110.291	123.39	1.50805	0.592686	62.6884
ENSMUSG00000015776	Med22	mediator complex subunit 22 [Source:MGI Symbol;Acc:MGI:98446]	1.11521e-07	1028.88	1077.44	1107.88	1071.4	693.547	702.214	736.676	710.812	1.50729	0.591958	360.588
ENSMUSG00000026870	Cutal	cutA divalent cation tolerance homolog-like [Source:MGI Symbol;Acc:MGI:1925246]	0.000317976	470.419	364.518	497.69	444.209	324.12	288.925	271.097	294.714	1.50725	0.591923	149.495
ENSMUSG00000028709	Mob3c	MOB kinase activator 3C [Source:MGI Symbol;Acc:MGI:2140623]	0.0131356	170.302	133.589	114.946	139.612	90.6142	80.3966	106.923	92.6447	1.50697	0.591646	46.9676
ENSMUSG00000026563	Tada1	transcriptional adaptor 1 [Source:MGI Symbol;Acc:MGI:1196415]	0.00683361	132.386	151.715	119.837	134.646	87.1291	96.7271	84.1915	89.3492	1.50696	0.591641	45.2965
ENSMUSG00000041921	Metap1d	methionyl aminopeptidase type 1D (mitochondrial) [Source:MGI Symbol;Acc:MGI:1913809]	0.000320755	505.122	496.765	431.657	477.848	271.843	298.975	380.546	317.121	1.50683	0.591518	160.727
ENSMUSG00000013833	Med16	mediator complex subunit 16 [Source:MGI Symbol;Acc:MGI:2158394]	7.8239e-07	1053.3	1047.23	928.124	1009.55	724.914	643.172	642.381	670.156	1.50645	0.591148	339.397
ENSMUSG00000027580	Helz2	helicase with zinc finger 2, transcriptional coactivator [Source:MGI Symbol;Acc:MGI:2385169]	0.000810722	868.861	1074.09	674.999	872.649	569.824	493.685	674.374	579.294	1.5064	0.591104	293.354
ENSMUSG00000090100	Ttbk2	tau tubulin kinase 2 [Source:MGI Symbol;Acc:MGI:2155779]	0.000669774	390.73	317.527	295.924	334.727	200.397	222.347	244.155	222.3	1.50575	0.590479	112.427
ENSMUSG00000032300	1700017B05Rik	RIKEN cDNA 1700017B05 gene [Source:MGI Symbol;Acc:MGI:1921461]	3.75517e-06	2292.33	2021.97	1698.5	2004.27	1336.56	1276.3	1380.74	1331.2	1.50561	0.590348	673.067
ENSMUSG00000049323	Smcr8	Smith-Magenis syndrome chromosome region, candidate 8 homolog (human) [Source:MGI Symbol;Acc:MGI:2444720]	4.26388e-06	1717.16	1775.6	1411.14	1634.63	1017.67	1043.9	1196.36	1085.98	1.50522	0.589973	548.656
ENSMUSG00000003812	Dnase2a	deoxyribonuclease II alpha [Source:MGI Symbol;Acc:MGI:1329019]	1.53779e-05	873.359	767.971	973.369	871.566	552.398	634.379	552.296	579.691	1.5035	0.588326	291.875
ENSMUSG00000039697	Ncoa7	nuclear receptor coactivator 7 [Source:MGI Symbol;Acc:MGI:2444847]	0.000864566	293.69	234.285	259.239	262.405	188.199	157.025	178.486	174.57	1.50315	0.58799	87.835
ENSMUSG00000020743	Mif4gd	MIF4G domain containing [Source:MGI Symbol;Acc:MGI:1916924]	9.58331e-07	829.659	888.135	933.016	883.603	625.587	562.776	575.87	588.077	1.50253	0.587392	295.526
ENSMUSG00000022899	Slc15a2	solute carrier family 15 (H+/peptide transporter), member 2 [Source:MGI Symbol;Acc:MGI:1890457]	0.00352729	405.511	308.8	341.168	351.826	169.03	255.008	278.674	234.237	1.50201	0.586892	117.589
ENSMUSG00000053158	Fes	feline sarcoma oncogene [Source:MGI Symbol;Acc:MGI:95514]	0.00623098	249.99	304.101	187.092	247.061	174.258	133.157	186.063	164.493	1.50196	0.586844	82.5683
ENSMUSG00000026003	Acadl	acyl-Coenzyme A dehydrogenase, long-chain [Source:MGI Symbol;Acc:MGI:87866]	1.97053e-07	2390.01	2228.73	2616.85	2411.86	1709.47	1639.34	1469.14	1605.98	1.5018	0.58669	805.878
ENSMUSG00000045790	Ccdc149	coiled-coil domain containing 149 [Source:MGI Symbol;Acc:MGI:2685293]	0.00788508	151.665	136.946	140.625	143.079	88.8716	86.6775	110.291	95.28	1.50166	0.586563	47.7986
ENSMUSG00000033530	Ttc7b	tetratricopeptide repeat domain 7B [Source:MGI Symbol;Acc:MGI:2144724]	0.00241217	204.362	290.674	247.011	247.349	186.456	162.049	145.651	164.719	1.50164	0.586542	82.6302
ENSMUSG00000028173	Wls	wntless WNT ligand secretion mediator [Source:MGI Symbol;Acc:MGI:1915401]	6.53038e-07	2584.09	2301.23	2873.64	2586.32	1671.14	1852.89	1645.94	1723.32	1.50077	0.585707	862.996
ENSMUSG00000059883	Irak4	interleukin-1 receptor-associated kinase 4 [Source:MGI Symbol;Acc:MGI:2182474]	0.000381382	266.699	294.702	253.125	271.509	184.714	187.173	170.909	180.932	1.50061	0.585552	90.5769
ENSMUSG00000027495	Fam210b	family with sequence similarity 210, member B [Source:MGI Symbol;Acc:MGI:1914267]	0.00273594	251.275	181.923	245.788	226.329	151.605	154.512	146.493	150.87	1.50016	0.585115	75.4589
ENSMUSG00000019810	Fuca2	fucosidase, alpha-L- 2, plasma [Source:MGI Symbol;Acc:MGI:1914098]	7.40054e-06	1102.79	990.173	1269.29	1120.75	771.963	776.329	693.738	747.344	1.49964	0.584621	373.406
ENSMUSG00000045934	Mtmr11	myotubularin related protein 11 [Source:MGI Symbol;Acc:MGI:2652817]	1.18521e-06	1346.99	1221.1	1085.87	1217.99	817.271	816.527	804.029	812.609	1.49886	0.583866	405.378
ENSMUSG00000046387	Pcdhb17	protocadherin beta 17 [Source:MGI Symbol;Acc:MGI:2136754]	0.0488547	82.9017	61.0886	70.9239	71.638	52.2774	38.9421	52.1987	47.8061	1.49851	0.583532	23.832
ENSMUSG00000034377	Tulp4	tubby like protein 4 [Source:MGI Symbol;Acc:MGI:1916092]	0.0002481	1391.98	1168.07	1028.4	1196.15	660.438	781.354	953.048	798.28	1.49841	0.583428	397.867
ENSMUSG00000030652	Coq7	demethyl-Q 7 [Source:MGI Symbol;Acc:MGI:107207]	0.000214654	331.607	322.226	319.157	324.33	242.219	218.578	188.589	216.462	1.49832	0.583348	107.868
ENSMUSG00000002083	Bbc3	BCL2 binding component 3 [Source:MGI Symbol;Acc:MGI:2181667]	0.000287969	300.76	308.8	266.576	292.045	200.397	185.917	198.692	195.002	1.49765	0.582702	97.0431
ENSMUSG00000020647	Ncoa1	nuclear receptor coactivator 1 [Source:MGI Symbol;Acc:MGI:1276523]	0.000575971	399.727	487.366	353.396	413.497	310.179	238.677	279.516	276.124	1.4975	0.582559	137.373
ENSMUSG00000006356	Crip2	cysteine rich protein 2 [Source:MGI Symbol;Acc:MGI:1915587]	2.13726e-05	1805.84	1401.01	1407.47	1538.11	1146.62	937.122	997.669	1027.14	1.49747	0.582529	510.971
ENSMUSG00000009418	Nav1	neuron navigator 1 [Source:MGI Symbol;Acc:MGI:2183683]	0.000164699	1379.77	1172.1	1066.3	1206.06	686.577	757.486	972.412	805.492	1.49729	0.582354	400.564
ENSMUSG00000021792	Prxl2a	peroxiredoxin like 2A [Source:MGI Symbol;Acc:MGI:1917814]	2.48201e-05	2960.68	2216.64	2171.74	2449.69	1631.06	1766.21	1511.24	1636.17	1.49721	0.582277	813.519
ENSMUSG00000006611	Hfe	homeostatic iron regulator [Source:MGI Symbol;Acc:MGI:109191]	0.0447617	84.1869	65.7877	95.3804	81.785	60.9903	43.9669	58.934	54.6304	1.49706	0.582132	27.1546
ENSMUSG00000038181	Chpf2	chondroitin polymerizing factor 2 [Source:MGI Symbol;Acc:MGI:1917522]	4.77515e-05	444.07	408.824	390.081	414.325	270.1	282.644	277.832	276.859	1.49652	0.581613	137.466
ENSMUSG00000051497	Kcnj16	potassium inwardly-rectifying channel, subfamily J, member 16 [Source:MGI Symbol;Acc:MGI:1314842]	0.0139485	841.87	411.509	711.684	655.021	336.318	420.826	556.506	437.883	1.49588	0.580995	217.138
ENSMUSG00000024220	Zfp523	zinc finger protein 523 [Source:MGI Symbol;Acc:MGI:2687278]	1.94005e-07	1342.49	1253.99	1187.36	1261.28	829.469	822.808	878.117	843.465	1.49536	0.580493	417.819
ENSMUSG00000039063	Echdc3	enoyl Coenzyme A hydratase domain containing 3 [Source:MGI Symbol;Acc:MGI:1915106]	0.00429988	156.164	177.224	183.424	172.27	115.01	130.644	100.188	115.281	1.49435	0.579522	56.9896
ENSMUSG00000042784	Muc1	mucin 1, transmembrane [Source:MGI Symbol;Acc:MGI:97231]	0.0217741	102.181	104.052	80.7065	95.6465	78.4162	61.5536	52.1987	64.0562	1.49317	0.578375	31.5904
ENSMUSG00000040374	Pex2	peroxisomal biogenesis factor 2 [Source:MGI Symbol;Acc:MGI:107486]	7.0096e-06	646.504	710.239	704.347	687.03	423.447	489.916	467.263	460.209	1.49287	0.578085	226.821
ENSMUSG00000035506	Slc12a8	solute carrier family 12 (potassium/chloride transporters), member 8 [Source:MGI Symbol;Acc:MGI:2443672]	0.0356359	78.4031	87.2695	96.6032	87.4252	76.6736	57.785	41.2538	58.5708	1.49264	0.577868	28.8544
ENSMUSG00000020074	Ccar1	cell division cycle and apoptosis regulator 1 [Source:MGI Symbol;Acc:MGI:1914750]	4.38954e-06	2335.38	2366.34	1894.16	2198.63	1327.85	1589.09	1502.82	1473.25	1.49237	0.577601	725.377
ENSMUSG00000037085	Trmt12	tRNA methyltranferase 12 [Source:MGI Symbol;Acc:MGI:1915510]	0.00305977	198.578	201.391	163.859	187.943	115.01	130.644	132.181	125.945	1.49226	0.577497	61.9975
ENSMUSG00000032041	Tirap	toll-interleukin 1 receptor (TIR) domain-containing adaptor protein [Source:MGI Symbol;Acc:MGI:2152213]	0.000265964	455.638	490.052	365.625	437.105	275.328	293.95	309.825	293.034	1.49165	0.57691	144.071
ENSMUSG00000030987	Stim1	stromal interaction molecule 1 [Source:MGI Symbol;Acc:MGI:107476]	1.87163e-05	565.531	514.218	599.184	559.644	365.942	389.421	370.443	375.268	1.49132	0.576588	184.376
ENSMUSG00000051185	Fam174a	family with sequence similarity 174, member A [Source:MGI Symbol;Acc:MGI:1914948]	0.00522474	183.155	149.701	157.744	163.533	127.208	109.289	92.6106	109.703	1.4907	0.575985	53.8306
ENSMUSG00000028833	Ncdn	neurochondrin [Source:MGI Symbol;Acc:MGI:1347351]	8.05681e-06	883.642	896.861	738.586	839.696	550.656	547.702	591.866	563.408	1.49039	0.575688	276.289
ENSMUSG00000001156	Mxd1	MAX dimerization protein 1 [Source:MGI Symbol;Acc:MGI:96908]	0.000656184	331.607	296.045	280.027	302.559	236.991	175.867	196.166	203.008	1.49038	0.575681	99.5512
ENSMUSG00000038764	Ptpn3	protein tyrosine phosphatase, non-receptor type 3 [Source:MGI Symbol;Acc:MGI:105307]	6.00339e-05	667.712	560.538	538.043	588.764	379.883	379.371	426.009	395.088	1.49021	0.575518	193.677
ENSMUSG00000059834	Sclt1	sodium channel and clathrin linker 1 [Source:MGI Symbol;Acc:MGI:1914411]	9.96515e-05	469.776	457.829	430.434	452.68	266.615	311.537	333.398	303.85	1.48981	0.575132	148.83
ENSMUSG00000026987	Baz2b	bromodomain adjacent to zinc finger domain, 2B [Source:MGI Symbol;Acc:MGI:2442782]	0.000532983	1101.5	1023.74	858.423	994.553	524.517	660.759	817.499	667.592	1.48976	0.575083	326.962
ENSMUSG00000028329	Xpa	xeroderma pigmentosum, complementation group A [Source:MGI Symbol;Acc:MGI:99135]	0.00797762	126.602	147.016	124.728	132.782	94.0994	94.2147	79.14	89.1514	1.4894	0.574729	43.6304
ENSMUSG00000029007	Agtrap	angiotensin II, type I receptor-associated protein [Source:MGI Symbol;Acc:MGI:1339977]	1.38192e-05	498.695	527.644	489.13	505.157	332.833	345.454	339.292	339.193	1.48929	0.574625	165.964
ENSMUSG00000015027	Galns	galactosamine (N-acetyl)-6-sulfate sulfatase [Source:MGI Symbol;Acc:MGI:1355303]	0.00398817	597.663	410.166	632.201	546.677	475.725	314.049	311.509	367.094	1.4892	0.574538	179.583
ENSMUSG00000028680	Plk3	polo like kinase 3 [Source:MGI Symbol;Acc:MGI:109604]	0.00584023	231.353	316.855	187.092	245.1	176.001	164.562	153.228	164.597	1.48909	0.574435	80.5033
ENSMUSG00000026333	Gin1	gypsy retrotransposon integrase 1 [Source:MGI Symbol;Acc:MGI:2182036]	0.00907086	145.881	163.127	168.75	159.253	85.3865	126.876	108.607	106.956	1.48895	0.574294	52.2962
ENSMUSG00000102869	2900097C17Rik	RIKEN cDNA 2900097C17 gene [Source:MGI Symbol;Acc:MGI:1914767]	0.01016	361.811	325.582	211.549	299.647	162.06	195.967	245.839	201.289	1.48865	0.574	98.3587
ENSMUSG00000022565	Plec	plectin [Source:MGI Symbol;Acc:MGI:1277961]	0.00048975	11730.3	11917	9857.19	11168.1	6379.59	6226.96	9916.07	7507.54	1.48759	0.572977	3660.6
ENSMUSG00000031709	Tbc1d9	TBC1 domain family, member 9 [Source:MGI Symbol;Acc:MGI:1918560]	0.00546263	527.614	435.005	397.418	453.346	210.852	315.305	388.123	304.76	1.48755	0.572938	148.586
ENSMUSG00000033763	Mtss2	MTSS I-BAR domain containing 2 [Source:MGI Symbol;Acc:MGI:3039591]	3.12869e-05	1077.72	874.037	1010.05	987.271	606.418	635.635	749.304	663.786	1.48733	0.572728	323.485
ENSMUSG00000058709	Egln2	egl-9 family hypoxia-inducible factor 2 [Source:MGI Symbol;Acc:MGI:1932287]	7.41556e-07	1007.67	966.006	1085.87	1019.85	690.062	711.007	656.694	685.921	1.48683	0.572241	333.928
ENSMUSG00000021786	Oxsm	3-oxoacyl-ACP synthase, mitochondrial [Source:MGI Symbol;Acc:MGI:1918397]	0.0480556	75.8325	63.1025	68.4782	69.1377	50.5349	40.1983	48.8311	46.5214	1.48615	0.571579	22.6164
ENSMUSG00000053693	Mast1	microtubule associated serine/threonine kinase 1 [Source:MGI Symbol;Acc:MGI:1861901]	0.00944315	348.315	281.276	205.435	278.342	167.288	165.818	229.001	187.369	1.48553	0.570978	90.9732
ENSMUSG00000024901	Peli3	pellino 3 [Source:MGI Symbol;Acc:MGI:1924963]	0.038039	93.184	98.0103	107.609	99.601	95.842	61.5536	43.7796	67.0584	1.48529	0.570742	32.5426
ENSMUSG00000001098	Kctd10	potassium channel tetramerisation domain containing 10 [Source:MGI Symbol;Acc:MGI:2141207]	2.33953e-06	1719.73	1521.85	1400.13	1547.24	1087.37	959.734	1078.49	1041.87	1.48506	0.570523	505.37
ENSMUSG00000039396	Neil3	nei like 3 (E, coli) [Source:MGI Symbol;Acc:MGI:2384588]	0.00117421	242.921	227.572	205.435	225.309	165.545	145.719	143.967	151.744	1.4848	0.570269	73.5654
ENSMUSG00000040327	Cul9	cullin 9 [Source:MGI Symbol;Acc:MGI:1925559]	0.00314003	193.437	211.461	177.31	194.069	137.664	113.058	141.442	130.721	1.4846	0.570079	63.3481
ENSMUSG00000033278	Ptprm	protein tyrosine phosphatase, receptor type, M [Source:MGI Symbol;Acc:MGI:102694]	0.0110249	320.039	203.405	251.902	258.449	135.921	175.867	210.479	174.089	1.48458	0.570051	84.3594
ENSMUSG00000026335	Pam	peptidylglycine alpha-amidating monooxygenase [Source:MGI Symbol;Acc:MGI:97475]	1.03717e-05	643.291	631.697	607.744	627.577	390.338	425.85	452.108	422.766	1.48446	0.569935	204.812
ENSMUSG00000039263	Npepl1	aminopeptidase-like 1 [Source:MGI Symbol;Acc:MGI:2448523]	3.57923e-06	1043.02	870.009	1017.39	976.806	660.438	667.04	646.591	658.023	1.48446	0.569934	318.783
ENSMUSG00000025743	Sdc3	syndecan 3 [Source:MGI Symbol;Acc:MGI:1349163]	0.0147817	353.457	177.224	295.924	275.535	202.139	169.586	185.221	185.649	1.48417	0.569657	89.8858
ENSMUSG00000040543	Pitpnm3	PITPNM family member 3 [Source:MGI Symbol;Acc:MGI:2685726]	0.00544408	649.075	427.62	385.19	487.295	297.981	293.95	393.174	328.369	1.48399	0.56948	158.927
ENSMUSG00000003033	Ap1m1	adaptor-related protein complex AP-1, mu subunit 1 [Source:MGI Symbol;Acc:MGI:102776]	7.55002e-08	1269.87	1313.07	1343.88	1308.94	853.865	896.924	895.797	882.195	1.48373	0.569232	426.747
ENSMUSG00000030852	Tacc2	transforming, acidic coiled-coil containing protein 2 [Source:MGI Symbol;Acc:MGI:1928899]	0.000253961	1909.95	1540.64	1373.23	1607.94	928.796	1040.13	1283.08	1084	1.48334	0.568848	523.94
ENSMUSG00000039914	Coq10a	coenzyme Q10A [Source:MGI Symbol;Acc:MGI:2684847]	0.00251333	193.437	215.488	240.897	216.607	160.317	150.744	127.129	146.063	1.48297	0.568488	70.544
ENSMUSG00000033624	Pdpr	pyruvate dehydrogenase phosphatase regulatory subunit [Source:MGI Symbol;Acc:MGI:2442188]	0.00401822	536.611	465.885	339.945	447.48	261.387	272.595	371.284	301.755	1.48292	0.568445	145.725
ENSMUSG00000035441	Myo1d	myosin ID [Source:MGI Symbol;Acc:MGI:107728]	4.56073e-06	1742.86	1497.68	1372.01	1537.52	1050.78	976.064	1085.23	1037.36	1.48215	0.567691	500.16
ENSMUSG00000053641	Dennd4a	DENN/MADD domain containing 4A [Source:MGI Symbol;Acc:MGI:2142979]	0.00718485	289.192	331.624	225	281.939	151.605	183.405	235.736	190.248	1.48195	0.567496	91.6901
ENSMUSG00000024077	Strn	striatin, calmodulin binding protein [Source:MGI Symbol;Acc:MGI:1333757]	0.00105685	1426.04	1374.16	936.684	1245.63	693.547	850.445	978.305	840.766	1.48154	0.567096	404.861
ENSMUSG00000040964	Arhgef10l	Rho guanine nucleotide exchange factor (GEF) 10-like [Source:MGI Symbol;Acc:MGI:1920004]	7.50802e-05	903.564	670.632	854.755	809.65	534.972	543.933	560.715	546.54	1.48141	0.566971	263.11
ENSMUSG00000078580	E430018J23Rik	RIKEN cDNA E430018J23 gene [Source:MGI Symbol;Acc:MGI:2141981]	0.0402405	80.3311	81.899	68.4782	76.9028	47.0497	61.5536	47.1472	51.9168	1.48127	0.566833	24.9859
ENSMUSG00000042208	0610010F05Rik	RIKEN cDNA 0610010F05 gene [Source:MGI Symbol;Acc:MGI:1918925]	0.000160212	875.287	788.11	655.434	772.944	454.814	584.131	527.039	521.995	1.48075	0.566329	250.949
ENSMUSG00000020758	Itgb4	integrin beta 4 [Source:MGI Symbol;Acc:MGI:96613]	1.18541e-05	2066.11	2089.77	1773.1	1976.33	1387.09	1138.11	1479.24	1334.82	1.4806	0.566179	641.509
ENSMUSG00000009614	Sardh	sarcosine dehydrogenase [Source:MGI Symbol;Acc:MGI:2183102]	7.26373e-05	480.058	490.723	476.902	482.561	369.427	285.157	323.295	325.96	1.48043	0.566018	156.601
ENSMUSG00000071647	Eml3	echinoderm microtubule associated protein like 3 [Source:MGI Symbol;Acc:MGI:2387612]	1.80947e-06	1506.37	1617.17	1327.99	1483.84	967.133	977.321	1063.34	1002.6	1.48	0.565595	481.245
ENSMUSG00000044442	N6amt1	N-6 adenine-specific DNA methyltransferase 1 (putative) [Source:MGI Symbol;Acc:MGI:1915018]	2.62914e-05	462.064	454.473	452.445	456.327	317.15	311.537	296.354	308.347	1.47992	0.565515	147.981
ENSMUSG00000036667	Tcaf1	TRPM8 channel-associated factor 1 [Source:MGI Symbol;Acc:MGI:1914665]	4.56628e-05	1213.32	931.098	980.706	1041.71	663.923	682.114	766.143	704.06	1.47957	0.56518	337.648
ENSMUSG00000083307	AA414768	expressed sequence AA414768 [Source:MGI Symbol;Acc:MGI:3035137]	0.0130226	127.887	118.149	101.494	115.844	87.1291	77.8842	69.8789	78.2974	1.47953	0.565143	37.5463
ENSMUSG00000026483	Fam129a	family with sequence similarity 129, member A [Source:MGI Symbol;Acc:MGI:2137237]	1.18895e-05	2547.46	2638.22	2051.9	2412.53	1582.26	1503.67	1805.91	1630.61	1.47952	0.565131	781.915
ENSMUSG00000061207	Stk19	serine/threonine kinase 19 [Source:MGI Symbol;Acc:MGI:1860085]	0.00021021	419.007	549.798	495.244	488.016	346.774	310.28	332.556	329.87	1.47942	0.565031	158.146
ENSMUSG00000040022	Rab11fip2	RAB11 family interacting protein 2 (class I) [Source:MGI Symbol;Acc:MGI:1922248]	0.00113934	847.653	706.211	509.918	687.928	442.616	493.685	458.844	465.048	1.47926	0.564877	222.879
ENSMUSG00000022089	Bin3	bridging integrator 3 [Source:MGI Symbol;Acc:MGI:1929883]	0.000114995	377.877	391.37	424.32	397.856	256.159	276.363	274.464	268.996	1.47904	0.564663	128.86
ENSMUSG00000024759	Atl3	atlastin GTPase 3 [Source:MGI Symbol;Acc:MGI:1924270]	4.03401e-05	2414.43	2049.49	1666.71	2043.54	1340.04	1389.35	1416.1	1381.83	1.47886	0.56449	661.711
ENSMUSG00000021838	Samd4	sterile alpha motif domain containing 4 [Source:MGI Symbol;Acc:MGI:1921730]	0.000234783	796.241	784.082	608.967	729.764	472.239	443.437	564.925	493.534	1.47865	0.56428	236.23
ENSMUSG00000054792	Klhl18	kelch-like 18 [Source:MGI Symbol;Acc:MGI:2143315]	0.000540646	384.946	352.434	315.489	350.957	254.417	204.76	253.416	237.531	1.47752	0.563176	113.425
ENSMUSG00000026972	Arrdc1	arrestin domain containing 1 [Source:MGI Symbol;Acc:MGI:2446136]	5.22469e-07	1285.94	1125.78	1176.36	1196.02	808.558	808.99	811.606	809.718	1.47709	0.562755	386.306
ENSMUSG00000017697	Ada	adenosine deaminase [Source:MGI Symbol;Acc:MGI:87916]	0.0185181	107.965	100.024	117.391	108.46	88.8716	64.066	67.3532	73.4303	1.47705	0.562718	35.0298
ENSMUSG00000039230	Tbcd	tubulin-specific chaperone d [Source:MGI Symbol;Acc:MGI:1919686]	4.0096e-06	1575.77	1559.44	1407.47	1514.23	1115.25	891.899	1069.23	1025.46	1.47663	0.56231	488.767
ENSMUSG00000032232	Cgnl1	cingulin-like 1 [Source:MGI Symbol;Acc:MGI:1915428]	0.00142556	2655.42	1919.93	1570.11	2048.49	1347.02	1203.44	1612.27	1387.57	1.47631	0.561995	660.914
ENSMUSG00000066245	Gm10156	predicted gene 10156 [Source:MGI Symbol;Acc:MGI:3642344]	0.00667863	244.849	240.998	254.348	246.732	202.139	185.917	113.659	167.238	1.47533	0.561037	79.4932
ENSMUSG00000021738	Atxn7	ataxin 7 [Source:MGI Symbol;Acc:MGI:2179277]	0.00521448	471.704	453.13	282.473	402.435	256.159	247.471	314.876	272.835	1.47501	0.560727	129.6
ENSMUSG00000031787	Katnb1	katanin p80 (WD40-containing) subunit B 1 [Source:MGI Symbol;Acc:MGI:1921437]	2.48895e-06	778.89	820.333	798.505	799.243	564.596	506.247	554.822	541.888	1.47492	0.560638	257.354
ENSMUSG00000031174	Rpgr	retinitis pigmentosa GTPase regulator [Source:MGI Symbol;Acc:MGI:1344037]	0.0134382	161.305	132.918	127.174	140.466	87.1291	89.1899	109.449	95.256	1.47461	0.560335	45.2096
ENSMUSG00000032769	Trpa1	transient receptor potential cation channel, subfamily A, member 1 [Source:MGI Symbol;Acc:MGI:3522699]	0.00850511	444.713	291.346	280.027	338.695	186.456	234.909	267.729	229.698	1.47452	0.560249	108.997
ENSMUSG00000090258	Churc1	churchill domain containing 1 [Source:MGI Symbol;Acc:MGI:1923684]	0.0309067	86.7575	104.052	107.609	99.4727	59.2478	69.0908	74.0885	67.4757	1.4742	0.559933	31.997
ENSMUSG00000032425	Zfp949	zinc finger protein 949 [Source:MGI Symbol;Acc:MGI:1918890]	0.00840167	152.308	136.275	140.625	143.069	88.8716	100.496	101.872	97.0797	1.47373	0.55947	45.9894
ENSMUSG00000051146	Camk2n2	calcium/calmodulin-dependent protein kinase II inhibitor 2 [Source:MGI Symbol;Acc:MGI:1920297]	0.00592677	192.794	183.937	184.647	187.126	101.07	144.463	135.548	127.027	1.47312	0.558877	60.0992
ENSMUSG00000032679	Cd59a	CD59a antigen [Source:MGI Symbol;Acc:MGI:109177]	0.0293162	143.953	95.3251	166.304	135.194	106.297	84.1651	85.0334	91.832	1.47219	0.557964	43.3622
ENSMUSG00000025702	March8	membrane-associated ring finger (C3HC4) 8 [Source:MGI Symbol;Acc:MGI:1919029]	3.21849e-06	1839.9	1602.4	1562.77	1668.36	1111.77	1051.44	1237.62	1133.61	1.47173	0.55751	534.752
ENSMUSG00000016637	Ift27	intraflagellar transport 27 [Source:MGI Symbol;Acc:MGI:1914292]	7.98859e-05	585.453	497.436	597.961	560.283	400.794	393.189	348.553	380.845	1.47116	0.556952	179.438
ENSMUSG00000070044	Fam149a	family with sequence similarity 149, member A [Source:MGI Symbol;Acc:MGI:2387177]	7.51633e-07	999.318	986.816	942.798	976.311	677.864	633.123	680.267	663.751	1.4709	0.556698	312.559
ENSMUSG00000044037	Als2cl	ALS2 C-terminal like [Source:MGI Symbol;Acc:MGI:2447532]	2.40679e-05	2105.96	2063.59	1600.68	1923.41	1291.25	1221.02	1412.73	1308.34	1.47012	0.555932	615.072
ENSMUSG00000001542	Ell2	elongation factor RNA polymerase II 2 [Source:MGI Symbol;Acc:MGI:2183438]	0.00691616	151.022	147.016	151.63	149.889	104.555	113.058	88.4011	102.005	1.46944	0.555265	47.8849
ENSMUSG00000048186	Bend7	BEN domain containing 7 [Source:MGI Symbol;Acc:MGI:2443100]	0.0111124	183.155	165.812	162.636	170.534	87.1291	135.669	125.445	116.081	1.46909	0.554927	54.453
ENSMUSG00000038241	Cep250	centrosomal protein 250 [Source:MGI Symbol;Acc:MGI:108084]	0.000386867	1665.1	1605.09	1194.7	1488.3	934.023	908.23	1198.89	1013.71	1.46816	0.554012	474.583
ENSMUSG00000025571	Tnrc6c	trinucleotide repeat containing 6C [Source:MGI Symbol;Acc:MGI:2443265]	6.68689e-05	1257.66	1177.47	983.151	1139.43	712.716	736.131	880.643	776.497	1.46739	0.553257	362.93
ENSMUSG00000033467	Crlf2	cytokine receptor-like factor 2 [Source:MGI Symbol;Acc:MGI:1889506]	0.000182556	472.989	453.801	553.94	493.577	338.061	363.041	308.141	336.414	1.46717	0.553036	157.163
ENSMUSG00000026939	Tmem141	transmembrane protein 141 [Source:MGI Symbol;Acc:MGI:1098773]	0.0217455	97.6826	102.709	110.054	103.482	73.1884	77.8842	60.6179	70.5635	1.46651	0.552387	32.9186
ENSMUSG00000074221	Zfp568	zinc finger protein 568 [Source:MGI Symbol;Acc:MGI:2142347]	0.000174593	481.344	488.038	447.554	472.312	285.783	320.33	360.34	322.151	1.46612	0.552003	150.161
ENSMUSG00000096780	Tmem181b-ps	transmembrane protein 181B, pseudogene [Source:MGI Symbol;Acc:MGI:3779544]	0.0175474	194.08	153.057	122.283	156.473	92.3568	111.801	116.184	106.781	1.46537	0.551263	49.6923
ENSMUSG00000031880	Rrad	Ras-related associated with diabetes [Source:MGI Symbol;Acc:MGI:1930943]	0.0045378	258.987	191.993	272.69	241.223	177.743	154.512	161.648	164.634	1.46521	0.551104	76.589
ENSMUSG00000043336	Filip1l	filamin A interacting protein 1-like [Source:MGI Symbol;Acc:MGI:1925999]	0.000628516	1010.89	725.008	752.037	829.31	507.091	546.445	644.907	566.148	1.46483	0.550734	263.163
ENSMUSG00000038990	Cables2	CDK5 and Abl enzyme substrate 2 [Source:MGI Symbol;Acc:MGI:2182335]	0.000376384	465.92	420.907	354.619	413.816	301.467	267.57	278.674	282.57	1.46447	0.550379	131.246
ENSMUSG00000026131	Dst	dystonin [Source:MGI Symbol;Acc:MGI:104627]	0.00135987	3540.99	3783.47	3630.57	3651.68	1871.53	2267.43	3345.77	2494.91	1.46365	0.54957	1156.76
ENSMUSG00000024750	Zfand5	zinc finger, AN1-type domain 5 [Source:MGI Symbol;Acc:MGI:1278334]	4.40452e-06	2489.62	1988.4	2040.9	2172.97	1526.5	1509.95	1419.47	1485.31	1.46298	0.54891	687.666
ENSMUSG00000001911	Nfix	nuclear factor I/X [Source:MGI Symbol;Acc:MGI:97311]	1.77741e-05	3588.55	2766.44	2726.9	3027.3	1955.18	2126.74	2127.52	2069.81	1.4626	0.548531	957.485
ENSMUSG00000022350	Washc5	WASH complex subunit 5 [Source:MGI Symbol;Acc:MGI:2146110]	1.8288e-08	2993.46	3154.45	2888.31	3012.07	2056.25	1988.56	2135.1	2059.97	1.4622	0.548137	952.108
ENSMUSG00000028646	Rragc	Ras-related GTP binding C [Source:MGI Symbol;Acc:MGI:1858751]	1.28126e-06	1007.03	968.02	1040.62	1005.22	656.953	695.933	709.734	687.54	1.46206	0.548002	317.685
ENSMUSG00000006782	Cnp	2,3-cyclic nucleotide 3 phosphodiesterase [Source:MGI Symbol;Acc:MGI:88437]	0.0002153	776.319	617.599	744.7	712.873	568.081	447.206	447.899	487.729	1.46162	0.547566	225.144
ENSMUSG00000040722	Scamp5	secretory carrier membrane protein 5 [Source:MGI Symbol;Acc:MGI:1928948]	4.05774e-05	599.591	535.7	604.076	579.789	378.14	422.082	389.807	396.676	1.46162	0.547566	183.113
ENSMUSG00000037999	Arap2	ArfGAP with RhoGAP domain, ankyrin repeat and PH domain 2 [Source:MGI Symbol;Acc:MGI:2684416]	0.00104703	1290.44	1141.89	955.026	1129.12	616.874	753.718	947.154	772.582	1.46149	0.547436	356.535
ENSMUSG00000029769	Ccdc136	coiled-coil domain containing 136 [Source:MGI Symbol;Acc:MGI:1918128]	1.4623e-05	936.339	851.213	775.271	854.274	554.141	591.668	607.863	584.557	1.4614	0.547355	269.717
ENSMUSG00000036553	Sh3tc1	SH3 domain and tetratricopeptide repeats 1 [Source:MGI Symbol;Acc:MGI:2678949]	0.000757126	712.054	502.135	589.402	601.197	449.586	358.016	426.851	411.484	1.46105	0.547001	189.713
ENSMUSG00000032667	Pon2	paraoxonase 2 [Source:MGI Symbol;Acc:MGI:106687]	8.57711e-07	1039.81	981.446	1000.27	1007.17	686.577	673.321	708.892	689.597	1.46053	0.546488	317.577
ENSMUSG00000074890	Lcmt2	leucine carboxyl methyltransferase 2 [Source:MGI Symbol;Acc:MGI:1353659]	0.00175296	235.852	218.845	228.668	227.788	169.03	140.694	158.28	156.001	1.46017	0.546135	71.787
ENSMUSG00000047909	Ankrd16	ankyrin repeat domain 16 [Source:MGI Symbol;Acc:MGI:2444796]	0.00633483	394.586	406.139	256.793	352.506	217.823	223.603	282.883	241.436	1.46004	0.546005	111.07
ENSMUSG00000030861	Acadsb	acyl-Coenzyme A dehydrogenase, short/branched chain [Source:MGI Symbol;Acc:MGI:1914135]	0.00144056	300.76	285.975	236.005	274.247	200.397	172.099	191.115	187.87	1.45977	0.545738	86.3765
ENSMUSG00000041439	Mfsd6	major facilitator superfamily domain containing 6 [Source:MGI Symbol;Acc:MGI:1922925]	3.2568e-05	634.937	582.691	562.5	593.376	397.308	391.933	430.219	406.487	1.45977	0.545738	186.889
ENSMUSG00000026854	Usp20	ubiquitin specific peptidase 20 [Source:MGI Symbol;Acc:MGI:1921520]	3.47314e-05	783.388	743.133	699.456	741.992	555.883	444.693	524.513	508.363	1.45957	0.545545	233.629
ENSMUSG00000003604	Aven	apoptosis, caspase activation inhibitor [Source:MGI Symbol;Acc:MGI:1921518]	0.00893881	176.728	238.313	266.576	227.206	142.892	155.768	168.383	155.681	1.45943	0.545406	71.5247
ENSMUSG00000016487	Ppfibp1	PTPRF interacting protein, binding protein 1 (liprin beta 1) [Source:MGI Symbol;Acc:MGI:1914783]	7.1704e-05	2417.64	2202.55	1749.86	2123.35	1491.65	1307.7	1565.96	1455.1	1.45924	0.545221	668.247
ENSMUSG00000013160	Atp6v0d1	ATPase, H+ transporting, lysosomal V0 subunit D1 [Source:MGI Symbol;Acc:MGI:1201778]	4.40913e-05	1024.38	966.006	1217.93	1069.44	805.072	723.569	670.164	732.935	1.45912	0.545098	336.505
ENSMUSG00000002109	Ddb2	damage specific DNA binding protein 2 [Source:MGI Symbol;Acc:MGI:1355314]	0.00157932	308.471	322.897	249.456	293.608	195.169	189.686	218.898	201.251	1.45892	0.544897	92.3573
ENSMUSG00000027433	Xrn2	5-3 exoribonuclease 2 [Source:MGI Symbol;Acc:MGI:894687]	1.43798e-06	3549.35	3196.08	2854.07	3199.83	2096.33	2194.57	2294.22	2195.04	1.45776	0.54375	1004.79
ENSMUSG00000054843	Atrnl1	attractin like 1 [Source:MGI Symbol;Acc:MGI:2147749]	0.000164723	1006.39	791.467	940.352	912.736	545.428	634.379	698.789	626.199	1.45758	0.543576	286.537
ENSMUSG00000021432	Slc35b3	solute carrier family 35, member B3 [Source:MGI Symbol;Acc:MGI:1913978]	0.00953884	147.167	153.728	160.19	153.695	97.5845	101.752	117.026	105.454	1.45746	0.543454	48.2408
ENSMUSG00000085148	Mir22hg	Mir22 host gene (non-protein coding) [Source:MGI Symbol;Acc:MGI:1914348]	0.0373649	116.962	136.275	74.5923	109.276	81.9013	71.6032	71.5628	75.0224	1.45658	0.542587	34.2539
ENSMUSG00000009828	Ick	intestinal cell kinase [Source:MGI Symbol;Acc:MGI:1934157]	0.000143221	404.226	383.314	392.527	393.356	266.615	285.157	258.468	270.08	1.45644	0.542449	123.276
ENSMUSG00000028541	B4galt2	UDP-Gal:betaGlcNAc beta 1,4- galactosyltransferase, polypeptide 2 [Source:MGI Symbol;Acc:MGI:1858493]	4.51842e-06	870.146	785.425	868.206	841.259	590.735	574.082	568.293	577.703	1.45621	0.542222	263.556
ENSMUSG00000020818	Mfsd11	major facilitator superfamily domain containing 11 [Source:MGI Symbol;Acc:MGI:1917150]	0.000999947	352.171	300.073	380.299	344.181	228.278	227.371	253.416	236.355	1.4562	0.542209	107.826
ENSMUSG00000039982	Dtx4	deltex 4, E3 ubiquitin ligase [Source:MGI Symbol;Acc:MGI:2672905]	7.05261e-06	1503.15	1280.18	1255.84	1346.39	906.142	884.362	983.357	924.62	1.45616	0.542164	421.77
ENSMUSG00000053012	Krcc1	lysine-rich coiled-coil 1 [Source:MGI Symbol;Acc:MGI:1889377]	1.37389e-05	763.466	712.253	778.94	751.553	555.883	518.809	473.998	516.23	1.45585	0.54186	235.323
ENSMUSG00000036833	Pnpla7	patatin-like phospholipase domain containing 7 [Source:MGI Symbol;Acc:MGI:2385325]	0.0029934	214.002	252.41	265.353	243.922	177.743	148.231	176.802	167.592	1.45545	0.541463	76.3295
ENSMUSG00000025037	Maoa	monoamine oxidase A [Source:MGI Symbol;Acc:MGI:96915]	0.000267359	521.831	467.227	498.913	495.99	311.922	395.702	314.876	340.833	1.45523	0.541245	155.157
ENSMUSG00000029101	Rgs12	regulator of G-protein signaling 12 [Source:MGI Symbol;Acc:MGI:1918979]	5.58661e-05	1438.89	1137.19	1116.44	1230.84	798.102	835.37	904.217	845.896	1.45507	0.541089	384.943
ENSMUSG00000040557	Mettl27	methyltransferase like 27 [Source:MGI Symbol;Acc:MGI:1933146]	0.000519452	636.865	494.079	533.152	554.699	435.645	379.371	329.189	381.402	1.45437	0.540393	173.297
ENSMUSG00000022801	Lrch3	leucine-rich repeats and calponin homology (CH) domain containing 3 [Source:MGI Symbol;Acc:MGI:1917394]	0.000535106	1418.33	1331.19	1055.3	1268.27	728.399	856.726	1031.35	872.157	1.45418	0.540205	396.116
ENSMUSG00000023008	Fmnl3	formin-like 3 [Source:MGI Symbol;Acc:MGI:109569]	1.82531e-05	2783.31	2227.39	2317.25	2442.65	1533.47	1655.67	1853.06	1680.73	1.45333	0.539358	761.919
ENSMUSG00000027935	Rab13	RAB13, member RAS oncogene family [Source:MGI Symbol;Acc:MGI:1927232]	0.000802044	502.551	465.213	525.815	497.86	426.932	302.743	298.038	342.571	1.4533	0.539336	155.289
ENSMUSG00000028803	Nipal3	NIPA-like domain containing 3 [Source:MGI Symbol;Acc:MGI:1921802]	0.00149905	311.685	276.577	322.826	303.696	198.654	193.454	234.894	209.001	1.45308	0.539118	94.6949
ENSMUSG00000039901	Armh3	armadillo-like helical domain containing 3 [Source:MGI Symbol;Acc:MGI:1918867]	0.000355804	544.966	471.926	420.652	479.181	318.892	317.818	352.762	329.824	1.45284	0.538875	149.357
ENSMUSG00000024851	Pitpnm1	phosphatidylinositol transfer protein, membrane-associated 1 [Source:MGI Symbol;Acc:MGI:1197524]	2.8831e-06	3528.14	3613.63	2913.99	3351.92	2265.36	2220.95	2438.19	2308.17	1.4522	0.538241	1043.75
ENSMUSG00000008601	Rab25	RAB25, member RAS oncogene family [Source:MGI Symbol;Acc:MGI:1858203]	0.00509311	339.318	291.346	292.255	307.64	240.476	154.512	240.788	211.925	1.45164	0.537686	95.7144
ENSMUSG00000028098	Rnf115	ring finger protein 115 [Source:MGI Symbol;Acc:MGI:1915095]	3.00366e-07	1408.04	1356.03	1352.44	1372.17	927.053	987.37	922.739	945.721	1.45093	0.536977	426.453
ENSMUSG00000048503	Tmem136	transmembrane protein 136 [Source:MGI Symbol;Acc:MGI:2685030]	0.0131721	248.705	159.77	231.114	213.196	139.406	140.694	160.806	146.969	1.45062	0.536674	66.2276
ENSMUSG00000033577	Myo6	myosin VI [Source:MGI Symbol;Acc:MGI:104785]	0.000580972	1646.46	1292.26	1142.12	1360.28	853.865	874.312	1086.91	938.363	1.44963	0.535687	421.918
ENSMUSG00000054662	Ano9	anoctamin 9 [Source:MGI Symbol;Acc:MGI:1918595]	0.00362753	424.148	387.342	271.467	360.986	268.357	223.603	255.1	249.02	1.44962	0.535679	111.966
ENSMUSG00000063450	Syne2	spectrin repeat containing, nuclear envelope 2 [Source:MGI Symbol;Acc:MGI:2449316]	0.00352498	6608.35	6406.25	5623.77	6212.79	3016.41	4016.06	5831.94	4288.14	1.44883	0.534891	1924.65
ENSMUSG00000041444	Arhgap32	Rho GTPase activating protein 32 [Source:MGI Symbol;Acc:MGI:2450166]	0.00355203	458.208	357.805	300.815	372.276	235.248	251.239	284.567	257.018	1.44844	0.534502	115.258
ENSMUSG00000024942	Capn1	calpain 1 [Source:MGI Symbol;Acc:MGI:88263]	2.9172e-05	2184.36	2003.17	2133.83	2107.12	1726.9	1288.86	1348.75	1454.83	1.44836	0.534418	652.286
ENSMUSG00000027831	Veph1	ventricular zone expressed PH domain-containing 1 [Source:MGI Symbol;Acc:MGI:1920039]	0.00568252	170.302	165.141	188.315	174.586	121.981	124.363	115.342	120.562	1.4481	0.53416	54.0237
ENSMUSG00000029001	Fbxo44	F-box protein 44 [Source:MGI Symbol;Acc:MGI:1354744]	0.0133787	165.803	129.562	171.196	155.52	109.783	100.496	111.975	107.418	1.44781	0.53387	48.1025
ENSMUSG00000024659	Anxa1	annexin A1 [Source:MGI Symbol;Acc:MGI:96819]	1.36296e-07	4925.26	4378.91	5025.81	4776.66	3462.51	3251.04	3184.96	3299.5	1.44769	0.533754	1477.16
ENSMUSG00000003452	Bicd1	BICD cargo adaptor 1 [Source:MGI Symbol;Acc:MGI:1101760]	0.0242648	195.365	218.174	151.63	188.39	101.07	121.851	167.541	130.154	1.44744	0.533501	58.2358
ENSMUSG00000027340	Slc23a2	solute carrier family 23 (nucleobase transporters), member 2 [Source:MGI Symbol;Acc:MGI:1859682]	0.000939017	493.554	527.644	403.532	474.91	285.783	331.636	367.075	328.165	1.44717	0.533235	146.746
ENSMUSG00000007379	Dennd2c	DENN/MADD domain containing 2C [Source:MGI Symbol;Acc:MGI:3036254]	0.00779985	158.091	158.428	145.516	154.012	109.783	99.2395	110.291	106.438	1.44697	0.533032	47.5741
ENSMUSG00000061751	Kalrn	kalirin, RhoGEF kinase [Source:MGI Symbol;Acc:MGI:2685385]	0.0118733	677.351	404.796	564.945	549.031	324.12	325.355	489.153	379.542	1.44656	0.532626	169.488
ENSMUSG00000037499	Nenf	neuron derived neurotrophic factor [Source:MGI Symbol;Acc:MGI:1913458]	0.00235286	338.676	436.347	486.684	420.569	332.833	282.644	256.784	290.754	1.44648	0.532545	129.815
ENSMUSG00000003134	Tbc1d8	TBC1 domain family, member 8 [Source:MGI Symbol;Acc:MGI:1927225]	0.0238465	104.109	113.45	107.609	108.389	90.6142	62.8098	71.5628	74.9956	1.44528	0.531345	33.3937
ENSMUSG00000032508	Myd88	myeloid differentiation primary response gene 88 [Source:MGI Symbol;Acc:MGI:108005]	0.00263212	208.218	243.683	239.674	230.525	172.516	159.537	146.493	159.515	1.44516	0.531229	71.0098
ENSMUSG00000052557	Gan	giant axonal neuropathy [Source:MGI Symbol;Acc:MGI:1890619]	0.00529073	621.441	596.789	431.657	549.962	310.179	354.247	477.366	380.597	1.445	0.531067	169.365
ENSMUSG00000020100	Slc29a3	solute carrier family 29 (nucleoside transporters), member 3 [Source:MGI Symbol;Acc:MGI:1918529]	0.00174389	419.649	320.212	341.168	360.343	223.05	273.851	251.733	249.545	1.444	0.530074	110.799
ENSMUSG00000048832	Vps37c	vacuolar protein sorting 37C [Source:MGI Symbol;Acc:MGI:2147661]	8.59742e-05	1436.96	1075.43	1186.14	1232.84	815.528	841.651	904.217	853.799	1.44395	0.530022	379.045
ENSMUSG00000061898	Rbak	RB-associated KRAB zinc finger [Source:MGI Symbol;Acc:MGI:1927369]	0.0174202	294.976	230.928	161.413	229.106	170.773	136.925	168.383	158.694	1.4437	0.529768	70.4119
ENSMUSG00000047040	Prr15l	proline rich 15-like [Source:MGI Symbol;Acc:MGI:2387599]	0.0153631	170.302	126.205	167.527	154.678	123.723	104.264	93.4526	107.147	1.44361	0.52968	47.5313
ENSMUSG00000029434	Vps33a	VPS33A CORVET/HOPS core subunit [Source:MGI Symbol;Acc:MGI:1924823]	5.68313e-06	1981.29	1748.75	1663.04	1797.69	1148.36	1270.01	1317.6	1245.32	1.44355	0.529624	552.367
ENSMUSG00000063897	CAAA01118383,1	dehydrogenase/reductase (SDR family) X chromosome [Source:NCBI gene;Acc:236082]	7.77179e-05	574.528	559.196	633.423	589.049	379.883	415.801	428.535	408.073	1.44349	0.529561	180.976
ENSMUSG00000031824	6430548M08Rik	RIKEN cDNA 6430548M08 gene [Source:MGI Symbol;Acc:MGI:2443793]	0.0166344	129.815	134.932	106.386	123.711	87.1291	86.6775	83.3496	85.7187	1.44322	0.529291	37.9922
ENSMUSG00000037239	Spred3	sprouty-related EVH1 domain containing 3 [Source:MGI Symbol;Acc:MGI:2142186]	0.00909995	435.073	431.648	256.793	374.505	233.506	258.776	286.251	259.511	1.44312	0.529188	114.994
ENSMUSG00000027163	Commd9	COMM domain containing 9 [Source:MGI Symbol;Acc:MGI:1923751]	0.00078673	464.635	437.69	591.847	498.057	352.001	359.272	324.137	345.137	1.44307	0.529143	152.92
ENSMUSG00000013921	Clip3	CAP-GLY domain containing linker protein 3 [Source:MGI Symbol;Acc:MGI:1923936]	6.3024e-05	560.389	546.441	496.467	534.432	369.427	385.652	356.13	370.403	1.44284	0.528911	164.029
ENSMUSG00000045095	Magi1	membrane associated guanylate kinase, WW and PDZ domain containing 1 [Source:MGI Symbol;Acc:MGI:1203522]	3.45616e-05	1017.31	882.764	852.309	917.462	636.042	591.668	680.267	635.993	1.44257	0.528638	281.469
ENSMUSG00000004187	Kifc2	kinesin family member C2 [Source:MGI Symbol;Acc:MGI:109187]	0.0143586	203.077	153.728	147.962	168.256	109.783	110.545	129.655	116.661	1.44226	0.528334	51.5948
ENSMUSG00000014245	Pigl	phosphatidylinositol glycan anchor biosynthesis, class L [Source:MGI Symbol;Acc:MGI:2681271]	0.0105898	169.017	175.881	166.304	170.401	111.525	144.463	98.504	118.164	1.44207	0.528142	52.2368
ENSMUSG00000038534	Osbpl7	oxysterol binding protein-like 7 [Source:MGI Symbol;Acc:MGI:1918490]	0.000217324	476.202	495.422	430.434	467.353	350.259	291.438	330.873	324.19	1.4416	0.527675	143.163
ENSMUSG00000044551	9930012K11Rik	RIKEN cDNA 9930012K11 gene [Source:MGI Symbol;Acc:MGI:2145726]	0.0243096	110.535	103.381	99.0488	104.322	71.4458	74.1156	71.5628	72.3747	1.44141	0.527482	31.947
ENSMUSG00000040410	Fbxl4	F-box and leucine-rich repeat protein 4 [Source:MGI Symbol;Acc:MGI:2140367]	0.00898911	170.302	147.016	163.859	160.392	106.297	113.058	114.5	111.285	1.44127	0.52734	49.1068
ENSMUSG00000030465	Psd3	pleckstrin and Sec7 domain containing 3 [Source:MGI Symbol;Acc:MGI:1918215]	0.000978094	1272.44	1118.39	1147.01	1179.28	625.587	830.346	999.353	818.428	1.44091	0.52698	360.853
ENSMUSG00000021417	Eci2	enoyl-Coenzyme A delta isomerase 2 [Source:MGI Symbol;Acc:MGI:1346064]	0.000361533	499.981	441.046	530.706	490.578	372.912	347.966	300.564	340.481	1.44084	0.526908	150.097
ENSMUSG00000001666	Ddt	D-dopachrome tautomerase [Source:MGI Symbol;Acc:MGI:1298381]	0.0156997	147.809	170.511	196.875	171.732	127.208	136.925	93.4526	119.195	1.44076	0.526827	52.5362
ENSMUSG00000046861	Hectd3	HECT domain E3 ubiquitin protein ligase 3 [Source:MGI Symbol;Acc:MGI:1923858]	0.00299328	224.927	212.132	247.011	228.023	174.258	145.719	154.912	158.296	1.44048	0.526552	69.7268
ENSMUSG00000034708	Grn	granulin [Source:MGI Symbol;Acc:MGI:95832]	5.01285e-05	3372.62	2830.89	3861.68	3355.06	2516.29	2310.14	2167.09	2331.17	1.43922	0.525283	1023.89
ENSMUSG00000027378	Nphp1	nephronophthisis 1 (juvenile) homolog (human) [Source:MGI Symbol;Acc:MGI:1858233]	1.08288e-05	873.359	1002.26	963.586	946.4	688.32	625.586	659.219	657.708	1.43894	0.525003	288.692
ENSMUSG00000030616	Sytl2	synaptotagmin-like 2 [Source:MGI Symbol;Acc:MGI:1933366]	0.00307335	370.166	277.248	375.407	340.94	214.337	252.495	244.155	236.996	1.43859	0.524656	103.944
ENSMUSG00000026822	Lcn2	lipocalin 2 [Source:MGI Symbol;Acc:MGI:96757]	0.00045163	4044.83	3992.91	5699.59	4579.11	3406.75	3381.68	2761.48	3183.3	1.43848	0.524543	1395.81
ENSMUSG00000021532	Fastkd3	FAST kinase domains 3 [Source:MGI Symbol;Acc:MGI:1916827]	0.0041211	246.134	236.97	213.994	232.366	148.119	153.256	183.537	161.638	1.43758	0.523638	70.7287
ENSMUSG00000048807	Slc35e4	solute carrier family 35, member E4 [Source:MGI Symbol;Acc:MGI:2144150]	1.68231e-06	1064.23	1133.83	1065.08	1087.71	782.419	746.18	741.727	756.775	1.4373	0.52336	330.937
ENSMUSG00000045038	Prkce	protein kinase C, epsilon [Source:MGI Symbol;Acc:MGI:97599]	0.00171296	294.976	312.827	299.592	302.465	212.595	182.148	236.578	210.44	1.4373	0.523356	92.0246
ENSMUSG00000051000	Fam160a1	family with sequence similarity 160, member A1 [Source:MGI Symbol;Acc:MGI:2444746]	0.00127053	361.168	289.332	305.706	318.735	223.05	218.578	223.949	221.859	1.43666	0.522715	96.8762
ENSMUSG00000020308	Tpgs1	tubulin polyglutamylase complex subunit 1 [Source:MGI Symbol;Acc:MGI:106618]	0.000907932	298.189	344.379	353.396	331.988	247.447	221.091	224.791	231.109	1.4365	0.522555	100.879
ENSMUSG00000097715	Gpr137b-ps	G protein-coupled receptor 137B, pseudogene [Source:MGI Symbol;Acc:MGI:3710533]	0.0200226	169.659	198.706	125.951	164.772	123.723	96.7271	123.761	114.737	1.43608	0.522137	50.0347
ENSMUSG00000028089	Chd1l	chromodomain helicase DNA binding protein 1-like [Source:MGI Symbol;Acc:MGI:1915308]	0.000192069	575.813	629.011	672.554	625.793	447.843	385.652	473.998	435.831	1.43586	0.521915	189.962
ENSMUSG00000021636	Marveld2	MARVEL (membrane-associating) domain containing 2 [Source:MGI Symbol;Acc:MGI:2446166]	0.000386302	664.499	568.594	555.163	596.085	358.972	439.669	447.899	415.513	1.43458	0.520624	180.572
ENSMUSG00000022214	Dcaf11	DDB1 and CUL4 associated factor 11 [Source:MGI Symbol;Acc:MGI:90168]	0.000381204	616.942	659.22	540.489	605.55	446.101	361.784	458.844	422.243	1.43413	0.520174	183.307
ENSMUSG00000068551	Zfp467	zinc finger protein 467 [Source:MGI Symbol;Acc:MGI:1916160]	0.00645198	484.557	303.429	382.744	390.243	247.447	267.57	301.406	272.141	1.43398	0.520022	118.103
ENSMUSG00000031386	Hcfc1	host cell factor C1 [Source:MGI Symbol;Acc:MGI:105942]	0.00105052	6037.04	6800.3	4522.01	5786.45	3567.06	3707.03	4834.27	4036.12	1.43366	0.519708	1750.33
ENSMUSG00000027610	Gss	glutathione synthetase [Source:MGI Symbol;Acc:MGI:95852]	0.000616191	381.733	365.86	365.625	371.073	284.041	224.859	267.729	258.876	1.4334	0.519439	112.197
ENSMUSG00000024240	Epc1	enhancer of polycomb homolog 1 [Source:MGI Symbol;Acc:MGI:1278322]	0.000154377	734.547	680.702	608.967	674.739	437.388	457.255	517.778	470.807	1.43315	0.519193	203.932
ENSMUSG00000017765	Slc12a4	solute carrier family 12, member 4 [Source:MGI Symbol;Acc:MGI:1309465]	9.44783e-06	1012.81	1135.17	1134.78	1094.26	738.854	741.156	810.764	763.591	1.43304	0.519078	330.665
ENSMUSG00000072437	Nanos1	nanos C2HC-type zinc finger 1 [Source:MGI Symbol;Acc:MGI:2669254]	0.00248562	365.024	393.384	287.364	348.591	254.417	265.057	210.479	243.318	1.43266	0.518693	105.273
ENSMUSG00000027809	Etfdh	electron transferring flavoprotein, dehydrogenase [Source:MGI Symbol;Acc:MGI:106100]	1.0304e-05	1235.17	1138.53	1221.6	1198.43	932.281	790.147	787.19	836.54	1.43261	0.518645	361.895
ENSMUSG00000040356	Skiv2l	superkiller viralicidic activity 2-like (S, cerevisiae) [Source:MGI Symbol;Acc:MGI:1099835]	2.78248e-05	1730.65	1723.24	1445.38	1633.09	1073.43	1085.35	1261.19	1139.99	1.43255	0.518582	493.099
ENSMUSG00000019842	Traf3ip2	TRAF3 interacting protein 2 [Source:MGI Symbol;Acc:MGI:2143599]	0.0147915	206.29	220.188	155.299	193.925	128.951	118.082	159.122	135.385	1.4324	0.518433	58.5404
ENSMUSG00000026730	Pter	phosphotriesterase related [Source:MGI Symbol;Acc:MGI:107372]	0.017667	142.025	126.876	116.168	128.357	97.5845	80.3966	90.9268	89.636	1.43198	0.518009	38.7207
ENSMUSG00000031822	Gse1	genetic suppressor element 1, coiled-coil protein [Source:MGI Symbol;Acc:MGI:1098275]	0.0050007	1611.76	1303.67	929.347	1281.59	803.33	812.759	1069.23	895.107	1.43178	0.517807	386.487
ENSMUSG00000055044	Pdlim1	PDZ and LIM domain 1 (elfin) [Source:MGI Symbol;Acc:MGI:1860611]	0.0424693	200.506	119.492	195.652	171.883	94.0994	140.694	125.445	120.08	1.43141	0.51744	51.8039
ENSMUSG00000043162	Pyurf	Pigy upstream reading frame [Source:MGI Symbol;Acc:MGI:1913709]	0.0194894	172.23	159.099	168.75	166.693	92.3568	115.57	141.442	116.456	1.43138	0.517405	50.2367
ENSMUSG00000044026	Slc35g1	solute carrier family 35, member G1 [Source:MGI Symbol;Acc:MGI:2444789]	0.000455535	1260.23	879.408	974.592	1038.08	714.458	761.255	700.473	725.395	1.43105	0.517075	312.682
ENSMUSG00000028688	Toe1	target of EGR1, member 1 (nuclear) [Source:MGI Symbol;Acc:MGI:1915526]	0.00364415	214.645	209.447	207.88	210.657	149.862	136.925	154.912	147.233	1.43077	0.516794	63.4239
ENSMUSG00000075033	Nxpe3	neurexophilin and PC-esterase domain family, member 3 [Source:MGI Symbol;Acc:MGI:2686598]	0.0207574	227.498	177.895	189.538	198.31	99.3271	165.818	150.703	138.616	1.43065	0.516666	59.6944
ENSMUSG00000066036	Ubr4	ubiquitin protein ligase E3 component n-recognin 4 [Source:MGI Symbol;Acc:MGI:1916366]	0.00169325	5293.49	6454.58	4658.96	5469.01	3199.38	3408.06	4865.43	3824.29	1.43007	0.516089	1644.73
ENSMUSG00000052684	Jun	jun proto-oncogene [Source:MGI Symbol;Acc:MGI:96646]	0.000724664	932.483	1219.76	1025.95	1059.4	893.944	648.197	681.109	741.083	1.42952	0.515536	318.314
ENSMUSG00000003038	Hmgn2	high mobility group nucleosomal binding domain 2 [Source:MGI Symbol;Acc:MGI:96136]	0.00895566	1201.11	1409.74	1851.36	1487.4	960.162	1379.3	782.139	1040.53	1.42946	0.515469	446.867
ENSMUSG00000000605	Clcn4	chloride channel, voltage-sensitive 4 [Source:MGI Symbol;Acc:MGI:104571]	0.000283633	647.147	580.678	568.614	598.813	404.279	379.371	473.156	418.935	1.42937	0.515377	179.877
ENSMUSG00000005142	Man2b1	mannosidase 2, alpha B1 [Source:MGI Symbol;Acc:MGI:107286]	1.25307e-05	1085.43	1102.28	1127.44	1105.05	848.637	693.42	777.929	773.329	1.42896	0.514961	331.724
ENSMUSG00000033781	Asb13	ankyrin repeat and SOCS box-containing 13 [Source:MGI Symbol;Acc:MGI:2145525]	0.0101492	192.794	169.168	162.636	174.866	111.525	141.95	113.659	122.378	1.4289	0.514908	52.4883
ENSMUSG00000036792	Mbd5	methyl-CpG binding domain protein 5 [Source:MGI Symbol;Acc:MGI:2138934]	0.00208112	457.566	495.422	409.646	454.211	277.07	293.95	383.071	318.031	1.4282	0.514199	136.181
ENSMUSG00000055407	Map6	microtubule-associated protein 6 [Source:MGI Symbol;Acc:MGI:1201690]	0.00190646	452.425	447.759	332.608	410.931	325.863	273.851	263.519	287.744	1.42811	0.514108	123.187
ENSMUSG00000018800	Abca5	ATP-binding cassette, sub-family A (ABC1), member 5 [Source:MGI Symbol;Acc:MGI:2386607]	0.0428678	105.394	123.52	127.174	118.696	67.9607	80.3966	101.03	83.129	1.42785	0.513848	35.567
ENSMUSG00000030583	Sipa1l3	signal-induced proliferation-associated 1 like 3 [Source:MGI Symbol;Acc:MGI:1921456]	0.000626948	2626.5	2536.86	1782.88	2315.41	1529.99	1535.07	1800.86	1621.97	1.42753	0.513521	693.442
ENSMUSG00000020198	Ap3d1	adaptor-related protein complex 3, delta 1 subunit [Source:MGI Symbol;Acc:MGI:107734]	1.00556e-06	2591.8	2583.85	2331.93	2502.53	1728.64	1666.97	1866.53	1754.05	1.42672	0.512698	748.479
ENSMUSG00000020859	Spag9	sperm associated antigen 9 [Source:MGI Symbol;Acc:MGI:1918084]	0.000113183	2064.83	2091.78	1593.34	1916.65	1225.03	1369.25	1437.15	1343.81	1.42628	0.512256	572.838
ENSMUSG00000020434	4921536K21Rik	RIKEN cDNA 4921536K21 gene [Source:MGI Symbol;Acc:MGI:1914680]	0.0393882	99.6105	135.603	89.2662	108.16	80.1587	71.6032	75.7723	75.8448	1.42607	0.512046	32.3153
ENSMUSG00000022517	Mgrn1	mahogunin, ring finger 1 [Source:MGI Symbol;Acc:MGI:2447670]	2.16794e-07	2796.16	2621.44	2539.81	2652.47	1850.62	1808.92	1922.09	1860.55	1.42564	0.511611	791.925
ENSMUSG00000059586	Nsmce2	NSE2/MMS21 homolog, SMC5-SMC6 complex SUMO ligase [Source:MGI Symbol;Acc:MGI:1915751]	1.2803e-05	876.572	849.87	887.771	871.405	590.735	655.734	588.499	611.656	1.42466	0.510622	259.749
ENSMUSG00000036561	Ppp6r2	protein phosphatase 6, regulatory subunit 2 [Source:MGI Symbol;Acc:MGI:1918724]	0.000481985	373.379	396.74	375.407	381.842	250.932	288.925	264.361	268.073	1.4244	0.510352	113.769
ENSMUSG00000029470	P2rx4	purinergic receptor P2X, ligand-gated ion channel 4 [Source:MGI Symbol;Acc:MGI:1338859]	0.000160021	787.244	724.337	899.999	803.86	623.844	535.14	534.616	564.533	1.42394	0.509886	239.327
ENSMUSG00000023034	Nr4a1	nuclear receptor subfamily 4, group A, member 1 [Source:MGI Symbol;Acc:MGI:1352454]	0.000515314	522.473	623.641	523.369	556.494	419.962	414.545	338.45	390.986	1.42331	0.509252	165.509
ENSMUSG00000046230	Vps13a	vacuolar protein sorting 13A [Source:MGI Symbol;Acc:MGI:2444304]	0.00228567	879.786	972.048	727.581	859.805	510.576	557.751	745.095	604.474	1.4224	0.508329	255.331
ENSMUSG00000107881	Gm44250	predicted gene, 44250 [Source:MGI Symbol;Acc:MGI:5690642]	7.76032e-05	829.659	708.225	714.13	750.671	562.854	498.71	521.987	527.85	1.42213	0.508053	222.821
ENSMUSG00000018909	Arrb1	arrestin, beta 1 [Source:MGI Symbol;Acc:MGI:99473]	0.000828048	562.96	449.102	469.565	493.876	332.833	329.123	380.546	347.501	1.42122	0.507132	146.375
ENSMUSG00000026568	Mpc2	mitochondrial pyruvate carrier 2 [Source:MGI Symbol;Acc:MGI:1917706]	0.00184088	367.595	417.551	481.793	422.313	310.179	322.842	258.468	297.163	1.42115	0.507057	125.15
ENSMUSG00000057531	Dtnbp1	dystrobrevin binding protein 1 [Source:MGI Symbol;Acc:MGI:2137586]	0.000454224	601.519	588.062	712.907	634.163	446.101	496.197	396.542	446.28	1.421	0.506903	187.883
ENSMUSG00000093803	Ppp2r3d	protein phosphatase 2 (formerly 2A), regulatory subunit B, delta [Source:MGI Symbol;Acc:MGI:1335093]	0.000280451	510.263	494.079	429.212	477.851	334.576	329.123	345.185	336.295	1.42093	0.506836	141.557
ENSMUSG00000019951	Uhrf1bp1l	UHRF1 (ICBP90) binding protein 1-like [Source:MGI Symbol;Acc:MGI:2442888]	2.83536e-05	1908.02	1941.41	1550.54	1799.99	1219.81	1251.17	1329.38	1266.79	1.42091	0.506816	533.204
ENSMUSG00000031639	Tlr3	toll-like receptor 3 [Source:MGI Symbol;Acc:MGI:2156367]	0.00736278	366.952	266.507	281.25	304.903	179.486	236.165	228.159	214.603	1.42078	0.506679	90.2999
ENSMUSG00000099597	Gm28933	predicted gene 28933 [Source:MGI Symbol;Acc:MGI:5579639]	0.00947862	336.105	253.081	407.201	332.129	223.05	227.371	250.891	233.771	1.42075	0.506649	98.3583
ENSMUSG00000028522	Mier1	MEIR1 treanscription regulator [Source:MGI Symbol;Acc:MGI:1918398]	0.000903801	987.108	957.279	692.119	878.835	566.339	640.66	649.116	618.705	1.42044	0.506341	260.13
ENSMUSG00000028295	Smim8	small integral membrane protein 8 [Source:MGI Symbol;Acc:MGI:1913541]	0.0334928	134.956	145.002	161.413	147.124	123.723	118.082	69.037	103.614	1.41992	0.505806	43.5093
ENSMUSG00000047454	Gphn	gephyrin [Source:MGI Symbol;Acc:MGI:109602]	0.00203516	341.889	457.158	371.739	390.262	257.902	281.388	285.409	274.9	1.41965	0.505537	115.362
ENSMUSG00000027799	Nbea	neurobeachin [Source:MGI Symbol;Acc:MGI:1347075]	0.00307038	1644.54	1589.65	1363.45	1532.54	855.607	972.296	1411.89	1079.93	1.41911	0.504989	452.613
ENSMUSG00000059248	sept-09	septin 9 [Source:MGI Symbol;Acc:MGI:1858222]	5.05546e-06	2446.56	2131.39	2034.78	2204.24	1597.95	1557.68	1506.19	1553.94	1.41849	0.504354	650.305
ENSMUSG00000032633	Flcn	folliculin [Source:MGI Symbol;Acc:MGI:2442184]	5.20846e-05	722.98	822.347	775.271	773.532	547.17	513.784	575.028	545.328	1.41847	0.504339	228.205
ENSMUSG00000031360	Ctps2	cytidine 5-triphosphate synthase 2 [Source:MGI Symbol;Acc:MGI:1933185]	0.000462177	483.272	438.361	513.587	478.406	343.288	310.28	358.656	337.408	1.41789	0.503742	140.998
ENSMUSG00000061143	Maml3	mastermind like transcriptional coactivator 3 [Source:MGI Symbol;Acc:MGI:2389461]	0.00261399	660	551.14	531.929	581.023	320.635	444.693	464.737	410.022	1.41705	0.502895	171.001
ENSMUSG00000021767	Kat6b	K(lysine) acetyltransferase 6B [Source:MGI Symbol;Acc:MGI:1858746]	0.00453395	816.806	635.724	632.201	694.91	395.566	463.536	612.072	490.391	1.41705	0.502893	204.519
ENSMUSG00000025534	Gusb	glucuronidase, beta [Source:MGI Symbol;Acc:MGI:95872]	0.00152748	293.048	306.786	335.054	311.629	235.248	203.504	221.424	220.059	1.41612	0.501942	91.5705
ENSMUSG00000032577	Mapkapk3	mitogen-activated protein kinase-activated protein kinase 3 [Source:MGI Symbol;Acc:MGI:2143163]	0.0469554	89.9708	101.367	108.831	100.056	62.7329	77.8842	71.5628	70.7266	1.41469	0.500488	29.3297
ENSMUSG00000026634	Angel2	angel homolog 2 [Source:MGI Symbol;Acc:MGI:1196310]	9.78339e-05	815.521	774.684	705.57	765.258	576.794	560.263	486.627	541.228	1.41393	0.49971	224.03
ENSMUSG00000034707	Gns	glucosamine (N-acetyl)-6-sulfatase [Source:MGI Symbol;Acc:MGI:1922862]	4.83274e-08	3625.82	3604.23	3734.51	3654.85	2655.69	2511.14	2588.89	2585.24	1.41374	0.499516	1069.61
ENSMUSG00000043964	Orai3	ORAI calcium release-activated calcium modulator 3 [Source:MGI Symbol;Acc:MGI:3039586]	0.0156494	142.668	145.002	172.418	153.363	118.496	106.777	100.188	108.487	1.41365	0.499429	44.8759
ENSMUSG00000030515	Tarsl2	threonyl-tRNA synthetase-like 2 [Source:MGI Symbol;Acc:MGI:2444486]	0.0242021	129.172	121.506	114.946	121.875	81.9013	86.6775	90.0849	86.2212	1.41351	0.499282	35.6534
ENSMUSG00000019689	Fmc1	formation of mitochondrial complex V assembly factor 1 [Source:MGI Symbol;Acc:MGI:1913367]	0.0444378	110.535	153.057	196.875	153.489	108.04	109.289	108.607	108.645	1.41275	0.49851	44.8438
ENSMUSG00000074121	Ntf5	neurotrophin 5 [Source:MGI Symbol;Acc:MGI:97381]	0.0147905	196.65	196.692	228.668	207.337	176.001	155.768	108.607	146.792	1.41245	0.498203	60.5449
ENSMUSG00000024376	Epb41l4a	erythrocyte membrane protein band 4,1 like 4a [Source:MGI Symbol;Acc:MGI:103007]	4.54759e-05	2295.54	1826.62	1930.84	2017.67	1390.58	1362.97	1532.29	1428.61	1.41233	0.498073	589.053
ENSMUSG00000032815	Fanca	Fanconi anemia, complementation group A [Source:MGI Symbol;Acc:MGI:1341823]	0.00304419	1001.89	979.432	682.336	887.886	587.25	564.032	734.992	628.758	1.41213	0.497869	259.128
ENSMUSG00000054150	Syne3	spectrin repeat containing, nuclear envelope family member 3 [Source:MGI Symbol;Acc:MGI:2442408]	0.00356492	548.179	510.862	438.994	499.345	374.655	276.363	410.854	353.958	1.41075	0.496461	145.388
ENSMUSG00000020990	Cdkl1	cyclin-dependent kinase-like 1 (CDC2-related kinase) [Source:MGI Symbol;Acc:MGI:1918341]	0.048279	111.821	85.2555	86.8206	94.6323	73.1884	61.5536	66.5113	67.0844	1.41064	0.496355	27.5479
ENSMUSG00000031970	Dbndd1	dysbindin (dystrobrevin binding protein 1) domain containing 1 [Source:MGI Symbol;Acc:MGI:1919435]	0.00527549	262.201	218.174	262.907	247.761	191.684	157.025	178.486	175.731	1.40988	0.495574	72.0291
ENSMUSG00000040158	Tax1bp3	Tax1 (human T cell leukemia virus type I) binding protein 3 [Source:MGI Symbol;Acc:MGI:1923531]	0.000248242	530.828	468.57	534.375	511.257	365.942	361.784	360.34	362.689	1.40963	0.495318	148.569
ENSMUSG00000029759	Pon3	paraoxonase 3 [Source:MGI Symbol;Acc:MGI:106686]	0.00241786	457.566	408.152	398.641	421.453	317.15	242.446	337.608	299.068	1.40922	0.494899	122.385
ENSMUSG00000057156	Homez	homeodomain leucine zipper-encoding gene [Source:MGI Symbol;Acc:MGI:2678023]	0.0146945	232.639	162.455	205.435	200.176	153.347	148.231	124.603	142.061	1.40909	0.494765	58.1157
ENSMUSG00000026944	Abca2	ATP-binding cassette, sub-family A (ABC1), member 2 [Source:MGI Symbol;Acc:MGI:99606]	0.000102252	1895.81	1727.93	1658.15	1760.63	1341.79	1055.2	1352.12	1249.7	1.40884	0.494509	510.93
ENSMUSG00000067787	Blcap	bladder cancer associated protein [Source:MGI Symbol;Acc:MGI:1858907]	4.25363e-05	906.777	965.334	811.956	894.689	629.072	630.61	645.749	635.144	1.40864	0.494303	259.545
ENSMUSG00000027173	Depdc7	DEP domain containing 7 [Source:MGI Symbol;Acc:MGI:2139258]	0.0192822	149.737	153.728	128.397	143.954	116.753	106.777	83.3496	102.293	1.40727	0.4929	41.661
ENSMUSG00000050677	Ccdc96	coiled-coil domain containing 96 [Source:MGI Symbol;Acc:MGI:1913967]	0.0204432	203.72	143.659	160.19	169.19	121.981	131.901	106.923	120.268	1.40677	0.492386	48.9214
ENSMUSG00000021144	Mta1	metastasis associated 1 [Source:MGI Symbol;Acc:MGI:2150037]	2.40454e-07	2681.77	2908.09	2821.06	2803.64	1991.77	1976	2011.34	1993.03	1.40672	0.492334	810.605
ENSMUSG00000038650	Rnh1	ribonuclease/angiogenin inhibitor 1 [Source:MGI Symbol;Acc:MGI:1195456]	0.000130404	1219.1	1334.55	1496.74	1350.13	855.607	1048.92	974.937	959.823	1.40665	0.492259	390.308
ENSMUSG00000042225	Ammecr1	Alport syndrome, mental retardation, midface hypoplasia and elliptocytosis chromosomal region gene 1 [Source:MGI Symbol;Acc:MGI:1860206]	0.00219547	438.929	380.629	338.723	386.094	247.447	283.9	292.144	274.497	1.40655	0.492159	111.596
ENSMUSG00000071648	Rom1	rod outer segment membrane protein 1 [Source:MGI Symbol;Acc:MGI:97998]	0.0428776	98.3252	90.626	101.494	96.8152	80.1587	69.0908	57.2502	68.8332	1.40652	0.492128	27.982
ENSMUSG00000022973	Synj1	synaptojanin 1 [Source:MGI Symbol;Acc:MGI:1354961]	0.00271542	976.183	948.552	649.32	858.018	571.567	580.363	678.583	610.171	1.40619	0.491795	247.847
ENSMUSG00000032827	Ppp1r9a	protein phosphatase 1, regulatory subunit 9A [Source:MGI Symbol;Acc:MGI:2442401]	0.0179231	769.25	750.517	633.423	717.73	388.596	418.313	724.889	510.599	1.40566	0.491251	207.131
ENSMUSG00000039850	Endov	endonuclease V [Source:MGI Symbol;Acc:MGI:2444688]	0.000104433	585.453	626.326	616.304	609.361	418.219	458.512	424.325	433.685	1.40508	0.490648	175.676
ENSMUSG00000022338	Eny2	ENY2 transcription and export complex 2 subunit [Source:MGI Symbol;Acc:MGI:1919286]	0.000120426	611.801	606.858	601.63	606.763	425.19	467.305	403.277	431.924	1.40479	0.490356	174.839
ENSMUSG00000055799	Tcf7l1	transcription factor 7 like 1 (T cell specific, HMG box) [Source:MGI Symbol;Acc:MGI:1202876]	0.000732764	1151.63	811.606	966.032	976.421	663.923	707.238	714.786	695.316	1.40428	0.489835	281.105
ENSMUSG00000014837	4931428F04Rik	RIKEN cDNA 4931428F04 gene [Source:MGI Symbol;Acc:MGI:1921606]	0.0231017	184.44	133.589	136.956	151.662	113.268	105.52	105.239	108.009	1.40416	0.489705	43.6528
ENSMUSG00000031442	Mcf2l	mcf,2 transforming sequence-like [Source:MGI Symbol;Acc:MGI:103263]	0.0285266	185.083	144.33	124.728	151.38	99.3271	108.033	116.184	107.848	1.40364	0.489178	43.5323
ENSMUSG00000061689	Dlgap4	DLG associated protein 4 [Source:MGI Symbol;Acc:MGI:2138865]	1.53167e-05	2019.84	1857.5	1971.19	1949.51	1474.22	1232.33	1460.72	1389.09	1.40344	0.488971	560.42
ENSMUSG00000074749	Kiz	kizuna centrosomal protein [Source:MGI Symbol;Acc:MGI:2684960]	0.00127658	526.972	427.62	544.157	499.583	358.972	330.38	378.862	356.071	1.40304	0.48856	143.512
ENSMUSG00000024799	Tm7sf2	transmembrane 7 superfamily member 2 [Source:MGI Symbol;Acc:MGI:1920416]	0.00921453	209.503	245.697	294.701	249.967	177.743	180.892	175.96	178.199	1.40274	0.488252	71.7685
ENSMUSG00000074364	Ehd2	EH-domain containing 2 [Source:MGI Symbol;Acc:MGI:2154274]	5.03358e-05	1070.01	915.658	1025.95	1003.87	691.805	703.47	751.83	715.702	1.40264	0.488146	288.171
ENSMUSG00000044167	Foxo1	forkhead box O1 [Source:MGI Symbol;Acc:MGI:1890077]	0.00024079	2122.67	1886.36	1581.11	1863.38	1198.9	1368	1418.63	1328.51	1.40261	0.488117	534.874
ENSMUSG00000021420	Fars2	phenylalanine-tRNA synthetase 2 (mitochondrial) [Source:MGI Symbol;Acc:MGI:1917205]	0.00595122	228.14	254.424	261.685	248.083	210.852	158.281	161.648	176.927	1.40218	0.487669	71.156
ENSMUSG00000026187	Xrcc5	X-ray repair complementing defective repair in Chinese hamster cells 5 [Source:MGI Symbol;Acc:MGI:104517]	5.27966e-05	782.103	854.569	840.081	825.584	637.785	571.569	557.348	588.901	1.40191	0.487392	236.684
ENSMUSG00000032842	Abcc10	ATP-binding cassette, sub-family C (CFTR/MRP), member 10 [Source:MGI Symbol;Acc:MGI:2386976]	0.0114091	176.086	195.349	210.326	193.92	155.09	119.339	140.6	138.343	1.40174	0.487217	55.5776
ENSMUSG00000024661	Fth1	ferritin heavy polypeptide 1 [Source:MGI Symbol;Acc:MGI:95588]	0.000308149	8458.54	9341.86	10460	9420.15	7608.11	7066.1	5495.18	6723.13	1.40116	0.486617	2697.02
ENSMUSG00000020836	Coro6	coronin 6 [Source:MGI Symbol;Acc:MGI:2183448]	0.0151367	977.468	557.182	552.717	695.789	500.121	466.049	523.671	496.614	1.40107	0.486526	199.175
ENSMUSG00000079465	Col4a3	collagen, type IV, alpha 3 [Source:MGI Symbol;Acc:MGI:104688]	0.00276095	3069.29	2032.04	1988.31	2363.21	1526.5	1705.91	1828.64	1687.02	1.40082	0.486274	676.195
ENSMUSG00000079057	Cyp4v3	cytochrome P450, family 4, subfamily v, polypeptide 3 [Source:MGI Symbol;Acc:MGI:2142763]	0.0136176	228.783	168.497	185.869	194.383	139.406	135.669	141.442	138.839	1.40006	0.485489	55.544
ENSMUSG00000036461	Elf1	E74-like factor 1 [Source:MGI Symbol;Acc:MGI:107180]	0.000261599	1208.82	1184.18	924.456	1105.82	752.795	808.99	808.238	790.008	1.39976	0.485176	315.811
ENSMUSG00000015002	Efr3a	EFR3 homolog A [Source:MGI Symbol;Acc:MGI:1923990]	5.04764e-05	1984.5	1999.81	1671.6	1885.3	1221.55	1423.27	1395.89	1346.9	1.39973	0.48515	538.4
ENSMUSG00000040721	Zfhx2	zinc finger homeobox 2 [Source:MGI Symbol;Acc:MGI:2686934]	0.00328761	667.069	737.091	586.956	663.705	378.14	478.611	565.767	474.173	1.39971	0.485131	189.533
ENSMUSG00000030431	Tmem238	transmembrane protein 238 [Source:MGI Symbol;Acc:MGI:1922935]	0.000668111	438.286	485.352	533.152	485.597	346.774	337.917	356.13	346.94	1.39966	0.485072	138.657
ENSMUSG00000028582	Cc2d1b	coiled-coil and C2 domain containing 1B [Source:MGI Symbol;Acc:MGI:2443076]	1.72401e-05	1050.73	1004.94	981.929	1012.53	728.399	685.883	756.04	723.441	1.39961	0.485023	289.093
ENSMUSG00000034854	Mfsd12	major facilitator superfamily domain containing 12 [Source:MGI Symbol;Acc:MGI:3604804]	0.00216083	503.836	398.754	534.375	478.988	358.972	358.016	309.825	342.271	1.39944	0.484853	136.718
ENSMUSG00000037949	Ano10	anoctamin 10 [Source:MGI Symbol;Acc:MGI:2143103]	0.00483664	337.39	328.267	405.978	357.212	233.506	238.677	293.828	255.337	1.39898	0.484377	101.875
ENSMUSG00000034480	Diaph2	diaphanous related formin 2 [Source:MGI Symbol;Acc:MGI:1858500]	0.0164906	299.474	280.605	200.543	260.207	162.06	179.636	216.372	186.023	1.39879	0.484183	74.1847
ENSMUSG00000016382	Pls3	plastin 3 (T-isoform) [Source:MGI Symbol;Acc:MGI:104807]	0.000971986	705.628	615.585	555.163	625.459	515.804	415.801	410.013	447.206	1.39859	0.483975	178.253
ENSMUSG00000031881	Cdh16	cadherin 16 [Source:MGI Symbol;Acc:MGI:106671]	9.59412e-05	3647.67	2722.14	3420.24	3263.35	2286.27	2355.37	2359.89	2333.84	1.39827	0.483648	929.509
ENSMUSG00000041736	Tspo	translocator protein [Source:MGI Symbol;Acc:MGI:88222]	0.000309477	1727.44	1966.92	2153.39	1949.25	1592.72	1390.61	1198.89	1394.07	1.39824	0.483615	555.179
ENSMUSG00000020448	Rnf185	ring finger protein 185 [Source:MGI Symbol;Acc:MGI:1922078]	2.43145e-05	920.915	892.834	937.907	917.219	653.468	692.164	623.017	656.216	1.39774	0.483094	261.002
ENSMUSG00000052949	Rnf157	ring finger protein 157 [Source:MGI Symbol;Acc:MGI:2442484]	0.000222237	625.297	558.524	656.657	613.493	437.388	443.437	436.112	438.979	1.39754	0.482895	174.514
ENSMUSG00000034771	Tle2	transducin-like enhancer of split 2 [Source:MGI Symbol;Acc:MGI:104635]	0.0336967	127.887	145.673	100.272	124.611	94.0994	84.1651	89.243	89.1692	1.39746	0.482809	35.4414
ENSMUSG00000056758	Hmga2	high mobility group AT-hook 2 [Source:MGI Symbol;Acc:MGI:101761]	0.00797282	1134.92	1842.06	1077.31	1351.43	1045.55	974.808	881.485	967.281	1.39714	0.482478	384.147
ENSMUSG00000041895	Wipi1	WD repeat domain, phosphoinositide interacting 1 [Source:MGI Symbol;Acc:MGI:1261864]	0.00101316	1046.87	808.249	758.152	871.092	656.953	640.66	573.344	623.652	1.39676	0.482083	247.439
ENSMUSG00000027394	Ttl	tubulin tyrosine ligase [Source:MGI Symbol;Acc:MGI:1916987]	0.000397394	751.256	693.457	643.206	695.973	467.012	471.074	557.348	498.478	1.3962	0.481502	197.495
ENSMUSG00000037580	Gch1	GTP cyclohydrolase 1 [Source:MGI Symbol;Acc:MGI:95675]	0.0225668	151.665	210.118	163.859	175.214	141.149	131.901	103.555	125.535	1.39574	0.481027	49.6788
ENSMUSG00000051344	Plekhm3	pleckstrin homology domain containing, family M, member 3 [Source:MGI Symbol;Acc:MGI:2443627]	0.0028167	626.582	568.594	473.233	556.137	348.516	385.652	461.369	398.513	1.39553	0.480814	157.624
ENSMUSG00000020027	Socs2	suppressor of cytokine signaling 2 [Source:MGI Symbol;Acc:MGI:1201787]	0.000565023	697.916	622.97	545.38	622.089	421.705	457.255	458.844	445.935	1.39502	0.480288	176.154
ENSMUSG00000039637	Coro7	coronin 7 [Source:MGI Symbol;Acc:MGI:1926135]	0.000516312	872.717	991.515	802.173	888.802	576.794	616.792	718.153	637.247	1.39475	0.48001	251.555
ENSMUSG00000030761	Myo7a	myosin VIIA [Source:MGI Symbol;Acc:MGI:104510]	0.00139858	564.245	475.954	445.108	495.103	327.605	355.504	382.229	355.113	1.39421	0.479451	139.99
ENSMUSG00000066643	Wdr35	WD repeat domain 35 [Source:MGI Symbol;Acc:MGI:1921932]	4.20025e-05	1077.08	1178.81	1117.66	1124.52	857.35	729.85	832.654	806.618	1.39411	0.479348	317.899
ENSMUSG00000053080	2700081O15Rik	RIKEN cDNA 2700081O15 gene [Source:MGI Symbol;Acc:MGI:1919667]	0.00060892	1118.21	975.404	851.086	981.566	690.062	643.172	779.613	704.283	1.39371	0.478931	277.284
ENSMUSG00000040219	Ttc12	tetratricopeptide repeat domain 12 [Source:MGI Symbol;Acc:MGI:2444588]	0.0164586	219.786	198.706	254.348	224.28	198.654	157.025	127.129	160.936	1.3936	0.478812	63.3438
ENSMUSG00000026688	Mgst3	microsomal glutathione S-transferase 3 [Source:MGI Symbol;Acc:MGI:1913697]	0.00123621	434.43	399.426	462.228	432.028	299.724	344.198	286.251	310.058	1.39338	0.478588	121.97
ENSMUSG00000038664	Herc1	HECT and RLD domain containing E3 ubiquitin protein ligase family member 1 [Source:MGI Symbol;Acc:MGI:2384589]	0.00546713	945.979	979.432	857.2	927.537	538.458	589.156	869.698	665.771	1.39318	0.47838	261.766
ENSMUSG00000042793	Lgr6	leucine-rich repeat-containing G protein-coupled receptor 6 [Source:MGI Symbol;Acc:MGI:2441805]	0.00151122	940.837	650.493	786.277	792.536	576.794	548.958	580.921	568.891	1.39312	0.478323	223.645
ENSMUSG00000042272	Sestd1	SEC14 and spectrin domains 1 [Source:MGI Symbol;Acc:MGI:1916262]	0.000477206	2384.23	1769.56	1818.34	1990.71	1306.94	1483.57	1496.92	1429.14	1.39294	0.478131	561.565
ENSMUSG00000021408	Ripk1	receptor (TNFRSF)-interacting serine-threonine kinase 1 [Source:MGI Symbol;Acc:MGI:108212]	0.00252393	368.88	388.685	316.712	358.092	270.1	228.628	272.78	257.169	1.39244	0.477612	100.923
ENSMUSG00000046879	Irgm1	immunity-related GTPase family M member 1 [Source:MGI Symbol;Acc:MGI:107567]	0.000527767	828.374	646.465	772.825	749.222	510.576	566.544	537.142	538.087	1.39238	0.477552	211.134
ENSMUSG00000019947	Arid5b	AT rich interactive domain 5B (MRF1-like) [Source:MGI Symbol;Acc:MGI:2175912]	0.0144342	1114.35	734.406	814.401	887.72	486.18	619.305	807.396	637.627	1.39222	0.477392	250.093
ENSMUSG00000066621	Tecpr1	tectonin beta-propeller repeat containing 1 [Source:MGI Symbol;Acc:MGI:1917631]	0.000165232	951.12	923.042	893.885	922.682	634.3	606.743	747.62	662.888	1.39191	0.47707	259.795
ENSMUSG00000038126	Mphosph9	M-phase phosphoprotein 9 [Source:MGI Symbol;Acc:MGI:2443138]	0.00611247	929.27	900.218	710.461	846.65	453.071	659.503	712.26	608.278	1.39188	0.477034	238.372
ENSMUSG00000038065	Mturn	maturin, neural progenitor differentiation regulator homolog (Xenopus) [Source:MGI Symbol;Acc:MGI:1915485]	0.0422972	103.466	97.339	102.717	101.174	74.931	76.628	66.5113	72.6901	1.39186	0.477012	28.4842
ENSMUSG00000039787	Cercam	cerebral endothelial cell adhesion molecule [Source:MGI Symbol;Acc:MGI:2139134]	0.0332452	163.875	181.923	188.315	178.038	176.001	114.314	93.4526	127.922	1.39177	0.476916	50.1155
ENSMUSG00000039043	Arpin	actin-related protein 2/3 complex inhibitor [Source:MGI Symbol;Acc:MGI:1917670]	0.000635459	549.464	645.794	639.538	611.599	461.784	393.189	463.895	439.623	1.39119	0.476319	171.976
ENSMUSG00000032127	Vps11	VPS11, CORVET/HOPS core subunit [Source:MGI Symbol;Acc:MGI:1918982]	0.000172255	912.561	1030.45	833.967	925.659	710.973	655.734	629.752	665.487	1.39095	0.476072	260.173
ENSMUSG00000040370	Etfrf1	electron transfer flavoprotein regulatory factor 1 [Source:MGI Symbol;Acc:MGI:1914886]	0.0169283	156.164	146.344	145.516	149.341	120.238	101.752	100.188	107.393	1.39061	0.475718	41.9487
ENSMUSG00000020527	Myo19	myosin XIX [Source:MGI Symbol;Acc:MGI:1913446]	0.00322345	649.075	672.646	475.679	599.133	400.794	412.032	479.892	430.906	1.3904	0.475504	168.227
ENSMUSG00000019464	Ptger1	prostaglandin E receptor 1 (subtype EP1) [Source:MGI Symbol;Acc:MGI:97793]	0.00270746	521.831	478.639	558.831	519.767	358.972	321.586	441.163	373.907	1.3901	0.475185	145.86
ENSMUSG00000032418	Me1	malic enzyme 1, NADP(+)-dependent, cytosolic [Source:MGI Symbol;Acc:MGI:97043]	5.10136e-05	1709.44	1463.44	1457.61	1543.5	1115.25	1040.13	1176.15	1110.51	1.3899	0.474978	432.986
ENSMUSG00000061838	Suclg2	succinate-Coenzyme A ligase, GDP-forming, beta subunit [Source:MGI Symbol;Acc:MGI:1306824]	1.49912e-05	988.393	963.992	1010.05	987.48	702.26	717.288	712.26	710.603	1.38964	0.474708	276.877
ENSMUSG00000038398	Upf3a	UPF3 regulator of nonsense transcripts homolog A (yeast) [Source:MGI Symbol;Acc:MGI:1914281]	4.0065e-05	837.371	921.7	920.787	893.286	643.012	648.197	637.33	642.846	1.38958	0.474648	250.44
ENSMUSG00000009628	Tex15	testis expressed gene 15 [Source:MGI Symbol;Acc:MGI:1934816]	0.0345605	203.72	136.946	166.304	168.99	115.01	111.801	138.074	121.629	1.38939	0.474454	47.3613
ENSMUSG00000036430	Tbcc	tubulin-specific chaperone C [Source:MGI Symbol;Acc:MGI:1919976]	0.00598303	248.062	247.711	298.369	264.714	203.882	195.967	171.751	190.533	1.38933	0.474394	74.1811
ENSMUSG00000072501	Phf20l1	PHD finger protein 20-like 1 [Source:MGI Symbol;Acc:MGI:2444412]	0.00161615	1111.14	1190.22	835.19	1045.52	683.092	751.205	824.235	752.844	1.38876	0.473793	292.673
ENSMUSG00000038593	Tctn1	tectonic family member 1 [Source:MGI Symbol;Acc:MGI:3603820]	0.00102901	646.504	613.571	560.054	606.71	381.625	435.9	494.204	437.243	1.38758	0.472571	169.467
ENSMUSG00000073557	Ppp1r12b	protein phosphatase 1, regulatory subunit 12B [Source:MGI Symbol;Acc:MGI:1916417]	0.029412	178.014	169.84	163.859	170.571	144.634	87.9337	136.39	122.986	1.38691	0.471875	47.5846
ENSMUSG00000021782	Dlg5	discs large MAGUK scaffold protein 5 [Source:MGI Symbol;Acc:MGI:1918478]	0.000846625	2066.76	1970.28	1526.09	1854.37	1228.52	1266.25	1517.13	1337.3	1.38666	0.47161	517.074
ENSMUSG00000041426	Hibch	3-hydroxyisobutyryl-Coenzyme A hydrolase [Source:MGI Symbol;Acc:MGI:1923792]	0.00985925	188.939	193.335	202.989	195.088	156.832	128.132	137.232	140.732	1.38623	0.471171	54.3555
ENSMUSG00000036879	Phkb	phosphorylase kinase beta [Source:MGI Symbol;Acc:MGI:97578]	0.00274847	355.385	410.166	330.163	365.238	264.872	243.702	282.041	263.539	1.3859	0.470822	101.699
ENSMUSG00000015839	Nfe2l2	nuclear factor, erythroid derived 2, like 2 [Source:MGI Symbol;Acc:MGI:108420]	2.33883e-05	1710.73	1466.8	1572.55	1583.36	1188.44	1086.61	1152.58	1142.54	1.38582	0.47074	440.817
ENSMUSG00000034462	Pkd2	polycystin 2, transient receptor potential cation channel [Source:MGI Symbol;Acc:MGI:1099818]	0.000527764	2273.69	1962.89	1902.72	2046.43	1254.66	1462.21	1713.3	1476.72	1.38579	0.470712	569.71
ENSMUSG00000047443	Erfe	erythroferrone [Source:MGI Symbol;Acc:MGI:3606476]	0.00165628	586.095	484.681	634.646	568.474	425.19	375.603	430.219	410.337	1.38538	0.470286	158.137
ENSMUSG00000075419	Dolk	dolichol kinase [Source:MGI Symbol;Acc:MGI:2677836]	0.0127429	226.855	245.026	278.804	250.228	149.862	198.479	193.64	180.66	1.38507	0.469964	69.5678
ENSMUSG00000025509	Pnpla2	patatin-like phospholipase domain containing 2 [Source:MGI Symbol;Acc:MGI:1914103]	2.37488e-05	1451.1	1462.1	1282.74	1398.65	1054.26	1013.75	962.309	1010.11	1.38465	0.469525	388.541
ENSMUSG00000075312	Gm13597	predicted gene 13597 [Source:MGI Symbol;Acc:MGI:3651139]	0.0386757	129.172	124.862	157.744	137.26	99.3271	115.57	82.5077	99.1349	1.38457	0.469443	38.1248
ENSMUSG00000033855	Ston1	stonin 1 [Source:MGI Symbol;Acc:MGI:1924307]	0.00954064	799.455	564.566	507.472	623.831	407.764	427.107	516.936	450.602	1.38444	0.469301	173.229
ENSMUSG00000031229	Atrx	ATRX, chromatin remodeler [Source:MGI Symbol;Acc:MGI:103067]	0.00402465	1992.85	1976.32	1398.91	1789.36	1076.92	1272.53	1528.92	1292.79	1.38411	0.46896	496.574
ENSMUSG00000020003	Pex7	peroxisomal biogenesis factor 7 [Source:MGI Symbol;Acc:MGI:1321392]	0.00827712	212.717	254.424	220.109	229.083	181.228	149.487	165.857	165.524	1.38398	0.468827	63.5587
ENSMUSG00000025915	Sgk3	serum/glucocorticoid regulated kinase 3 [Source:MGI Symbol;Acc:MGI:2182368]	0.0011805	642.006	559.867	503.804	568.559	378.14	419.57	435.27	410.993	1.38338	0.468195	157.566
ENSMUSG00000001123	Lgals9	lectin, galactose binding, soluble 9 [Source:MGI Symbol;Acc:MGI:109496]	0.00088936	969.756	836.444	1008.83	938.344	792.874	650.71	591.866	678.483	1.383	0.467803	259.86
ENSMUSG00000001288	Rarg	retinoic acid receptor, gamma [Source:MGI Symbol;Acc:MGI:97858]	6.86645e-05	1426.04	1472.84	1327.99	1408.95	1085.63	903.205	1067.55	1018.79	1.38296	0.467763	390.161
ENSMUSG00000038208	Pgap3	post-GPI attachment to proteins 3 [Source:MGI Symbol;Acc:MGI:2444461]	0.0051652	277.624	329.61	350.951	319.395	217.823	251.239	223.949	231.004	1.38264	0.467425	88.3912
ENSMUSG00000053799	Exoc6	exocyst complex component 6 [Source:MGI Symbol;Acc:MGI:1351611]	0.000337497	849.581	921.028	759.374	843.328	677.864	567.801	584.289	609.985	1.38254	0.467321	233.343
ENSMUSG00000037032	Apbb1	amyloid beta (A4) precursor protein-binding, family B, member 1 [Source:MGI Symbol;Acc:MGI:107765]	0.00121573	441.5	455.144	458.559	451.734	327.605	292.694	360.34	326.88	1.38196	0.466715	124.855
ENSMUSG00000027475	Kif3b	kinesin family member 3B [Source:MGI Symbol;Acc:MGI:107688]	0.000405476	1169.62	1300.99	992.934	1154.51	778.934	839.139	888.22	835.431	1.38194	0.466692	319.082
ENSMUSG00000062352	Itgb1bp1	integrin beta 1 binding protein 1 [Source:MGI Symbol;Acc:MGI:1306802]	0.0137294	273.768	349.749	419.429	347.649	224.793	272.595	257.626	251.671	1.38136	0.466091	95.9776
ENSMUSG00000045757	Zfp764	zinc finger protein 764 [Source:MGI Symbol;Acc:MGI:2443580]	0.029562	156.806	128.89	124.728	136.808	102.812	106.777	87.5592	99.0494	1.38121	0.465935	37.7588
ENSMUSG00000036661	Dennd3	DENN/MADD domain containing 3 [Source:MGI Symbol;Acc:MGI:2146009]	0.00167644	652.288	615.585	517.255	595.043	395.566	412.032	484.943	430.847	1.3811	0.465818	164.196
ENSMUSG00000007021	Syngr3	synaptogyrin 3 [Source:MGI Symbol;Acc:MGI:1341881]	0.00870516	203.72	223.544	227.445	218.236	151.605	158.281	164.173	158.02	1.38107	0.465788	60.2168
ENSMUSG00000031641	Cbr4	carbonyl reductase 4 [Source:MGI Symbol;Acc:MGI:2384567]	0.00421142	395.871	351.763	325.271	357.635	306.694	243.702	226.475	258.957	1.38106	0.465776	98.6782
ENSMUSG00000025371	Chmp6	charged multivesicular body protein 6 [Source:MGI Symbol;Acc:MGI:3583942]	0.000438425	794.956	850.542	1002.72	882.738	677.864	641.916	597.76	639.18	1.38105	0.465763	243.558
ENSMUSG00000042680	Garem1	GRB2 associated regulator of MAPK1 subtype 1 [Source:MGI Symbol;Acc:MGI:2685790]	0.00788399	445.355	347.064	379.076	390.498	243.961	270.082	334.24	282.761	1.38102	0.465732	107.737
ENSMUSG00000034168	Irf2bpl	interferon regulatory factor 2 binding protein-like [Source:MGI Symbol;Acc:MGI:2442463]	0.00015231	4456.12	3467.28	3426.36	3783.25	2657.44	2808.85	2753.9	2740.06	1.38072	0.465418	1043.19
ENSMUSG00000044795	Cyb5d1	cytochrome b5 domain containing 1 [Source:MGI Symbol;Acc:MGI:2685586]	0.00835469	264.771	257.109	225	248.96	156.832	194.71	189.431	180.325	1.38062	0.465319	68.6356
ENSMUSG00000039068	Zzz3	zinc finger, ZZ domain containing 3 [Source:MGI Symbol;Acc:MGI:1920453]	3.7276e-05	2699.12	2862.44	2443.2	2668.26	1789.63	1901.88	2106.47	1932.66	1.38061	0.465308	735.594
ENSMUSG00000028556	Dock7	dedicator of cytokinesis 7 [Source:MGI Symbol;Acc:MGI:1914549]	0.00169783	1502.51	1390.27	1121.33	1338.04	876.518	895.668	1135.74	969.31	1.3804	0.465089	368.728
ENSMUSG00000072946	Ptgr2	prostaglandin reductase 2 [Source:MGI Symbol;Acc:MGI:1916372]	4.46006e-05	863.077	827.717	826.63	839.141	630.814	602.974	590.182	607.99	1.38019	0.464865	231.151
ENSMUSG00000053965	Pde5a	phosphodiesterase 5A, cGMP-specific [Source:MGI Symbol;Acc:MGI:2651499]	0.00538992	730.691	565.909	503.804	600.135	399.051	413.289	493.362	435.234	1.37888	0.463495	164.901
ENSMUSG00000073725	Lmbrd1	LMBR1 domain containing 1 [Source:MGI Symbol;Acc:MGI:1915671]	9.21728e-05	739.688	725.679	744.7	736.689	568.081	523.834	511.042	534.319	1.37874	0.463354	202.37
ENSMUSG00000078570	1110065P20Rik	RIKEN cDNA 1110065P20 gene [Source:MGI Symbol;Acc:MGI:1916170]	0.0429357	131.743	139.631	177.31	149.561	94.0994	114.314	117.026	108.48	1.3787	0.46331	41.0814
ENSMUSG00000063445	Nmral1	NmrA-like family domain containing 1 [Source:MGI Symbol;Acc:MGI:1915074]	0.00160345	935.696	687.415	908.559	843.89	662.181	592.925	582.605	612.57	1.37762	0.46218	231.32
ENSMUSG00000028885	Smpdl3b	sphingomyelin phosphodiesterase, acid-like 3B [Source:MGI Symbol;Acc:MGI:1916022]	0.000388063	802.025	653.178	739.809	731.671	548.913	532.627	511.884	531.141	1.37754	0.462099	200.529
ENSMUSG00000022386	Trmu	tRNA 5-methylaminomethyl-2-thiouridylate methyltransferase [Source:MGI Symbol;Acc:MGI:1919276]	0.0305116	135.599	134.261	136.956	135.605	88.8716	108.033	98.504	98.4695	1.37713	0.461665	37.1358
ENSMUSG00000039307	Hexdc	hexosaminidase (glycosyl hydrolase family 20, catalytic domain) containing [Source:MGI Symbol;Acc:MGI:3605542]	0.00661738	274.411	277.248	255.57	269.077	176.001	192.198	218.056	195.418	1.37693	0.461452	73.6583
ENSMUSG00000039623	Ap5z1	adaptor-related protein complex 5, zeta 1 subunit [Source:MGI Symbol;Acc:MGI:1924908]	0.000454392	692.132	626.997	676.222	665.117	433.903	521.321	494.204	483.143	1.37665	0.46116	181.975
ENSMUSG00000038831	Ralgps1	Ral GEF with PH domain and SH3 binding motif 1 [Source:MGI Symbol;Acc:MGI:1922008]	0.00104513	938.267	831.074	763.043	844.128	576.794	561.52	701.315	613.21	1.37657	0.461081	230.918
ENSMUSG00000074406	Zfp628	zinc finger protein 628 [Source:MGI Symbol;Acc:MGI:2665174]	0.0014814	528.9	536.371	420.652	495.308	364.199	354.247	361.182	359.876	1.37633	0.460825	135.432
ENSMUSG00000033902	Mapkbp1	mitogen-activated protein kinase binding protein 1 [Source:MGI Symbol;Acc:MGI:1347004]	0.000864631	617.585	637.067	523.369	592.674	435.645	398.214	458.002	430.62	1.37633	0.460822	162.053
ENSMUSG00000040481	Bptf	bromodomain PHD finger transcription factor [Source:MGI Symbol;Acc:MGI:2444008]	0.00140546	4082.75	4174.16	3359.1	3872	2453.55	2563.9	3426.59	2814.68	1.37565	0.460109	1057.32
ENSMUSG00000026110	Mgat4a	mannoside acetylglucosaminyltransferase 4, isoenzyme A [Source:MGI Symbol;Acc:MGI:2662992]	0.0204063	239.065	261.808	177.31	226.061	158.575	152	182.696	164.423	1.37487	0.459297	61.6377
ENSMUSG00000060147	Serpinb6a	serine (or cysteine) peptidase inhibitor, clade B, member 6a [Source:MGI Symbol;Acc:MGI:103123]	1.70029e-05	1315.5	1410.41	1353.67	1359.86	1035.09	937.122	995.143	989.12	1.37482	0.45924	370.739
ENSMUSG00000037536	Fbxo34	F-box protein 34 [Source:MGI Symbol;Acc:MGI:1926188]	0.00148034	379.163	364.518	383.967	375.882	297.981	268.826	253.416	273.408	1.3748	0.459227	102.475
ENSMUSG00000036333	Kidins220	kinase D-interacting substrate 220 [Source:MGI Symbol;Acc:MGI:1924730]	0.000372473	1346.35	1257.35	1230.16	1277.95	911.37	811.503	1065.86	929.579	1.37477	0.459187	348.375
ENSMUSG00000033918	Parl	presenilin associated, rhomboid-like [Source:MGI Symbol;Acc:MGI:1277152]	2.60089e-05	1009.6	1062.67	997.825	1023.37	747.567	751.205	734.992	744.588	1.37441	0.458808	278.778
ENSMUSG00000040711	Sh3pxd2b	SH3 and PX domains 2B [Source:MGI Symbol;Acc:MGI:2442062]	0.00462499	1576.42	1133.16	1211.82	1307.13	806.815	910.742	1135.74	951.1	1.37434	0.458736	356.032
ENSMUSG00000009687	Fxyd5	FXYD domain-containing ion transport regulator 5 [Source:MGI Symbol;Acc:MGI:1201785]	0.0376088	113.749	123.52	130.842	122.704	104.555	84.1651	79.14	89.2867	1.37427	0.458661	33.417
ENSMUSG00000007594	Hapln4	hyaluronan and proteoglycan link protein 4 [Source:MGI Symbol;Acc:MGI:2679531]	0.00764244	433.788	313.499	427.989	391.758	271.843	281.388	302.247	285.159	1.37382	0.458196	106.599
ENSMUSG00000015533	Itga2	integrin alpha 2 [Source:MGI Symbol;Acc:MGI:96600]	0.00290255	493.554	556.511	423.097	491.054	407.764	325.355	339.292	357.47	1.37369	0.458059	133.584
ENSMUSG00000069793	Slfn9	schlafen 9 [Source:MGI Symbol;Acc:MGI:2445121]	0.00278306	677.351	639.081	501.358	605.93	400.794	438.412	484.101	441.102	1.37367	0.458038	164.828
ENSMUSG00000034993	Vat1	vesicle amine transport 1 [Source:MGI Symbol;Acc:MGI:1349450]	6.72863e-07	4539.03	4567.55	4358.15	4488.24	3352.73	3332.69	3117.61	3267.68	1.37353	0.457886	1220.57
ENSMUSG00000040875	Osbpl10	oxysterol binding protein-like 10 [Source:MGI Symbol;Acc:MGI:1921736]	0.0352199	134.956	138.288	110.054	127.766	92.3568	101.752	85.0334	93.0474	1.37313	0.45747	34.719
ENSMUSG00000053560	Ier2	immediate early response 2 [Source:MGI Symbol;Acc:MGI:104815]	0.0051927	1563.56	2053.52	1653.26	1756.78	1481.19	1394.38	963.151	1279.57	1.37294	0.45727	477.206
ENSMUSG00000033545	Znrf1	zinc and ring finger 1 [Source:MGI Symbol;Acc:MGI:2177308]	0.000733579	1154.84	912.973	1066.3	1044.71	677.864	792.66	812.448	760.991	1.37282	0.457145	283.715
ENSMUSG00000031668	Eif2ak3	eukaryotic translation initiation factor 2 alpha kinase 3 [Source:MGI Symbol;Acc:MGI:1341830]	0.00509438	1664.46	1070.73	1396.47	1377.22	934.023	928.329	1147.53	1003.29	1.3727	0.457013	373.924
ENSMUSG00000074582	Arfgef2	ADP-ribosylation factor guanine nucleotide-exchange factor 2 (brefeldin A-inhibited) [Source:MGI Symbol;Acc:MGI:2139354]	0.00221469	1443.39	1700.41	1253.4	1465.73	927.053	1028.82	1247.72	1067.87	1.37258	0.456892	397.867
ENSMUSG00000033526	Ppip5k1	diphosphoinositol pentakisphosphate kinase 1 [Source:MGI Symbol;Acc:MGI:2443281]	0.00218477	449.211	468.57	376.63	431.47	327.605	288.925	326.663	314.398	1.37237	0.456671	117.073
ENSMUSG00000038967	Pdk2	pyruvate dehydrogenase kinase, isoenzyme 2 [Source:MGI Symbol;Acc:MGI:1343087]	0.00790439	246.134	213.475	221.331	226.98	174.258	162.049	159.964	165.424	1.37211	0.456399	61.5563
ENSMUSG00000059554	Ccdc28a	coiled-coil domain containing 28A [Source:MGI Symbol;Acc:MGI:2443508]	0.0152519	286.621	237.641	206.657	243.64	198.654	185.917	148.177	177.583	1.37198	0.45626	66.0573
ENSMUSG00000043683	Fem1a	fem 1 homolog a [Source:MGI Symbol;Acc:MGI:1335089]	0.00105147	714.625	731.049	688.451	711.375	456.556	499.966	599.443	518.655	1.37158	0.455834	192.72
ENSMUSG00000026618	Iars2	isoleucine-tRNA synthetase 2, mitochondrial [Source:MGI Symbol;Acc:MGI:1919586]	0.000369328	1637.47	1905.83	1600.68	1714.66	1434.14	1126.81	1190.47	1250.47	1.37121	0.455447	464.186
ENSMUSG00000042870	Tom1	target of myb1 trafficking protein [Source:MGI Symbol;Acc:MGI:1338026]	0.00524503	250.633	252.41	267.799	256.947	196.912	178.38	186.905	187.399	1.37112	0.45536	69.5484
ENSMUSG00000038564	Ift172	intraflagellar transport 172 [Source:MGI Symbol;Acc:MGI:2682064]	0.0018436	944.693	971.376	923.233	946.434	622.101	607.999	841.073	690.391	1.37087	0.455088	256.043
ENSMUSG00000026836	Acvr1	activin A receptor, type 1 [Source:MGI Symbol;Acc:MGI:87911]	0.0010458	532.756	545.77	481.793	520.106	341.546	401.983	394.858	379.462	1.37064	0.45485	140.644
ENSMUSG00000023990	Tfeb	transcription factor EB [Source:MGI Symbol;Acc:MGI:103270]	0.0154197	302.687	255.767	319.157	292.537	176.001	216.066	248.365	213.477	1.37034	0.454538	79.06
ENSMUSG00000025858	Get4	golgi to ER traffic protein 4 [Source:MGI Symbol;Acc:MGI:1914854]	0.000183077	2053.9	2176.37	2539.81	2256.69	1526.5	1798.87	1615.63	1647	1.37018	0.454367	609.69
ENSMUSG00000062526	Mppe1	metallophosphoesterase 1 [Source:MGI Symbol;Acc:MGI:2661311]	0.0290785	187.653	145.673	201.766	178.364	130.694	124.363	135.548	130.202	1.36991	0.454076	48.1623
ENSMUSG00000049807	Arhgap23	Rho GTPase activating protein 23 [Source:MGI Symbol;Acc:MGI:3697726]	0.000266712	1591.2	1488.95	1319.43	1466.53	1092.6	957.221	1163.53	1071.12	1.36916	0.453288	395.41
ENSMUSG00000056413	Adap1	ArfGAP with dual PH domains 1 [Source:MGI Symbol;Acc:MGI:2442201]	0.00284754	342.532	310.813	357.065	336.803	245.704	249.983	242.471	246.053	1.36883	0.452938	90.7505
ENSMUSG00000041836	Ptpre	protein tyrosine phosphatase, receptor type, E [Source:MGI Symbol;Acc:MGI:97813]	0.0143185	273.126	279.262	194.429	248.939	193.427	182.148	170.067	181.881	1.36869	0.452801	67.0584
ENSMUSG00000022672	Prkdc	protein kinase, DNA activated, catalytic polypeptide [Source:MGI Symbol;Acc:MGI:104779]	0.00893591	687.634	690.1	534.375	637.369	385.11	437.156	575.028	465.765	1.36844	0.452528	171.605
ENSMUSG00000026853	Crat	carnitine acetyltransferase [Source:MGI Symbol;Acc:MGI:109501]	0.000134558	773.106	727.693	723.912	741.571	566.339	522.578	537.142	542.019	1.36816	0.452239	199.551
ENSMUSG00000066595	Flvcr1	feline leukemia virus subgroup C cellular receptor 1 [Source:MGI Symbol;Acc:MGI:2444881]	0.00919219	263.486	255.767	248.233	255.829	167.288	218.578	175.118	186.995	1.36811	0.45218	68.8339
ENSMUSG00000068284	Usf3	upstream transcription factor family member 3 [Source:MGI Symbol;Acc:MGI:2685454]	0.000723344	1223.6	1150.61	1065.08	1146.43	735.369	811.503	967.36	838.077	1.36793	0.451996	308.355
ENSMUSG00000032740	Ccdc88a	coiled coil domain containing 88A [Source:MGI Symbol;Acc:MGI:1925177]	0.00420093	1009.6	1015.01	813.179	945.93	561.111	690.908	822.551	691.523	1.36789	0.451956	254.407
ENSMUSG00000023055	Calcoco1	calcium binding and coiled coil domain 1 [Source:MGI Symbol;Acc:MGI:1914738]	0.000171245	2171.51	1698.4	1984.65	1951.52	1442.86	1469.75	1368.95	1427.19	1.36739	0.451422	524.331
ENSMUSG00000040296	Ddx58	DEAD (Asp-Glu-Ala-Asp) box polypeptide 58 [Source:MGI Symbol;Acc:MGI:2442858]	0.0157211	322.61	311.485	287.364	307.153	287.526	168.33	218.056	224.637	1.36733	0.451358	82.5154
ENSMUSG00000027499	Pkia	protein kinase inhibitor, alpha [Source:MGI Symbol;Acc:MGI:104747]	0.00750609	400.37	379.958	332.608	370.979	226.536	275.107	312.35	271.331	1.36726	0.451283	99.6478
ENSMUSG00000030319	Cand2	cullin-associated and neddylation-dissociated 2 (putative) [Source:MGI Symbol;Acc:MGI:1914338]	0.000422832	867.575	774.013	807.065	816.218	554.141	577.85	659.219	597.07	1.36704	0.451053	219.147
ENSMUSG00000021585	Cast	calpastatin [Source:MGI Symbol;Acc:MGI:1098236]	0.000682634	952.405	925.056	747.146	874.869	686.577	616.792	617.124	640.164	1.36663	0.450625	234.705
ENSMUSG00000099966	2810402E24Rik	RIKEN cDNA 2810402E24 gene [Source:MGI Symbol;Acc:MGI:1913715]	0.0215027	177.371	154.4	158.967	163.579	132.436	123.107	103.555	119.7	1.36658	0.450572	43.8797
ENSMUSG00000064138	Fam172a	family with sequence similarity 172, member A [Source:MGI Symbol;Acc:MGI:1915925]	0.0160268	226.855	242.341	178.532	215.909	149.862	160.793	163.332	157.996	1.36655	0.450542	57.9138
ENSMUSG00000026994	Galnt3	polypeptide N-acetylgalactosaminyltransferase 3 [Source:MGI Symbol;Acc:MGI:894695]	0.000355139	2078.97	1632.61	1631.25	1780.94	1355.73	1249.92	1304.97	1303.54	1.36624	0.450209	477.405
ENSMUSG00000027176	Cstf3	cleavage stimulation factor, 3 pre-RNA, subunit 3 [Source:MGI Symbol;Acc:MGI:1351825]	0.000276564	681.85	667.276	619.972	656.366	493.15	496.197	452.108	480.485	1.36605	0.450008	175.881
ENSMUSG00000034832	Tet3	tet methylcytosine dioxygenase 3 [Source:MGI Symbol;Acc:MGI:2446229]	0.0229524	2138.73	1701.75	1568.88	1803.12	932.281	1226.05	1801.7	1320.01	1.36599	0.449951	483.116
ENSMUSG00000036104	Rab3gap1	RAB3 GTPase activating protein subunit 1 [Source:MGI Symbol;Acc:MGI:2445001]	0.000499893	1003.82	1127.12	879.211	1003.38	749.31	690.908	763.617	734.612	1.36587	0.449818	268.771
ENSMUSG00000032501	Trib1	tribbles pseudokinase 1 [Source:MGI Symbol;Acc:MGI:2443397]	0.000484378	885.569	747.832	753.26	795.554	545.428	606.743	595.234	582.468	1.36583	0.449781	213.086
ENSMUSG00000097059	Fam120aos	family with sequence similarity 120A, opposite strand [Source:MGI Symbol;Acc:MGI:1915378]	0.0397515	151.022	124.191	125.951	133.722	90.6142	110.545	92.6106	97.9234	1.36557	0.449506	35.7981
ENSMUSG00000014503	Pkd2l2	polycystic kidney disease 2-like 2 [Source:MGI Symbol;Acc:MGI:1858231]	0.0177742	222.999	189.979	169.973	194.317	139.406	152	135.548	142.318	1.36537	0.449291	51.9987
ENSMUSG00000026981	Il1rn	interleukin 1 receptor antagonist [Source:MGI Symbol;Acc:MGI:96547]	0.00787709	399.085	408.152	331.386	379.541	280.556	325.355	228.159	278.023	1.36514	0.449051	101.518
ENSMUSG00000000804	Usp32	ubiquitin specific peptidase 32 [Source:MGI Symbol;Acc:MGI:2144475]	0.000714153	1477.45	1429.2	1144.56	1350.41	956.677	927.073	1084.39	989.379	1.3649	0.448799	361.027
ENSMUSG00000042682	Selenok	selenoprotein K [Source:MGI Symbol;Acc:MGI:1931466]	0.00665675	374.021	370.56	495.244	413.275	303.209	321.586	283.725	302.84	1.36466	0.448545	110.435
ENSMUSG00000018427	Ypel2	yippee like 2 [Source:MGI Symbol;Acc:MGI:1925114]	0.020743	160.662	167.826	172.418	166.969	142.892	115.57	108.607	122.356	1.36461	0.448491	44.6125
ENSMUSG00000064120	Mocs1	molybdenum cofactor synthesis 1 [Source:MGI Symbol;Acc:MGI:1928904]	0.00288422	363.739	336.323	368.07	356.044	284.041	236.165	262.677	260.961	1.36436	0.448222	95.0831
ENSMUSG00000026825	Dnm1	dynamin 1 [Source:MGI Symbol;Acc:MGI:107384]	0.000750481	1293.65	1280.18	1058.97	1210.93	1010.7	795.172	857.069	887.646	1.3642	0.44806	323.285
ENSMUSG00000006021	Kptn	kaptin [Source:MGI Symbol;Acc:MGI:1890380]	0.0429407	164.518	201.391	240.897	202.269	189.941	116.826	138.074	148.281	1.36409	0.447943	53.988
ENSMUSG00000027346	Gpcpd1	glycerophosphocholine phosphodiesterase 1 [Source:MGI Symbol;Acc:MGI:104898]	0.00712906	322.61	317.527	248.233	296.123	233.506	207.272	210.479	217.086	1.36408	0.447933	79.0375
ENSMUSG00000034973	Dop1a	DOP1 leucine zipper like protein A [Source:MGI Symbol;Acc:MGI:1289294]	0.0109528	329.679	335.652	261.685	309.005	205.625	214.81	259.31	226.581	1.36377	0.447601	82.4237
ENSMUSG00000021669	Col4a3bp	collagen, type IV, alpha 3 (Goodpasture antigen) binding protein [Source:MGI Symbol;Acc:MGI:1915268]	0.00688246	945.979	774.684	640.76	787.141	515.804	545.189	671.006	577.333	1.36341	0.447218	209.808
ENSMUSG00000038022	Mindy4	MINDY lysine 48 deubiquitinase 4 [Source:MGI Symbol;Acc:MGI:3583959]	0.037689	151.022	179.238	174.864	168.375	108.04	116.826	145.651	123.506	1.36329	0.447097	44.869
ENSMUSG00000024349	Tmem173	transmembrane protein 173 [Source:MGI Symbol;Acc:MGI:1919762]	0.000763713	739.046	821.676	906.113	822.278	637.785	548.958	624.701	603.814	1.36181	0.445521	218.464
ENSMUSG00000030741	Spns1	spinster homolog 1 [Source:MGI Symbol;Acc:MGI:1920908]	0.000178766	811.665	867.995	908.559	862.74	643.012	601.718	655.852	633.527	1.3618	0.445519	229.212
ENSMUSG00000031770	Herpud1	homocysteine-inducible, endoplasmic reticulum stress-inducible, ubiquitin-like domain member 1 [Source:MGI Symbol;Acc:MGI:1927406]	0.00684894	460.779	491.394	602.853	518.342	385.11	325.355	431.902	380.789	1.36123	0.444912	137.553
ENSMUSG00000051396	Gm45902	predicted gene 45902 [Source:MGI Symbol;Acc:MGI:5805017]	0.0167693	229.425	228.243	179.755	212.475	155.09	145.719	167.541	156.117	1.361	0.444668	56.3581
ENSMUSG00000031166	Wdr13	WD repeat domain 13 [Source:MGI Symbol;Acc:MGI:1914661]	0.0110101	357.955	306.114	269.022	311.03	207.367	222.347	255.942	228.552	1.36087	0.444533	82.4784
ENSMUSG00000022505	Emp2	epithelial membrane protein 2 [Source:MGI Symbol;Acc:MGI:1098726]	0.000535276	4672.05	3337.05	4005.97	4005.03	3040.8	2882.97	2906.29	2943.35	1.3607	0.44435	1061.67
ENSMUSG00000052698	Tln2	talin 2 [Source:MGI Symbol;Acc:MGI:1917799]	0.0180519	695.988	490.052	644.429	610.156	400.794	378.115	566.609	448.506	1.36042	0.444052	161.65
ENSMUSG00000062554	Gm12751	predicted gene 12751 [Source:MGI Symbol;Acc:MGI:3651049]	0.0108062	284.051	375.93	390.081	350.021	240.476	263.801	267.729	257.335	1.36017	0.44379	92.6851
ENSMUSG00000022325	Pop1	processing of precursor 1, ribonuclease P/MRP family, (S, cerevisiae) [Source:MGI Symbol;Acc:MGI:1914974]	0.000279024	912.561	798.851	864.537	858.65	648.24	589.156	657.535	631.644	1.35939	0.442958	227.006
ENSMUSG00000033960	Jcad	junctional cadherin 5 associated [Source:MGI Symbol;Acc:MGI:2685174]	0.00563469	816.163	779.383	585.733	727.093	453.071	589.156	562.399	534.875	1.35937	0.442938	192.218
ENSMUSG00000071256	Zfp213	zinc finger protein 213 [Source:MGI Symbol;Acc:MGI:3053094]	0.0249179	167.089	221.53	176.087	188.235	149.862	144.463	121.236	138.52	1.3589	0.442441	49.7151
ENSMUSG00000025937	Lactb2	lactamase, beta 2 [Source:MGI Symbol;Acc:MGI:2442551]	0.000774615	757.04	672.646	610.19	679.959	519.289	503.735	478.208	500.41	1.3588	0.442335	179.548
ENSMUSG00000064302	Clasp1	CLIP associating protein 1 [Source:MGI Symbol;Acc:MGI:1923957]	0.000862132	2238.34	2157.57	1823.23	2073.05	1420.2	1388.1	1768.86	1525.72	1.35873	0.442263	547.328
ENSMUSG00000051483	Cbr1	carbonyl reductase 1 [Source:MGI Symbol;Acc:MGI:88284]	0.00245139	733.262	565.237	743.478	680.659	517.547	517.553	468.105	501.068	1.35842	0.441926	179.591
ENSMUSG00000038072	Galnt11	polypeptide N-acetylgalactosaminyltransferase 11 [Source:MGI Symbol;Acc:MGI:2444392]	0.00587647	311.685	292.017	310.598	304.766	200.397	238.677	234.052	224.375	1.35829	0.441789	80.3909
ENSMUSG00000026811	St6galnac6	ST6 (alpha-N-acetyl-neuraminyl-2,3-beta-galactosyl-1,3)-N-acetylgalactosaminide alpha-2,6-sialyltransferase 6 [Source:MGI Symbol;Acc:MGI:1355316]	0.0366556	217.215	170.511	237.228	208.318	128.951	182.148	149.019	153.373	1.35825	0.441746	54.9453
ENSMUSG00000001053	N4bp3	NEDD4 binding protein 3 [Source:MGI Symbol;Acc:MGI:2442218]	0.000940562	1084.79	1006.28	969.7	1020.26	656.953	733.619	862.963	751.178	1.35821	0.441707	269.08
ENSMUSG00000042046	Dstyk	dual serine/threonine and tyrosine protein kinase [Source:MGI Symbol;Acc:MGI:1925064]	0.00208806	513.476	481.996	420.652	472.041	341.546	331.636	369.601	347.594	1.35802	0.441509	124.447
ENSMUSG00000039298	Cdk5rap2	CDK5 regulatory subunit associated protein 2 [Source:MGI Symbol;Acc:MGI:2384875]	0.000400953	1102.79	1135.17	990.488	1076.15	726.656	772.561	878.117	792.445	1.35801	0.441496	283.704
ENSMUSG00000002147	Stat6	signal transducer and activator of transcription 6 [Source:MGI Symbol;Acc:MGI:103034]	2.34924e-05	1638.75	1706.45	1584.78	1643.33	1238.98	1140.63	1251.09	1210.23	1.35787	0.441342	433.101
ENSMUSG00000039473	Ubn1	ubinuclein 1 [Source:MGI Symbol;Acc:MGI:1891307]	0.000785587	2449.78	2232.76	2147.28	2276.6	1460.28	1595.37	1975.97	1677.21	1.35738	0.440821	599.395
ENSMUSG00000037270	4932438A13Rik	RIKEN cDNA 4932438A13 gene [Source:MGI Symbol;Acc:MGI:2444631]	0.00938578	1230.03	1287.56	1144.56	1220.72	686.577	849.189	1162.68	899.483	1.35713	0.440561	321.234
ENSMUSG00000003546	Klc4	kinesin light chain 4 [Source:MGI Symbol;Acc:MGI:1922014]	0.000335334	701.129	632.368	676.222	669.907	498.378	483.636	499.255	493.756	1.35676	0.44016	176.15
ENSMUSG00000045210	Vcpip1	valosin containing protein (p97)/p47 complex interacting protein 1 [Source:MGI Symbol;Acc:MGI:1917925]	0.00308811	911.918	900.889	672.554	828.454	573.309	586.644	672.69	610.881	1.35616	0.43953	217.573
ENSMUSG00000002496	Tsc2	TSC complex subunit 2 [Source:MGI Symbol;Acc:MGI:102548]	3.26231e-05	2457.49	2567.74	2230.43	2418.55	1814.03	1683.3	1853.06	1783.46	1.3561	0.439464	635.091
ENSMUSG00000022711	Pmm2	phosphomannomutase 2 [Source:MGI Symbol;Acc:MGI:1859214]	0.000159861	965.901	1011.65	904.891	960.815	759.765	672.065	693.738	708.523	1.35608	0.439445	252.292
ENSMUSG00000055067	Smyd3	SET and MYND domain containing 3 [Source:MGI Symbol;Acc:MGI:1916976]	0.00597214	285.336	279.262	310.598	291.732	238.734	199.735	207.111	215.193	1.35567	0.43901	76.5386
ENSMUSG00000051413	Plagl2	pleiomorphic adenoma gene-like 2 [Source:MGI Symbol;Acc:MGI:1933165]	0.000764699	1114.35	1194.92	928.124	1079.13	798.102	746.18	844.441	796.241	1.35528	0.438594	282.891
ENSMUSG00000020275	Rel	reticuloendotheliosis oncogene [Source:MGI Symbol;Acc:MGI:97897]	0.0120484	358.598	340.351	251.902	316.95	231.763	222.347	247.523	233.878	1.3552	0.438502	83.0726
ENSMUSG00000029334	Prkg2	protein kinase, cGMP-dependent, type II [Source:MGI Symbol;Acc:MGI:108173]	0.00689001	573.242	571.279	420.652	521.725	442.616	375.603	336.766	384.995	1.35515	0.438449	136.73
ENSMUSG00000031387	Renbp	renin binding protein [Source:MGI Symbol;Acc:MGI:105940]	0.0108599	376.592	388.013	536.82	433.809	345.031	316.561	298.88	320.157	1.35499	0.438277	113.651
ENSMUSG00000001642	Akr1b3	aldo-keto reductase family 1, member B3 (aldose reductase) [Source:MGI Symbol;Acc:MGI:1353494]	6.60981e-06	2328.32	2258.94	2175.41	2254.22	1632.8	1715.96	1642.58	1663.78	1.35488	0.438164	590.44
ENSMUSG00000034586	Hid1	HID1 domain containing [Source:MGI Symbol;Acc:MGI:2445087]	0.000352976	720.409	670.632	649.32	680.12	521.032	479.867	505.149	502.016	1.35478	0.438057	178.105
ENSMUSG00000042446	Zmym4	zinc finger, MYM-type 4 [Source:MGI Symbol;Acc:MGI:1915035]	0.00371499	1235.17	1165.38	936.684	1112.41	761.508	732.362	969.886	821.252	1.35453	0.437795	291.16
ENSMUSG00000017747	Ghdc	GH3 domain containing [Source:MGI Symbol;Acc:MGI:1931556]	0.00272606	363.096	375.259	418.206	385.52	297.981	278.876	276.99	284.616	1.35453	0.437792	100.905
ENSMUSG00000002068	Ccne1	cyclin E1 [Source:MGI Symbol;Acc:MGI:88316]	0.00198889	587.381	492.065	572.282	550.576	447.843	404.495	367.075	406.471	1.35453	0.437789	144.105
ENSMUSG00000029763	Exoc4	exocyst complex component 4 [Source:MGI Symbol;Acc:MGI:1096376]	0.000574011	945.336	989.501	895.108	943.315	784.162	610.511	694.58	696.418	1.35453	0.437787	246.898
ENSMUSG00000026721	Rabgap1l	RAB GTPase activating protein 1-like [Source:MGI Symbol;Acc:MGI:1352507]	0.00383137	388.802	451.116	359.511	399.81	280.556	307.768	297.196	295.173	1.35449	0.437751	104.636
ENSMUSG00000026270	Capn10	calpain 10 [Source:MGI Symbol;Acc:MGI:1344392]	0.00222346	410.01	459.843	430.434	433.429	353.744	291.438	314.876	320.019	1.35438	0.437637	113.41
ENSMUSG00000002249	Tead3	TEA domain family member 3 [Source:MGI Symbol;Acc:MGI:109241]	0.000225782	1127.2	953.251	1013.72	1031.39	766.736	737.387	780.455	761.526	1.35438	0.437629	269.867
ENSMUSG00000013698	Pea15a	phosphoprotein enriched in astrocytes 15A [Source:MGI Symbol;Acc:MGI:104799]	0.000574258	2510.18	2947.69	2681.66	2713.18	2343.77	1874.24	1792.44	2003.48	1.35423	0.437472	709.694
ENSMUSG00000020280	Pus10	pseudouridylate synthase 10 [Source:MGI Symbol;Acc:MGI:1921717]	0.000933184	595.735	614.243	547.826	585.934	397.308	462.28	438.638	432.742	1.354	0.437232	153.192
ENSMUSG00000026031	Cflar	CASP8 and FADD-like apoptosis regulator [Source:MGI Symbol;Acc:MGI:1336166]	0.00264799	769.893	929.084	666.44	788.472	580.28	551.47	615.44	582.396	1.35384	0.437058	206.076
ENSMUSG00000041734	Kirrel	kirre like nephrin family adhesion molecule 1 [Source:MGI Symbol;Acc:MGI:1891396]	1.88866e-05	3489.58	3685.46	3548.64	3574.56	2497.12	2543.8	2881.03	2640.65	1.35367	0.436872	933.909
ENSMUSG00000075040	Zfp408	zinc finger protein 408 [Source:MGI Symbol;Acc:MGI:2685857]	0.00491826	646.504	620.956	475.679	581.046	487.923	385.652	414.222	429.266	1.35358	0.436782	151.781
ENSMUSG00000029735	Tpk1	thiamine pyrophosphokinase [Source:MGI Symbol;Acc:MGI:1352500]	0.0374642	137.527	131.576	135.734	134.945	120.238	90.4461	88.4011	99.6951	1.35358	0.43678	35.2502
ENSMUSG00000008348	Ubc	ubiquitin C [Source:MGI Symbol;Acc:MGI:98889]	0.000187419	2265.98	2125.35	2385.73	2259.02	1888.96	1606.67	1511.24	1668.96	1.35355	0.43675	590.062
ENSMUSG00000026113	Inpp4a	inositol polyphosphate-4-phosphatase, type I [Source:MGI Symbol;Acc:MGI:1931123]	0.0233602	293.69	354.448	234.782	294.307	214.337	189.686	248.365	217.463	1.35337	0.436554	76.8443
ENSMUSG00000049739	Zfp646	zinc finger protein 646 [Source:MGI Symbol;Acc:MGI:3665412]	0.00230898	1043.02	1086.17	811.956	980.381	747.567	644.429	781.297	724.431	1.35331	0.436494	255.95
ENSMUSG00000040423	Rc3h1	RING CCCH (C3H) domains 1 [Source:MGI Symbol;Acc:MGI:2685397]	0.00165238	1042.38	1115.71	884.103	1014.06	653.468	766.28	828.444	749.397	1.35317	0.436343	264.664
ENSMUSG00000025494	Sigirr	single immunoglobulin and toll-interleukin 1 receptor (TIR) domain [Source:MGI Symbol;Acc:MGI:1344402]	0.00567094	269.27	286.647	288.587	281.501	216.08	198.479	209.637	208.065	1.35295	0.436104	73.4357
ENSMUSG00000033282	Rpgrip1l	Rpgrip1-like [Source:MGI Symbol;Acc:MGI:1920563]	0.0211622	417.079	390.699	326.494	378.091	216.08	278.876	343.501	279.486	1.35281	0.435958	98.605
ENSMUSG00000037876	Jmjd1c	jumonji domain containing 1C [Source:MGI Symbol;Acc:MGI:1918614]	0.0116429	2035.91	2109.24	1442.93	1862.69	1125.71	1302.68	1702.35	1376.91	1.35281	0.435954	485.782
ENSMUSG00000029428	Stx2	syntaxin 2 [Source:MGI Symbol;Acc:MGI:108059]	0.000467753	1120.14	961.978	990.488	1024.2	688.32	782.61	801.503	757.478	1.35212	0.435224	266.723
ENSMUSG00000033906	Zdhhc15	zinc finger, DHHC domain containing 15 [Source:MGI Symbol;Acc:MGI:1915336]	0.0218645	182.512	183.937	183.424	183.291	149.862	145.719	111.133	135.571	1.35199	0.435086	47.7199
ENSMUSG00000001054	Rmnd5b	required for meiotic nuclear division 5 homolog B [Source:MGI Symbol;Acc:MGI:1913339]	0.000555744	831.587	829.731	886.548	849.289	583.765	602.974	697.947	628.229	1.35188	0.434965	221.06
ENSMUSG00000026490	Cdc42bpa	CDC42 binding protein kinase alpha [Source:MGI Symbol;Acc:MGI:2441841]	0.0013423	1634.26	1928.65	1446.6	1669.84	1211.09	1123.04	1371.48	1235.2	1.35187	0.434958	434.633
ENSMUSG00000038481	Cdk19	cyclin-dependent kinase 19 [Source:MGI Symbol;Acc:MGI:1925584]	0.00213864	1900.95	1478.88	1447.82	1609.22	1033.35	1303.93	1234.25	1190.51	1.35171	0.434782	418.71
ENSMUSG00000034453	Polr3b	polymerase (RNA) III (DNA directed) polypeptide B [Source:MGI Symbol;Acc:MGI:1917678]	0.00647517	789.172	826.375	634.646	750.064	496.636	502.478	665.955	555.023	1.35141	0.434467	195.041
ENSMUSG00000038776	Ephx1	epoxide hydrolase 1, microsomal [Source:MGI Symbol;Acc:MGI:95405]	0.0168243	526.972	602.831	666.44	598.747	583.765	399.47	346.027	443.087	1.35131	0.434356	155.66
ENSMUSG00000019796	Lrp11	low density lipoprotein receptor-related protein 11 [Source:MGI Symbol;Acc:MGI:2442989]	0.039257	223.642	157.756	225	202.133	163.803	162.049	122.92	149.59	1.35124	0.434283	52.5421
ENSMUSG00000059970	Hspa2	heat shock protein 2 [Source:MGI Symbol;Acc:MGI:96243]	0.0167236	731.977	505.491	617.527	618.332	383.368	569.057	420.957	457.794	1.35068	0.433682	160.538
ENSMUSG00000048833	Slc39a9	solute carrier family 39 (zinc transporter), member 9 [Source:MGI Symbol;Acc:MGI:1914820]	0.000341484	1097	1049.25	966.032	1037.43	700.518	781.354	823.393	768.421	1.35008	0.43304	269.005
ENSMUSG00000021715	Cwc27	CWC27 spliceosome-associated protein [Source:MGI Symbol;Acc:MGI:1914535]	0.00282186	401.655	420.907	357.065	393.209	285.783	291.438	297.196	291.472	1.34904	0.431938	101.737
ENSMUSG00000022817	Itgb5	integrin beta 5 [Source:MGI Symbol;Acc:MGI:96614]	0.00135283	3425.96	2640.24	3688.04	3251.41	2596.45	2391.8	2243.7	2410.65	1.34877	0.431645	840.763
ENSMUSG00000022177	Haus4	HAUS augmin-like complex, subunit 4 [Source:MGI Symbol;Acc:MGI:1261794]	0.00132743	549.464	511.533	590.625	550.541	442.616	393.189	388.965	408.257	1.34852	0.431373	142.284
ENSMUSG00000028057	Rit1	Ras-like without CAAX 1 [Source:MGI Symbol;Acc:MGI:108053]	0.00372643	445.998	432.991	511.141	463.377	388.596	336.661	305.615	343.624	1.3485	0.431355	119.753
ENSMUSG00000004043	Stat5a	signal transducer and activator of transcription 5A [Source:MGI Symbol;Acc:MGI:103036]	0.00192636	506.407	459.172	479.347	481.642	400.794	329.123	341.817	357.245	1.34821	0.431048	124.397
ENSMUSG00000037443	Cep85	centrosomal protein 85 [Source:MGI Symbol;Acc:MGI:1917262]	0.00266078	725.55	608.872	561.277	631.9	435.645	507.503	463.053	468.734	1.3481	0.430926	163.166
ENSMUSG00000010721	Lmbr1	limb region 1 [Source:MGI Symbol;Acc:MGI:1861746]	0.005947	395.871	367.874	382.744	382.163	243.961	325.355	281.2	283.505	1.34799	0.430814	98.6581
ENSMUSG00000027010	Slc25a12	solute carrier family 25 (mitochondrial carrier, Aralar), member 12 [Source:MGI Symbol;Acc:MGI:1926080]	0.000947184	555.248	640.423	633.423	609.698	465.269	437.156	454.634	452.353	1.34784	0.430646	157.345
ENSMUSG00000028744	Pqlc2	PQ loop repeat containing 2 [Source:MGI Symbol;Acc:MGI:2384837]	0.0265157	216.572	166.483	215.217	199.424	165.545	139.438	138.916	147.966	1.34777	0.430573	51.458
ENSMUSG00000074873	AI606181	expressed sequence AI606181 [Source:MGI Symbol;Acc:MGI:2147586]	0.00658444	298.189	349.078	353.396	333.554	250.932	232.396	259.31	247.546	1.34744	0.430226	86.0085
ENSMUSG00000032295	Man2c1	mannosidase, alpha, class 2C, member 1 [Source:MGI Symbol;Acc:MGI:1920994]	0.0024121	588.023	641.095	519.701	582.94	419.962	403.239	474.84	432.68	1.34728	0.430045	150.259
ENSMUSG00000018707	Dync1h1	dynein cytoplasmic 1 heavy chain 1 [Source:MGI Symbol;Acc:MGI:103147]	0.00691437	7813.96	8358.4	6599.59	7590.65	4624.81	5044.88	7234.57	5634.76	1.34711	0.42987	1955.89
ENSMUSG00000030083	Abtb1	ankyrin repeat and BTB (POZ) domain containing 1 [Source:MGI Symbol;Acc:MGI:1933148]	0.00234365	561.675	488.038	528.26	525.991	437.388	346.71	387.281	390.46	1.34711	0.429865	135.531
ENSMUSG00000024812	Tjp2	tight junction protein 2 [Source:MGI Symbol;Acc:MGI:1341872]	0.00042689	5112.91	4589.03	3780.98	4494.31	3408.49	3240.99	3361.77	3337.08	1.34678	0.429512	1157.23
ENSMUSG00000024414	Mrpl27	mitochondrial ribosomal protein L27 [Source:MGI Symbol;Acc:MGI:2137224]	0.00364895	442.785	498.779	571.059	504.208	379.883	390.677	352.762	374.441	1.34656	0.42928	129.767
ENSMUSG00000046675	Tmem251	transmembrane protein 251 [Source:MGI Symbol;Acc:MGI:2443862]	0.0350386	144.596	183.266	182.201	170.021	141.149	113.058	124.603	126.27	1.34649	0.4292	43.7509
ENSMUSG00000037890	Wdr19	WD repeat domain 19 [Source:MGI Symbol;Acc:MGI:2443231]	0.00108343	832.872	706.883	679.891	739.882	536.715	537.652	574.186	549.518	1.34642	0.429129	190.364
ENSMUSG00000038774	Ascc3	activating signal cointegrator 1 complex subunit 3 [Source:MGI Symbol;Acc:MGI:1925237]	0.00300879	825.161	924.385	761.82	837.122	555.883	582.875	726.573	621.777	1.34634	0.42904	215.345
ENSMUSG00000073155	1810058I24Rik	RIKEN cDNA 1810058I24 gene [Source:MGI Symbol;Acc:MGI:1914955]	0.00469138	776.962	782.069	997.825	852.285	634.3	721.057	543.877	633.078	1.34626	0.428954	219.208
ENSMUSG00000007613	Tgfbr1	transforming growth factor, beta receptor I [Source:MGI Symbol;Acc:MGI:98728]	0.00852225	543.038	445.074	399.864	462.659	299.724	376.859	354.446	343.676	1.3462	0.428898	118.982
ENSMUSG00000033276	Stk36	serine/threonine kinase 36 [Source:MGI Symbol;Acc:MGI:1920831]	0.0115843	280.837	260.466	256.793	266.032	177.743	197.223	218.056	197.674	1.34581	0.428477	68.3581
ENSMUSG00000054099	Slc25a40	solute carrier family 25, member 40 [Source:MGI Symbol;Acc:MGI:2442486]	0.00926442	313.612	296.045	256.793	288.817	198.654	232.396	213.005	214.685	1.34531	0.427934	74.1318
ENSMUSG00000028251	Tstd3	thiosulfate sulfurtransferase (rhodanese)-like domain containing 3 [Source:MGI Symbol;Acc:MGI:1924282]	0.0401804	129.172	135.603	133.288	132.688	102.812	105.52	87.5592	98.6306	1.3453	0.427929	34.0572
ENSMUSG00000049600	Zbtb45	zinc finger and BTB domain containing 45 [Source:MGI Symbol;Acc:MGI:2685003]	0.00805083	303.973	269.864	282.473	285.436	236.991	211.041	188.589	212.207	1.34509	0.427697	73.2295
ENSMUSG00000025264	Tsr2	TSR2 20S rRNA accumulation [Source:MGI Symbol;Acc:MGI:1916749]	0.0213954	210.146	259.795	234.782	234.908	151.605	184.661	187.747	174.671	1.34486	0.427455	60.2368
ENSMUSG00000022091	Sorbs3	sorbin and SH3 domain containing 3 [Source:MGI Symbol;Acc:MGI:700013]	9.47981e-05	1559.71	1355.36	1397.69	1437.59	1069.94	1057.72	1079.34	1069	1.3448	0.427388	368.587
ENSMUSG00000058325	Dock1	dedicator of cytokinesis 1 [Source:MGI Symbol;Acc:MGI:2429765]	0.000271394	1766	1642.01	1493.07	1633.69	1219.81	1115.5	1309.18	1214.83	1.34479	0.427383	418.863
ENSMUSG00000037926	Ssh2	slingshot protein phosphatase 2 [Source:MGI Symbol;Acc:MGI:2679255]	0.00407246	647.79	596.789	615.081	619.886	419.962	415.801	547.245	461.003	1.34465	0.427229	158.884
ENSMUSG00000007036	Abhd16a	abhydrolase domain containing 16A [Source:MGI Symbol;Acc:MGI:99476]	0.00228584	627.867	566.58	688.451	627.633	508.834	415.801	475.682	466.772	1.34462	0.427202	160.861
ENSMUSG00000003573	Homer3	homer scaffolding protein 3 [Source:MGI Symbol;Acc:MGI:1347359]	0.000760453	1081.58	1035.82	869.429	995.609	717.943	719.8	783.823	740.522	1.34447	0.427036	255.087
ENSMUSG00000005886	Ncoa2	nuclear receptor coactivator 2 [Source:MGI Symbol;Acc:MGI:1276533]	0.0185813	936.981	906.26	655.434	832.892	486.18	614.28	759.407	619.956	1.34347	0.425964	212.936
ENSMUSG00000021703	Serinc5	serine incorporator 5 [Source:MGI Symbol;Acc:MGI:2444223]	0.0228001	602.804	397.412	465.896	488.704	301.467	368.065	421.799	363.777	1.34342	0.425906	124.927
ENSMUSG00000024169	Ift140	intraflagellar transport 140 [Source:MGI Symbol;Acc:MGI:2146906]	0.00161502	622.726	577.321	516.032	572.027	426.932	404.495	446.215	425.881	1.34316	0.425632	146.146
ENSMUSG00000041079	Rwdd2b	RWD domain containing 2B [Source:MGI Symbol;Acc:MGI:1858215]	0.020488	205.648	179.238	178.532	187.806	153.347	133.157	133.023	139.842	1.34299	0.425444	47.9638
ENSMUSG00000023186	Vwa5a	von Willebrand factor A domain containing 5A [Source:MGI Symbol;Acc:MGI:1915026]	0.00477658	486.485	385.328	429.212	433.675	345.031	298.975	324.979	322.995	1.34267	0.425102	110.68
ENSMUSG00000039463	Slc9a8	solute carrier family 9 (sodium/hydrogen exchanger), member 8 [Source:MGI Symbol;Acc:MGI:1924281]	0.00288839	707.556	754.545	622.418	694.84	456.556	513.784	582.605	517.649	1.3423	0.424707	177.191
ENSMUSG00000028085	Gatb	glutamyl-tRNA(Gln) amidotransferase, subunit B [Source:MGI Symbol;Acc:MGI:2442496]	0.00923787	275.696	301.415	333.831	303.648	214.337	236.165	228.159	226.22	1.34226	0.424669	77.4271
ENSMUSG00000039834	Zfp335	zinc finger protein 335 [Source:MGI Symbol;Acc:MGI:2682313]	0.0140135	875.287	857.255	622.418	784.987	487.923	561.52	705.525	584.989	1.34188	0.424258	199.998
ENSMUSG00000068290	Ddrgk1	DDRGK domain containing 1 [Source:MGI Symbol;Acc:MGI:1924256]	0.00205287	1190.83	1199.62	1485.73	1292.06	1106.54	883.106	899.165	962.937	1.34179	0.42416	329.123
ENSMUSG00000050619	Zscan29	zinc finger SCAN domains 29 [Source:MGI Symbol;Acc:MGI:2139317]	0.00640677	521.188	512.205	421.875	485.089	313.665	413.289	357.814	361.589	1.34155	0.423899	123.5
ENSMUSG00000026922	Agpat2	1-acylglycerol-3-phosphate O-acyltransferase 2 (lysophosphatidic acid acyltransferase, beta) [Source:MGI Symbol;Acc:MGI:1914762]	0.00193173	645.219	635.053	787.499	689.257	512.319	535.14	494.204	513.887	1.34126	0.42359	175.37
ENSMUSG00000025366	Esyt1	extended synaptotagmin-like protein 1 [Source:MGI Symbol;Acc:MGI:1344426]	3.74756e-05	2493.48	2317.34	2561.82	2457.54	1758.26	1798.87	1939.77	1832.3	1.34123	0.42356	625.242
ENSMUSG00000028974	Dffa	DNA fragmentation factor, alpha subunit [Source:MGI Symbol;Acc:MGI:1196227]	0.00425998	368.238	389.356	338.723	365.439	301.467	255.008	260.994	272.489	1.34111	0.42343	92.9494
ENSMUSG00000028101	Pias3	protein inhibitor of activated STAT 3 [Source:MGI Symbol;Acc:MGI:1913126]	0.000678223	1577.7	1264.06	1291.3	1377.69	1021.15	987.37	1074.28	1027.6	1.34068	0.42297	350.088
ENSMUSG00000039680	Mrps6	mitochondrial ribosomal protein S6 [Source:MGI Symbol;Acc:MGI:2153111]	0.00190977	599.591	588.062	635.869	607.841	521.032	407.008	432.744	453.595	1.34005	0.42229	154.246
ENSMUSG00000055897	Ppp4r1l-ps	protein phosphatase 4, regulatory subunit 1-like, pseudogene [Source:MGI Symbol;Acc:MGI:1924560]	0.0184647	454.352	402.111	309.375	388.613	275.328	261.289	333.398	290.005	1.34002	0.422255	98.6077
ENSMUSG00000035329	Fbxo33	F-box protein 33 [Source:MGI Symbol;Acc:MGI:1917861]	0.0145876	248.062	222.873	220.109	230.348	165.545	168.33	181.854	171.91	1.33994	0.422163	58.4382
ENSMUSG00000018932	Map2k3	mitogen-activated protein kinase kinase 3 [Source:MGI Symbol;Acc:MGI:1346868]	0.000164649	1191.47	1098.92	1142.12	1144.17	798.102	883.106	880.643	853.95	1.33986	0.422078	290.221
ENSMUSG00000039477	Tnrc18	trinucleotide repeat containing 18 [Source:MGI Symbol;Acc:MGI:3648294]	0.0068359	5452.87	4452.09	4057.33	4654.1	2699.26	3678.14	4043.72	3473.71	1.33981	0.422026	1180.39
ENSMUSG00000028358	Zfp618	zinc finger protein 618 [Source:MGI Symbol;Acc:MGI:1919950]	0.00157543	1419.61	1225.8	1160.46	1268.62	864.32	899.436	1077.65	947.136	1.33943	0.421621	321.488
ENSMUSG00000033904	Ccp110	centriolar coiled coil protein 110 [Source:MGI Symbol;Acc:MGI:2141942]	0.0171625	624.654	599.474	434.103	552.744	332.833	453.487	452.108	412.809	1.33898	0.421135	139.934
ENSMUSG00000029775	Klhdc10	kelch domain containing 10 [Source:MGI Symbol;Acc:MGI:1924038]	5.51687e-05	2281.4	2289.82	2075.13	2215.45	1556.12	1673.25	1735.19	1654.85	1.33876	0.420896	560.596
ENSMUSG00000021285	Ppp1r13b	protein phosphatase 1, regulatory subunit 13B [Source:MGI Symbol;Acc:MGI:1336199]	0.0030274	588.666	528.316	469.565	528.849	371.17	400.727	413.38	395.092	1.33855	0.420666	133.757
ENSMUSG00000027207	Galk2	galactokinase 2 [Source:MGI Symbol;Acc:MGI:1917226]	0.010487	401.655	504.149	583.288	496.364	399.051	369.322	344.343	370.905	1.33825	0.420347	125.459
ENSMUSG00000031161	Hdac6	histone deacetylase 6 [Source:MGI Symbol;Acc:MGI:1333752]	0.000375935	2873.28	2271.02	2416.3	2520.2	1794.86	1918.21	1937.25	1883.44	1.33808	0.42017	636.762
ENSMUSG00000027859	Ngf	nerve growth factor [Source:MGI Symbol;Acc:MGI:97321]	0.00515818	388.16	408.152	438.994	411.769	275.328	319.074	329.189	307.863	1.3375	0.419544	103.905
ENSMUSG00000031776	Arl2bp	ADP-ribosylation factor-like 2 binding protein [Source:MGI Symbol;Acc:MGI:1349429]	0.000675134	1620.76	1372.82	1532.2	1508.59	1123.96	1248.66	1011.98	1128.2	1.33716	0.419177	380.39
ENSMUSG00000068922	Msto1	misato 1, mitochondrial distribution and morphology regulator [Source:MGI Symbol;Acc:MGI:2385175]	0.000364734	1377.84	1138.53	1293.75	1270.04	927.053	972.296	950.522	949.957	1.33694	0.418939	320.082
ENSMUSG00000024959	Bad	BCL2-associated agonist of cell death [Source:MGI Symbol;Acc:MGI:1096330]	0.00267287	656.787	760.587	814.401	743.925	555.883	614.28	499.255	556.473	1.33686	0.418846	187.452
ENSMUSG00000062963	Ufc1	ubiquitin-fold modifier conjugating enzyme 1 [Source:MGI Symbol;Acc:MGI:1913405]	0.00249189	578.384	680.702	705.57	654.885	543.685	469.817	456.318	489.94	1.33666	0.418636	164.945
ENSMUSG00000031986	Sprtn	SprT-like N-terminal domain [Source:MGI Symbol;Acc:MGI:2685351]	0.0252526	269.912	283.29	195.652	249.618	177.743	184.661	197.85	186.751	1.33663	0.418604	62.8668
ENSMUSG00000078429	Ctdsp2	CTD (carboxy-terminal domain, RNA polymerase II, polypeptide A) small phosphatase 2 [Source:MGI Symbol;Acc:MGI:1098748]	0.000160395	2543.6	2108.56	2428.53	2360.23	1733.87	1732.29	1832.01	1766.06	1.33644	0.418397	594.176
ENSMUSG00000030451	Herc2	HECT and RLD domain containing E3 ubiquitin protein ligase 2 [Source:MGI Symbol;Acc:MGI:103234]	0.0194851	1298.15	1451.36	1147.01	1298.84	717.943	938.379	1259.51	971.942	1.33633	0.418281	326.897
ENSMUSG00000082691	Dynlt1-ps1	dynein light chain Tctex-type 1, pseuodogene 1 [Source:MGI Symbol;Acc:MGI:3642625]	0.0214146	445.998	410.838	644.429	500.422	362.457	403.239	357.814	374.503	1.33623	0.418166	125.918
ENSMUSG00000028467	Gba2	glucosidase beta 2 [Source:MGI Symbol;Acc:MGI:2654325]	0.0176908	320.039	336.323	322.826	326.396	242.219	198.479	292.144	244.281	1.33615	0.418083	82.1152
ENSMUSG00000010154	Spire2	spire type actin nucleation factor 2 [Source:MGI Symbol;Acc:MGI:2446256]	0.0046012	338.033	359.819	370.516	356.123	282.298	248.727	268.571	266.532	1.33613	0.418065	89.5906
ENSMUSG00000031812	Map1lc3b	microtubule-associated protein 1 light chain 3 beta [Source:MGI Symbol;Acc:MGI:1914693]	0.000444443	1830.9	1595.02	2007.88	1811.27	1427.17	1308.96	1331.07	1355.73	1.33601	0.417927	455.535
ENSMUSG00000039382	Wdr45	WD repeat domain 45 [Source:MGI Symbol;Acc:MGI:1859606]	0.0362512	156.806	143.659	171.196	157.22	127.208	118.082	107.765	117.685	1.33594	0.417852	39.5349
ENSMUSG00000035735	Dagla	diacylglycerol lipase, alpha [Source:MGI Symbol;Acc:MGI:2677061]	0.0153169	220.428	237.641	229.891	229.32	169.03	163.305	182.696	171.677	1.33577	0.417666	57.6432
ENSMUSG00000014791	Elmo3	engulfment and cell motility 3 [Source:MGI Symbol;Acc:MGI:2679007]	0.00221265	647.79	535.7	563.722	582.404	470.497	425.85	411.696	436.015	1.33574	0.417644	146.389
ENSMUSG00000079509	Zfx	zinc finger protein X-linked [Source:MGI Symbol;Acc:MGI:99211]	0.00773743	650.36	614.914	502.581	589.285	383.368	433.388	506.833	441.196	1.33565	0.417546	148.089
ENSMUSG00000035798	Zdhhc17	zinc finger, DHHC domain containing 17 [Source:MGI Symbol;Acc:MGI:2445110]	0.011007	332.249	285.304	272.69	296.748	205.625	238.677	222.266	222.189	1.33556	0.417449	74.5586
ENSMUSG00000034059	Ypel4	yippee like 4 [Source:MGI Symbol;Acc:MGI:3605071]	0.0471303	188.939	148.358	132.065	156.454	130.694	118.082	102.714	117.163	1.33535	0.417218	39.2907
ENSMUSG00000028977	Casz1	castor zinc finger 1 [Source:MGI Symbol;Acc:MGI:1196251]	0.0248834	442.785	365.86	331.386	380.01	299.724	219.834	334.24	284.599	1.33525	0.417105	95.4108
ENSMUSG00000032261	Sh3bgrl2	SH3 domain binding glutamic acid-rich protein like 2 [Source:MGI Symbol;Acc:MGI:1915350]	0.00270035	872.717	734.406	654.211	753.778	543.685	587.9	562.399	564.661	1.33492	0.416754	189.117
ENSMUSG00000021646	Mccc2	methylcrotonoyl-Coenzyme A carboxylase 2 (beta) [Source:MGI Symbol;Acc:MGI:1925288]	0.0326298	219.786	239.655	260.462	239.968	148.119	180.892	210.479	179.83	1.33441	0.416205	60.1375
ENSMUSG00000102644	Thap6	THAP domain containing 6 [Source:MGI Symbol;Acc:MGI:1922436]	0.0269893	185.083	171.854	174.864	177.267	153.347	118.082	127.129	132.853	1.33431	0.416093	44.4139
ENSMUSG00000038545	Cul7	cullin 7 [Source:MGI Symbol;Acc:MGI:1913765]	0.000171893	2668.28	2597.95	2209.64	2491.96	1868.05	1805.15	1931.35	1868.18	1.33389	0.415641	623.771
ENSMUSG00000031938	4931406C07Rik	RIKEN cDNA 4931406C07 gene [Source:MGI Symbol;Acc:MGI:1918234]	0.00949234	449.211	343.707	379.076	390.665	271.843	314.049	292.986	292.959	1.33351	0.415231	97.7054
ENSMUSG00000032733	Snx33	sorting nexin 33 [Source:MGI Symbol;Acc:MGI:2443239]	0.00448109	384.304	337.666	360.733	360.901	277.07	271.338	263.519	270.643	1.3335	0.415213	90.2582
ENSMUSG00000029413	Naaa	N-acylethanolamine acid amidase [Source:MGI Symbol;Acc:MGI:1914361]	0.0309856	258.345	228.243	322.826	269.805	233.506	206.016	167.541	202.354	1.33333	0.415031	67.4502
ENSMUSG00000048200	Cracr2b	calcium release activated channel regulator 2B [Source:MGI Symbol;Acc:MGI:2446129]	0.0275254	177.371	192.664	195.652	188.562	144.634	128.132	151.545	141.437	1.33319	0.414882	47.1254
ENSMUSG00000048644	Ctxn1	cortexin 1 [Source:MGI Symbol;Acc:MGI:88566]	0.000728741	1848.26	1448.67	1784.1	1693.68	1240.72	1277.55	1293.18	1270.48	1.3331	0.414781	423.194
ENSMUSG00000057286	St6galnac2	ST6 (alpha-N-acetyl-neuraminyl-2,3-beta-galactosyl-1,3)-N-acetylgalactosaminide alpha-2,6-sialyltransferase 2 [Source:MGI Symbol;Acc:MGI:107553]	0.0104902	289.834	275.234	247.011	270.693	196.912	203.504	208.795	203.07	1.333	0.414681	67.6231
ENSMUSG00000060181	Slc35e3	solute carrier family 35, member E3 [Source:MGI Symbol;Acc:MGI:2448489]	0.00952387	526.329	441.046	490.353	485.909	297.981	409.52	386.439	364.647	1.33255	0.414188	121.263
ENSMUSG00000032609	Klhdc8b	kelch domain containing 8B [Source:MGI Symbol;Acc:MGI:1925517]	0.0365406	206.29	253.753	194.429	218.157	207.367	148.231	135.548	163.716	1.33254	0.414178	54.4418
ENSMUSG00000031570	Plpp5	phospholipid phosphatase 5 [Source:MGI Symbol;Acc:MGI:1919160]	0.00141736	683.135	614.243	627.309	641.562	491.408	516.297	436.954	481.553	1.33228	0.413896	160.01
ENSMUSG00000024483	Ankhd1	ankyrin repeat and KH domain containing 1 [Source:MGI Symbol;Acc:MGI:1921733]	0.00237753	2898.34	2728.85	2146.06	2591.08	1803.57	1845.35	2186.45	1945.13	1.33209	0.413692	645.958
ENSMUSG00000035284	Vps13c	vacuolar protein sorting 13C [Source:MGI Symbol;Acc:MGI:2444207]	0.0159108	521.831	502.135	452.445	492.137	317.15	329.123	462.211	369.495	1.33192	0.413506	122.642
ENSMUSG00000039195	1110008P14Rik	RIKEN cDNA 1110008P14 gene [Source:MGI Symbol;Acc:MGI:1920987]	0.00176619	913.846	947.209	1102.99	988.015	770.221	800.197	655.01	741.809	1.3319	0.413484	246.205
ENSMUSG00000030060	Hmces	5-hydroxymethylcytosine (hmC) binding, ES cell specific [Source:MGI Symbol;Acc:MGI:1914053]	0.00111823	534.041	574.636	555.163	554.613	411.249	418.313	420.115	416.559	1.33141	0.41296	138.054
ENSMUSG00000033396	Spg11	SPG11, spatacsin vesicle trafficking associated [Source:MGI Symbol;Acc:MGI:2444989]	0.00315067	1001.89	1070.73	877.988	983.535	691.805	668.296	856.227	738.776	1.3313	0.41284	244.759
ENSMUSG00000005802	Slc30a4	solute carrier family 30 (zinc transporter), member 4 [Source:MGI Symbol;Acc:MGI:1345282]	0.00140237	936.339	884.107	844.972	888.473	578.537	727.338	696.264	667.379	1.33129	0.41282	221.093
ENSMUSG00000070420	Zscan25	zinc finger and SCAN domain containing 25 [Source:MGI Symbol;Acc:MGI:3647079]	0.00373282	456.28	456.486	397.418	436.728	324.12	311.537	348.553	328.07	1.33121	0.412733	108.658
ENSMUSG00000034330	Plcg2	phospholipase C, gamma 2 [Source:MGI Symbol;Acc:MGI:97616]	0.000976819	613.087	623.641	567.391	601.373	442.616	469.817	442.847	451.76	1.33118	0.412703	149.613
ENSMUSG00000032086	Bace1	beta-site APP cleaving enzyme 1 [Source:MGI Symbol;Acc:MGI:1346542]	0.0028881	695.988	661.905	588.179	648.691	428.675	508.759	524.513	487.316	1.33115	0.412674	161.375
ENSMUSG00000037692	Ahdc1	AT hook, DNA binding motif, containing 1 [Source:MGI Symbol;Acc:MGI:2444218]	0.00376313	1395.83	1235.2	1054.08	1228.37	841.667	869.288	1057.44	922.8	1.33113	0.412654	305.569
ENSMUSG00000038914	Dido1	death inducer-obliterator 1 [Source:MGI Symbol;Acc:MGI:1344352]	0.0063324	1980.64	1929.33	1473.5	1794.49	1139.65	1330.31	1574.38	1348.11	1.33111	0.412633	446.377
ENSMUSG00000040097	Flywch1	FLYWCH-type zinc finger 1 [Source:MGI Symbol;Acc:MGI:2442638]	0.000538938	902.921	840.472	781.385	841.593	648.24	610.511	639.013	632.588	1.3304	0.411855	209.004
ENSMUSG00000026307	Scly	selenocysteine lyase [Source:MGI Symbol;Acc:MGI:1355310]	0.00406288	544.323	552.483	633.423	576.743	486.18	438.412	376.336	433.643	1.33	0.411422	143.1
ENSMUSG00000036403	Cep135	centrosomal protein 135 [Source:MGI Symbol;Acc:MGI:2681869]	0.00426342	647.147	683.387	509.918	613.484	453.071	459.768	471.472	461.437	1.32951	0.410892	152.047
ENSMUSG00000058586	Serhl	serine hydrolase-like [Source:MGI Symbol;Acc:MGI:1890404]	0.029594	171.587	165.141	172.418	169.715	128.951	124.363	129.655	127.656	1.32947	0.410851	42.0589
ENSMUSG00000028878	Fam76a	family with sequence similarity 76, member A [Source:MGI Symbol;Acc:MGI:2385211]	0.00147514	522.473	496.765	522.146	513.795	378.14	393.189	388.123	386.484	1.32941	0.410783	127.311
ENSMUSG00000022218	Tgm1	transglutaminase 1, K polypeptide [Source:MGI Symbol;Acc:MGI:98730]	0.0321831	447.283	290.003	316.712	351.333	235.248	271.338	286.251	264.279	1.3294	0.410774	87.0534
ENSMUSG00000017132	Cyth1	cytohesin 1 [Source:MGI Symbol;Acc:MGI:1334257]	0.00367191	444.713	459.843	435.326	446.627	350.259	298.975	358.656	335.963	1.32939	0.410768	110.664
ENSMUSG00000031778	Cx3cl1	chemokine (C-X3-C motif) ligand 1 [Source:MGI Symbol;Acc:MGI:1097153]	0.00234782	810.38	653.178	810.733	758.097	582.022	587.9	542.193	570.705	1.32835	0.409637	187.392
ENSMUSG00000025453	Nnt	nicotinamide nucleotide transhydrogenase [Source:MGI Symbol;Acc:MGI:109279]	0.0008076	739.688	701.512	783.831	741.677	573.309	527.602	574.186	558.366	1.3283	0.409581	183.311
ENSMUSG00000042155	Klhl23	kelch-like 23 [Source:MGI Symbol;Acc:MGI:2683536]	0.0423719	226.855	187.294	179.755	197.968	182.971	116.826	147.335	149.044	1.32825	0.409527	48.9238
ENSMUSG00000027332	Ivd	isovaleryl coenzyme A dehydrogenase [Source:MGI Symbol;Acc:MGI:1929242]	0.00577563	542.395	665.933	595.516	601.281	529.745	398.214	430.219	452.726	1.32814	0.409403	148.556
ENSMUSG00000075702	Selenom	selenoprotein M [Source:MGI Symbol;Acc:MGI:2149786]	0.00779004	371.451	362.504	445.108	393.021	311.922	303.999	271.938	295.953	1.32798	0.409237	97.0677
ENSMUSG00000069895	Atxn1l	ataxin 1-like [Source:MGI Symbol;Acc:MGI:3694797]	0.0016184	2092.46	2025.99	1598.23	1905.56	1331.33	1428.29	1545.76	1435.13	1.3278	0.409038	470.436
ENSMUSG00000053841	Txlna	taxilin alpha [Source:MGI Symbol;Acc:MGI:105968]	0.000148934	1586.06	1625.9	1425.81	1545.92	1179.73	1121.78	1191.31	1164.27	1.3278	0.409038	381.649
ENSMUSG00000026342	Slc35f5	solute carrier family 35, member F5 [Source:MGI Symbol;Acc:MGI:1921400]	0.0125366	553.32	458.5	649.32	553.714	371.17	429.619	450.425	417.071	1.32762	0.408847	136.642
ENSMUSG00000022621	Rabl2	RAB, member RAS oncogene family-like 2 [Source:MGI Symbol;Acc:MGI:1915958]	0.0019958	478.773	453.13	487.907	473.27	362.457	356.76	350.237	356.484	1.3276	0.408825	116.786
ENSMUSG00000053333	Dis3l2	DIS3 like 3-5 exoribonuclease 2 [Source:MGI Symbol;Acc:MGI:2442555]	0.00911509	379.163	476.625	397.418	417.735	313.665	287.669	342.659	314.664	1.32756	0.408776	103.071
ENSMUSG00000025171	Ubtd1	ubiquitin domain containing 1 [Source:MGI Symbol;Acc:MGI:2385092]	0.0042678	516.689	522.274	604.076	547.68	411.249	455.999	371.284	412.844	1.3266	0.407735	134.835
ENSMUSG00000024277	Mapre2	microtubule-associated protein, RP/EB family, member 2 [Source:MGI Symbol;Acc:MGI:106271]	0.00655217	358.598	375.93	328.94	354.489	271.843	287.669	242.471	267.328	1.32605	0.407133	87.1616
ENSMUSG00000011254	Thg1l	tRNA-histidine guanylyltransferase 1-like (S, cerevisiae) [Source:MGI Symbol;Acc:MGI:1913878]	0.00469977	414.508	408.152	483.016	435.226	332.833	325.355	326.663	328.284	1.32576	0.406821	106.942
ENSMUSG00000031782	Coq9	coenzyme Q9 [Source:MGI Symbol;Acc:MGI:1915164]	0.00697376	541.753	667.276	687.228	632.085	548.913	462.28	419.274	476.822	1.32562	0.406668	155.263
ENSMUSG00000001569	Nom1	nucleolar protein with MIF4G domain 1 [Source:MGI Symbol;Acc:MGI:1861749]	0.000530747	1734.51	1654.76	1486.96	1625.41	1110.02	1259.96	1309.18	1226.39	1.32536	0.406386	399.02
ENSMUSG00000010025	Aldh3a2	aldehyde dehydrogenase family 3, subfamily A2 [Source:MGI Symbol;Acc:MGI:1353452]	0.000871877	968.471	939.825	884.103	930.8	789.389	656.991	660.903	702.428	1.32512	0.406121	228.372
ENSMUSG00000011096	Akt1s1	AKT1 substrate 1 (proline-rich) [Source:MGI Symbol;Acc:MGI:1914855]	0.000229152	1070.01	1079.46	1171.47	1106.98	859.092	812.759	834.338	835.396	1.32509	0.406093	271.581
ENSMUSG00000023827	Agpat4	1-acylglycerol-3-phosphate O-acyltransferase 4 (lysophosphatidic acid acyltransferase, delta) [Source:MGI Symbol;Acc:MGI:1915512]	0.0456466	282.123	279.934	435.326	332.461	273.585	266.314	213.005	250.968	1.32471	0.405682	81.4929
ENSMUSG00000025612	Bach1	BTB and CNC homology 1, basic leucine zipper transcription factor 1 [Source:MGI Symbol;Acc:MGI:894680]	0.00291209	1292.37	1106.31	968.477	1122.38	778.934	854.213	909.268	847.472	1.32439	0.405329	274.912
ENSMUSG00000000901	Mmp11	matrix metallopeptidase 11 [Source:MGI Symbol;Acc:MGI:97008]	0.00545044	1091.22	826.375	1155.57	1024.39	749.31	829.089	742.569	773.656	1.32409	0.404997	250.731
ENSMUSG00000035139	Secisbp2	SECIS binding protein 2 [Source:MGI Symbol;Acc:MGI:1922670]	0.0153575	359.24	349.749	288.587	332.525	270.1	212.297	271.097	251.165	1.32393	0.404832	81.3608
ENSMUSG00000038346	Zfp384	zinc finger protein 384 [Source:MGI Symbol;Acc:MGI:2443203]	0.000146129	1802.63	1658.12	1567.66	1676.14	1301.71	1231.07	1265.4	1266.06	1.3239	0.404795	410.077
ENSMUSG00000043323	Fbrsl1	fibrosin-like 1 [Source:MGI Symbol;Acc:MGI:1920907]	0.0043958	3582.12	2888.62	2494.56	2988.43	1997	2356.62	2418.82	2257.48	1.32379	0.404676	730.954
ENSMUSG00000042082	Arsb	arylsulfatase B [Source:MGI Symbol;Acc:MGI:88075]	0.00217599	523.759	480.653	486.684	497.032	378.14	363.041	385.597	375.593	1.32333	0.40417	121.439
ENSMUSG00000030225	Dera	deoxyribose-phosphate aldolase (putative) [Source:MGI Symbol;Acc:MGI:1913762]	0.0217445	204.362	210.789	209.103	208.085	181.228	145.719	144.809	157.252	1.32326	0.404092	50.8327
ENSMUSG00000045027	Prss22	protease, serine 22 [Source:MGI Symbol;Acc:MGI:1918085]	0.00291113	671.568	737.091	703.124	703.928	615.131	464.793	516.094	532.006	1.32316	0.403985	171.922
ENSMUSG00000031755	Bbs2	Bardet-Biedl syndrome 2 (human) [Source:MGI Symbol;Acc:MGI:2135267]	0.0183944	230.068	222.873	200.543	217.828	167.288	170.843	155.754	164.628	1.32315	0.403978	53.1998
ENSMUSG00000024477	Pggt1b	protein geranylgeranyltransferase type I, beta subunit [Source:MGI Symbol;Acc:MGI:1917514]	0.0329902	499.981	470.584	383.967	451.51	268.357	322.842	432.744	341.315	1.32286	0.403657	110.196
ENSMUSG00000070305	Mpzl3	myelin protein zero-like 3 [Source:MGI Symbol;Acc:MGI:2442647]	0.00285706	714.625	719.637	575.951	670.071	536.715	483.636	499.255	506.535	1.32285	0.403651	163.536
ENSMUSG00000069020	Urm1	ubiquitin related modifier 1 [Source:MGI Symbol;Acc:MGI:1915455]	0.00177977	884.927	1073.41	1096.87	1018.41	815.528	778.842	715.628	769.999	1.32261	0.403383	248.406
ENSMUSG00000031351	Zfp185	zinc finger protein 185 [Source:MGI Symbol;Acc:MGI:108095]	0.0118814	570.672	459.172	393.75	474.531	378.14	340.429	357.814	358.794	1.32257	0.403345	115.737
ENSMUSG00000059142	Zfp945	zinc finger protein 945 [Source:MGI Symbol;Acc:MGI:2445132]	0.0412621	257.702	177.224	195.652	210.193	158.575	160.793	157.438	158.935	1.3225	0.403273	51.2574
ENSMUSG00000021973	Micu2	mitochondrial calcium uptake 2 [Source:MGI Symbol;Acc:MGI:1915764]	0.000847865	866.29	863.968	879.211	869.823	733.627	638.148	601.969	657.914	1.32209	0.402822	211.908
ENSMUSG00000038187	Btbd10	BTB (POZ) domain containing 10 [Source:MGI Symbol;Acc:MGI:1916065]	0.00376555	448.569	451.787	412.092	437.483	334.576	354.247	303.931	330.918	1.32203	0.402752	106.565
ENSMUSG00000031791	Tmem38a	transmembrane protein 38A [Source:MGI Symbol;Acc:MGI:1921416]	0.0209297	269.912	262.48	338.723	290.372	228.278	233.652	197.008	219.646	1.322	0.402718	70.7253
ENSMUSG00000027255	Arfgap2	ADP-ribosylation factor GTPase activating protein 2 [Source:MGI Symbol;Acc:MGI:1924288]	0.00188247	817.449	888.135	705.57	803.718	630.814	577.85	615.44	608.035	1.32183	0.402535	195.683
ENSMUSG00000039205	Ciz1	CDKN1A interacting zinc finger protein 1 [Source:MGI Symbol;Acc:MGI:1920234]	0.000757723	2075.11	1964.9	1709.51	1916.51	1472.48	1319.01	1558.38	1449.96	1.32177	0.40247	466.552
ENSMUSG00000009569	Mrtfb	myocardin related transcription factor B [Source:MGI Symbol;Acc:MGI:3050795]	0.00432873	2554.53	2457.64	1913.72	2308.63	1577.04	1651.9	2011.34	1746.76	1.32167	0.402359	561.874
ENSMUSG00000001173	Ocrl	OCRL, inositol polyphosphate-5-phosphatase [Source:MGI Symbol;Acc:MGI:109589]	0.00879214	459.494	457.158	363.179	426.61	317.15	302.743	348.553	322.815	1.32153	0.402209	103.795
ENSMUSG00000034863	Ano8	anoctamin 8 [Source:MGI Symbol;Acc:MGI:2687327]	0.00234378	711.412	618.27	708.016	679.233	491.408	496.197	554.822	514.142	1.3211	0.401738	165.09
ENSMUSG00000020653	Klf11	Kruppel-like factor 11 [Source:MGI Symbol;Acc:MGI:2653368]	0.0157404	829.016	571.951	561.277	654.081	467.012	525.09	493.362	495.155	1.32096	0.401591	158.927
ENSMUSG00000060376	Bckdha	branched chain ketoacid dehydrogenase E1, alpha polypeptide [Source:MGI Symbol;Acc:MGI:107701]	0.0222065	248.062	229.586	231.114	236.254	209.11	150.744	176.802	178.885	1.3207	0.401305	57.3689
ENSMUSG00000078908	Mon1b	MON1 homolog B, secretory traffciking associated [Source:MGI Symbol;Acc:MGI:1923231]	0.00850763	573.242	452.459	432.88	486.194	353.744	375.603	375.494	368.28	1.32017	0.400727	117.913
ENSMUSG00000027937	Jtb	jumping translocation breakpoint [Source:MGI Symbol;Acc:MGI:1346082]	0.00311252	605.375	725.679	652.989	661.347	461.784	504.991	536.3	501.025	1.31999	0.400526	160.323
ENSMUSG00000005615	Pcyt1a	phosphate cytidylyltransferase 1, choline, alpha isoform [Source:MGI Symbol;Acc:MGI:88557]	0.000216112	1023.1	1046.56	1013.72	1027.79	784.162	800.197	751.83	778.729	1.31983	0.400356	249.064
ENSMUSG00000034282	Evpl	envoplakin [Source:MGI Symbol;Acc:MGI:107507]	0.00843586	1604.69	1213.72	1178.8	1332.4	1066.46	851.701	1110.49	1009.55	1.3198	0.400321	322.856
ENSMUSG00000013622	Atraid	all-trans retinoic acid induced differentiation factor [Source:MGI Symbol;Acc:MGI:1918918]	0.0195626	306.543	294.702	398.641	333.296	263.13	256.264	238.262	252.552	1.31971	0.400222	80.7436
ENSMUSG00000027104	Atf2	activating transcription factor 2 [Source:MGI Symbol;Acc:MGI:109349]	0.00192996	1965.22	1920.6	1614.13	1833.32	1202.38	1458.44	1507.03	1389.28	1.31961	0.400114	444.032
ENSMUSG00000001376	Vps50	VPS50 EARP/GARPII complex subunit [Source:MGI Symbol;Acc:MGI:1920538]	0.00083995	920.273	982.117	978.26	960.217	714.458	675.834	793.084	727.792	1.31936	0.399834	232.425
ENSMUSG00000043639	Rbm20	RNA binding motif protein 20 [Source:MGI Symbol;Acc:MGI:1920963]	0.00775668	485.2	449.773	385.19	440.054	313.665	326.611	360.34	333.538	1.31935	0.399829	106.516
ENSMUSG00000024665	Fads2	fatty acid desaturase 2 [Source:MGI Symbol;Acc:MGI:1930079]	0.000940255	5112.27	4192.96	4921.87	4742.37	4032.33	3242.24	3509.1	3594.56	1.31932	0.399793	1147.81
ENSMUSG00000068876	Cgn	cingulin [Source:MGI Symbol;Acc:MGI:1927237]	0.00498209	4065.39	3554.55	2811.27	3477.07	2718.43	2327.73	2861.67	2635.94	1.3191	0.399555	841.131
ENSMUSG00000055884	Fancm	Fanconi anemia, complementation group M [Source:MGI Symbol;Acc:MGI:2442306]	0.0199273	763.466	649.822	589.402	667.563	392.081	522.578	603.653	506.104	1.31902	0.399471	161.459
ENSMUSG00000028576	Ift74	intraflagellar transport 74 [Source:MGI Symbol;Acc:MGI:1914944]	0.00549626	540.467	439.704	487.907	489.359	407.764	351.735	353.604	371.034	1.31891	0.399342	118.325
ENSMUSG00000024142	Mlst8	MTOR associated protein, LST8 homolog (S, cerevisiae) [Source:MGI Symbol;Acc:MGI:1929514]	0.00633306	352.171	362.504	337.5	350.725	280.556	246.214	271.097	265.956	1.31874	0.399155	84.7695
ENSMUSG00000061758	Akr1b10	aldo-keto reductase family 1, member B10 (aldose reductase) [Source:MGI Symbol;Acc:MGI:1915111]	0.0198794	221.714	256.438	232.337	236.829	200.397	163.305	175.118	179.607	1.3186	0.399006	57.2226
ENSMUSG00000056313	Tcim	transcriptional and immune response regulator [Source:MGI Symbol;Acc:MGI:1916318]	0.0213369	281.48	300.073	272.69	284.748	196.912	260.033	191.115	216.02	1.31816	0.398521	68.7279
ENSMUSG00000048310	Pskh1	protein serine kinase H1 [Source:MGI Symbol;Acc:MGI:3528383]	0.000857874	726.193	712.253	694.565	711.003	573.309	508.759	536.3	539.456	1.318	0.398351	171.547
ENSMUSG00000042901	Aida	axin interactor, dorsalization associated [Source:MGI Symbol;Acc:MGI:1919737]	0.000696609	862.434	816.305	764.266	814.335	615.131	635.635	602.811	617.859	1.31799	0.398344	196.476
ENSMUSG00000025060	Slk	STE20-like kinase [Source:MGI Symbol;Acc:MGI:103241]	0.00668742	3582.12	3347.12	2468.88	3132.71	2124.21	2345.32	2662.14	2377.22	1.3178	0.398135	755.489
ENSMUSG00000037386	Rims2	regulating synaptic membrane exocytosis 2 [Source:MGI Symbol;Acc:MGI:2152972]	0.0211706	485.842	483.339	366.848	445.343	318.892	295.206	399.91	338.003	1.31757	0.397881	107.34
ENSMUSG00000037822	Smim14	small integral membrane protein 14 [Source:MGI Symbol;Acc:MGI:1915802]	0.000903308	908.705	829.731	863.314	867.25	630.814	713.519	631.436	658.59	1.31683	0.397068	208.66
ENSMUSG00000041268	Dmxl2	Dmx-like 2 [Source:MGI Symbol;Acc:MGI:2444630]	0.0446115	326.465	355.12	261.685	314.423	200.397	217.322	298.88	238.866	1.31632	0.396505	75.557
ENSMUSG00000035944	Ttc38	tetratricopeptide repeat domain 38 [Source:MGI Symbol;Acc:MGI:2146198]	0.0373197	170.945	195.349	154.076	173.457	135.921	133.157	126.287	131.788	1.31617	0.396351	41.6681
ENSMUSG00000025572	Tmc6	transmembrane channel-like gene family 6 [Source:MGI Symbol;Acc:MGI:1098686]	0.00244016	589.951	559.196	539.266	562.804	412.992	412.032	458.002	427.675	1.31596	0.396118	135.129
ENSMUSG00000000085	Scmh1	sex comb on midleg homolog 1 [Source:MGI Symbol;Acc:MGI:1352762]	0.00793825	437.001	394.726	391.304	407.677	294.496	291.438	343.501	309.812	1.31589	0.396036	97.8655
ENSMUSG00000047213	Ythdf3	YTH N6-methyladenosine RNA binding protein 3 [Source:MGI Symbol;Acc:MGI:1918850]	0.00449306	3538.42	3349.8	2571.6	3153.28	2091.1	2509.88	2588.89	2396.62	1.31572	0.395849	756.654
ENSMUSG00000061374	Fiz1	Flt3 interacting zinc finger protein 1 [Source:MGI Symbol;Acc:MGI:1344336]	0.000754035	812.308	863.296	786.277	820.627	599.448	624.329	647.433	623.737	1.31566	0.395789	196.89
ENSMUSG00000018809	Smyd4	SET and MYND domain containing 4 [Source:MGI Symbol;Acc:MGI:2442796]	0.0122046	309.114	310.142	295.924	305.06	230.021	212.297	253.416	231.911	1.31542	0.395519	73.1485
ENSMUSG00000056666	Retsat	retinol saturase (all trans retinol 13,14 reductase) [Source:MGI Symbol;Acc:MGI:1914692]	0.0106812	293.69	299.401	314.266	302.453	256.159	219.834	213.846	229.947	1.31532	0.395409	72.5059
ENSMUSG00000026070	Il18r1	interleukin 18 receptor 1 [Source:MGI Symbol;Acc:MGI:105383]	0.00328693	972.327	1068.04	802.173	947.515	698.775	762.511	700.473	720.586	1.31492	0.394977	226.928
ENSMUSG00000055633	Zfp580	zinc finger protein 580 [Source:MGI Symbol;Acc:MGI:1916242]	0.0238984	260.273	253.753	299.592	271.206	198.654	237.421	182.696	206.257	1.31489	0.394945	64.9489
ENSMUSG00000037373	Ctbp1	C-terminal binding protein 1 [Source:MGI Symbol;Acc:MGI:1201685]	3.12219e-05	4238.91	4294.33	4657.74	4396.99	3445.08	3248.52	3339.88	3344.49	1.3147	0.394729	1052.5
ENSMUSG00000035769	Xylb	xylulokinase homolog (H, influenzae) [Source:MGI Symbol;Acc:MGI:2142985]	0.00730538	350.886	328.267	319.157	332.77	252.674	257.52	249.207	253.134	1.3146	0.394627	79.6365
ENSMUSG00000051339	2900026A02Rik	RIKEN cDNA 2900026A02 gene [Source:MGI Symbol;Acc:MGI:1920194]	0.00182507	4084.67	3590.13	3381.11	3685.31	2481.44	2708.36	3220.32	2803.37	1.3146	0.39462	881.932
ENSMUSG00000056260	Lrif1	ligand dependent nuclear receptor interacting factor 1 [Source:MGI Symbol;Acc:MGI:2445214]	0.0142911	600.234	569.937	429.212	533.127	365.942	407.008	444.531	405.827	1.31368	0.393616	127.3
ENSMUSG00000031851	Ntpcr	nucleoside-triphosphatase, cancer-related [Source:MGI Symbol;Acc:MGI:1913816]	0.0305251	222.999	204.748	245.788	224.511	191.684	177.124	143.967	170.925	1.31351	0.393426	53.5865
ENSMUSG00000071537	Klrg2	killer cell lectin-like receptor subfamily G, member 2 [Source:MGI Symbol;Acc:MGI:1921503]	0.0103193	336.105	349.749	333.831	339.895	245.704	246.214	284.567	258.829	1.31321	0.393093	81.0666
ENSMUSG00000042377	Fam83g	family with sequence similarity 83, member G [Source:MGI Symbol;Acc:MGI:1916890]	0.00272668	770.535	821.676	663.994	752.068	575.052	540.164	603.653	572.956	1.31261	0.392438	179.112
ENSMUSG00000031393	Mecp2	methyl CpG binding protein 2 [Source:MGI Symbol;Acc:MGI:99918]	0.00540808	1016.67	1008.3	829.075	951.348	622.101	744.924	807.396	724.807	1.31255	0.392375	226.54
ENSMUSG00000028282	Casp8ap2	caspase 8 associated protein 2 [Source:MGI Symbol;Acc:MGI:1349399]	0.0133523	941.48	798.851	708.016	816.116	521.032	615.536	729.098	621.889	1.31232	0.392117	194.227
ENSMUSG00000035765	Dym	dymeclin [Source:MGI Symbol;Acc:MGI:1918480]	0.00389458	539.182	654.521	629.755	607.819	496.636	448.462	444.531	463.21	1.31219	0.391977	144.61
ENSMUSG00000024143	Rhoq	ras homolog family member Q [Source:MGI Symbol;Acc:MGI:1931553]	0.00556473	1454.31	1080.8	1200.81	1245.31	845.152	976.064	1027.14	949.451	1.31161	0.391338	295.858
ENSMUSG00000034744	Nagk	N-acetylglucosamine kinase [Source:MGI Symbol;Acc:MGI:1860418]	0.01571	483.914	437.69	618.749	513.451	425.19	390.677	358.656	391.508	1.31147	0.391187	121.944
ENSMUSG00000000538	Tom1l2	target of myb1-like 2 (chicken) [Source:MGI Symbol;Acc:MGI:2443306]	0.00125423	1279.51	1335.22	1208.15	1274.3	883.489	944.659	1086.91	971.687	1.31143	0.391137	302.609
ENSMUSG00000026482	Rgl1	ral guanine nucleotide dissociation stimulator,-like 1 [Source:MGI Symbol;Acc:MGI:107484]	0.0211647	242.279	214.817	216.44	224.512	177.743	168.33	167.541	171.205	1.31136	0.391068	53.307
ENSMUSG00000042302	Ehbp1	EH domain binding protein 1 [Source:MGI Symbol;Acc:MGI:2667252]	0.00585234	433.145	467.899	386.413	429.152	345.031	322.842	314.034	327.303	1.31118	0.390864	101.85
ENSMUSG00000068566	Myadm	myeloid-associated differentiation marker [Source:MGI Symbol;Acc:MGI:1355332]	0.000364301	2241.56	2078.36	2152.17	2157.36	1507.33	1631.8	1799.17	1646.1	1.31059	0.390215	511.261
ENSMUSG00000033658	Ddx19b	DEAD (Asp-Glu-Ala-Asp) box polypeptide 19b [Source:MGI Symbol;Acc:MGI:2148251]	0.0107285	575.813	654.521	456.114	562.149	426.932	422.082	437.796	428.937	1.31056	0.390188	133.213
ENSMUSG00000074212	Dnajb14	DnaJ heat shock protein family (Hsp40) member B14 [Source:MGI Symbol;Acc:MGI:1917854]	0.00109276	999.961	955.936	873.097	942.998	674.379	732.362	753.514	720.085	1.30956	0.389088	222.913
ENSMUSG00000017466	Timp2	tissue inhibitor of metalloproteinase 2 [Source:MGI Symbol;Acc:MGI:98753]	0.00120858	6752.95	5473.81	7305.16	6510.64	5144.1	4931.83	4841.85	4972.59	1.3093	0.388801	1538.05
ENSMUSG00000029016	Clcn6	chloride channel, voltage-sensitive 6 [Source:MGI Symbol;Acc:MGI:1347049]	0.014543	447.283	441.046	381.521	423.284	327.605	273.851	368.759	323.405	1.30884	0.388283	99.8788
ENSMUSG00000030123	Plxnd1	plexin D1 [Source:MGI Symbol;Acc:MGI:2154244]	0.000889619	1477.45	1333.21	1451.49	1420.72	982.816	1096.66	1177	1085.49	1.30882	0.388272	335.226
ENSMUSG00000097006	9530082P21Rik	RIKEN cDNA 9530082P21 gene [Source:MGI Symbol;Acc:MGI:3603340]	0.0193809	302.045	271.878	346.059	306.661	252.674	237.421	213.005	234.367	1.30847	0.387876	72.2941
ENSMUSG00000018189	Uchl5	ubiquitin carboxyl-terminal esterase L5 [Source:MGI Symbol;Acc:MGI:1914848]	0.0056127	635.579	749.175	677.445	687.4	566.339	562.776	447.057	525.391	1.30836	0.387759	162.009
ENSMUSG00000017929	B4galt5	UDP-Gal:betaGlcNAc beta 1,4-galactosyltransferase, polypeptide 5 [Source:MGI Symbol;Acc:MGI:1927169]	0.0104885	650.36	478.639	558.831	562.61	402.536	449.718	437.796	430.017	1.30834	0.387743	132.593
ENSMUSG00000046556	Zfp319	zinc finger protein 319 [Source:MGI Symbol;Acc:MGI:1890618]	0.00252566	550.75	518.918	530.706	533.458	425.19	386.908	411.696	407.932	1.30771	0.387047	125.526
ENSMUSG00000025235	Bbs4	Bardet-Biedl syndrome 4 (human) [Source:MGI Symbol;Acc:MGI:2143311]	0.0385741	183.155	214.146	173.641	190.314	151.605	157.025	127.971	145.533	1.3077	0.387031	44.7805
ENSMUSG00000039349	C130074G19Rik	RIKEN cDNA C130074G19 gene [Source:MGI Symbol;Acc:MGI:2444831]	0.0215169	325.18	399.426	309.375	344.66	299.724	268.826	222.266	263.605	1.30749	0.386796	81.055
ENSMUSG00000018599	Mief2	mitochondrial elongation factor 2 [Source:MGI Symbol;Acc:MGI:2144199]	0.0147286	288.549	285.304	303.261	292.371	209.11	243.702	218.056	223.623	1.30743	0.386736	68.7487
ENSMUSG00000038582	Pptc7	PTC7 protein phosphatase homolog [Source:MGI Symbol;Acc:MGI:2444593]	0.016681	700.487	702.183	550.271	650.981	409.507	508.759	575.87	498.045	1.30707	0.386337	152.935
ENSMUSG00000053646	Plxnb1	plexin B1 [Source:MGI Symbol;Acc:MGI:2154238]	0.017292	2220.35	1753.44	1656.93	1876.91	1226.78	1293.88	1789.07	1436.58	1.30651	0.385723	440.332
ENSMUSG00000062127	Cttnbp2nl	CTTNBP2 N-terminal like [Source:MGI Symbol;Acc:MGI:1933137]	0.00408739	3028.8	3015.49	2247.55	2763.95	2017.91	2018.71	2310.21	2115.61	1.30646	0.385658	648.34
ENSMUSG00000052397	Ezr	ezrin [Source:MGI Symbol;Acc:MGI:98931]	0.000808133	8599.92	8634.98	7072.82	8102.57	6783.87	5837.54	5986.02	6202.48	1.30634	0.385536	1900.1
ENSMUSG00000015597	Zfp318	zinc finger protein 318 [Source:MGI Symbol;Acc:MGI:1889348]	0.0123261	743.544	622.298	575.951	647.264	421.705	510.016	554.822	495.514	1.30625	0.385429	151.75
ENSMUSG00000038740	Mvb12b	multivesicular body subunit 12B [Source:MGI Symbol;Acc:MGI:1919793]	0.00929405	1021.17	868.667	789.945	893.26	643.012	614.28	794.768	684.02	1.3059	0.385042	209.24
ENSMUSG00000035248	Tut7	terminal uridylyl transferase 7 [Source:MGI Symbol;Acc:MGI:2387179]	0.0226637	879.786	814.291	560.054	751.377	521.032	575.338	629.752	575.374	1.30589	0.385037	176.003
ENSMUSG00000032410	Xrn1	5-3 exoribonuclease 1 [Source:MGI Symbol;Acc:MGI:891964]	0.0175786	728.763	705.54	527.038	653.78	439.13	488.66	574.186	500.659	1.30584	0.384978	153.121
ENSMUSG00000038280	Ostm1	osteopetrosis associated transmembrane protein 1 [Source:MGI Symbol;Acc:MGI:2655574]	0.00901335	496.767	448.431	562.5	502.566	407.764	401.983	345.185	384.977	1.30544	0.384539	117.589
ENSMUSG00000027746	Ufm1	ubiquitin-fold modifier 1 [Source:MGI Symbol;Acc:MGI:1915140]	0.000779401	999.318	1046.56	973.369	1006.42	806.815	797.685	708.892	771.131	1.30512	0.38418	235.286
ENSMUSG00000009378	Slc16a12	solute carrier family 16 (monocarboxylic acid transporters), member 12 [Source:MGI Symbol;Acc:MGI:2147716]	0.0234979	253.203	253.081	291.032	265.772	219.565	180.892	210.479	203.645	1.30507	0.384132	62.127
ENSMUSG00000018398	sept-08	septin 8 [Source:MGI Symbol;Acc:MGI:894310]	0.000707657	2307.75	2359.63	1947.96	2205.11	1779.18	1610.44	1680.46	1690.03	1.30478	0.383807	515.087
ENSMUSG00000030615	Tmem126a	transmembrane protein 126A [Source:MGI Symbol;Acc:MGI:1913521]	0.0275304	250.633	296.716	311.82	286.39	205.625	249.983	202.901	219.503	1.30472	0.383739	66.8868
ENSMUSG00000025474	Tubgcp2	tubulin, gamma complex associated protein 2 [Source:MGI Symbol;Acc:MGI:1921487]	0.000959631	1184.4	1065.36	1010.05	1086.6	876.518	811.503	810.764	832.928	1.30456	0.383563	253.676
ENSMUSG00000034940	Synrg	synergin, gamma [Source:MGI Symbol;Acc:MGI:1354742]	0.00583688	1263.45	1137.19	1034.51	1145.05	839.924	773.817	1019.56	877.767	1.3045	0.383499	267.282
ENSMUSG00000053617	Sh3pxd2a	SH3 and PX domains 2A [Source:MGI Symbol;Acc:MGI:1298393]	0.000958154	4193.28	3933.17	3472.82	3866.42	2789.87	2815.14	3286.84	2963.95	1.30448	0.38348	902.476
ENSMUSG00000058761	Rnf169	ring finger protein 169 [Source:MGI Symbol;Acc:MGI:1920257]	0.0364869	269.27	287.989	237.228	264.829	177.743	192.198	239.104	203.015	1.30448	0.383474	61.8139
ENSMUSG00000042050	Wdr60	WD repeat domain 60 [Source:MGI Symbol;Acc:MGI:2445085]	0.00674636	417.079	440.375	399.864	419.106	327.605	296.462	340.134	321.4	1.304	0.382943	97.7055
ENSMUSG00000019066	Rab3d	RAB3D, member RAS oncogene family [Source:MGI Symbol;Acc:MGI:97844]	0.0123244	352.171	328.267	377.853	352.764	303.209	247.471	260.994	270.558	1.30384	0.382766	82.2061
ENSMUSG00000034574	Daam1	dishevelled associated activator of morphogenesis 1 [Source:MGI Symbol;Acc:MGI:1914596]	0.00426464	907.42	840.472	747.146	831.679	608.161	595.437	710.576	638.058	1.30345	0.38234	193.621
ENSMUSG00000002031	Ift46	intraflagellar transport 46 [Source:MGI Symbol;Acc:MGI:1923818]	0.00181804	783.388	923.042	870.651	859.027	683.092	672.065	622.175	659.111	1.30331	0.382184	199.917
ENSMUSG00000060279	Ap2a1	adaptor-related protein complex 2, alpha 1 subunit [Source:MGI Symbol;Acc:MGI:101921]	0.000406918	1526.29	1550.71	1543.21	1540.07	1238.98	1075.3	1230.88	1181.72	1.30324	0.382107	358.349
ENSMUSG00000006476	Nsmf	NMDA receptor synaptonuclear signaling and neuronal migration factor [Source:MGI Symbol;Acc:MGI:1861755]	0.000497897	1073.87	1033.14	978.26	1028.42	808.558	782.61	776.245	789.138	1.30322	0.382081	239.283
ENSMUSG00000005897	Nr2c1	nuclear receptor subfamily 2, group C, member 1 [Source:MGI Symbol;Acc:MGI:1352465]	0.00399356	706.913	598.803	597.961	634.559	465.269	491.173	504.307	486.916	1.30322	0.382081	147.643
ENSMUSG00000041939	Mvk	mevalonate kinase [Source:MGI Symbol;Acc:MGI:107624]	0.0279956	468.491	471.255	635.869	525.205	489.665	366.809	352.762	403.079	1.30298	0.381818	122.126
ENSMUSG00000024787	Snx15	sorting nexin 15 [Source:MGI Symbol;Acc:MGI:1916274]	0.010079	400.37	386.671	346.059	377.7	327.605	270.082	271.938	289.875	1.30297	0.381809	87.8248
ENSMUSG00000039234	Sec24d	Sec24 related gene family, member D (S, cerevisiae) [Source:MGI Symbol;Acc:MGI:1916858]	0.0138901	708.199	546.441	522.146	592.262	414.734	459.768	489.153	454.552	1.30296	0.381792	137.71
ENSMUSG00000070639	Lrrc8b	leucine rich repeat containing 8 family, member B [Source:MGI Symbol;Acc:MGI:2141353]	0.00716924	2723.54	2220	1993.2	2312.25	1524.76	1842.84	1956.61	1774.74	1.30287	0.381693	537.514
ENSMUSG00000063605	Ccdc102a	coiled-coil domain containing 102A [Source:MGI Symbol;Acc:MGI:2686927]	0.0035005	581.597	528.987	562.5	557.695	412.992	418.313	452.95	428.085	1.30277	0.381577	129.609
ENSMUSG00000036943	Rab8b	RAB8B, member RAS oncogene family [Source:MGI Symbol;Acc:MGI:2442982]	0.0105135	395.229	378.615	361.956	378.6	261.387	298.975	311.509	290.623	1.30272	0.381524	87.9766
ENSMUSG00000021171	Esyt2	extended synaptotagmin-like protein 2 [Source:MGI Symbol;Acc:MGI:1261845]	0.00394092	1666.39	1734.65	1478.4	1626.48	1146.62	1139.37	1459.88	1248.62	1.30262	0.381413	377.854
ENSMUSG00000069833	Ahnak	AHNAK nucleoprotein (desmoyokin) [Source:MGI Symbol;Acc:MGI:1316648]	0.0178421	10855.6	12648.7	10391.6	11298.6	7414.68	7280.91	11338.1	8677.89	1.302	0.380732	2620.74
ENSMUSG00000022620	Arsa	arylsulfatase A [Source:MGI Symbol;Acc:MGI:88077]	0.01869	521.831	479.982	553.94	518.584	494.893	374.346	325.821	398.354	1.30182	0.380529	120.231
ENSMUSG00000016028	Celsr1	cadherin, EGF LAG seven-pass G-type receptor 1 [Source:MGI Symbol;Acc:MGI:1100883]	0.013781	1220.39	940.496	1087.09	1082.66	747.567	744.924	1002.72	831.737	1.30168	0.380379	250.922
ENSMUSG00000032175	Tyk2	tyrosine kinase 2 [Source:MGI Symbol;Acc:MGI:1929470]	0.00302351	523.759	564.566	542.934	543.753	430.418	396.958	426.009	417.795	1.30148	0.380157	125.958
ENSMUSG00000062115	Rai1	retinoic acid induced 1 [Source:MGI Symbol;Acc:MGI:103291]	0.01707	3744.07	3216.89	2399.18	3120.05	2152.09	2262.41	2780.84	2398.45	1.30086	0.379467	721.599
ENSMUSG00000061533	Cep128	centrosomal protein 128 [Source:MGI Symbol;Acc:MGI:1922466]	0.0259141	407.439	377.944	331.386	372.256	259.645	258.776	340.134	286.185	1.30075	0.379348	86.0713
ENSMUSG00000059423	Zfp933	zinc finger protein 933 [Source:MGI Symbol;Acc:MGI:1922865]	0.0483543	192.152	183.266	157.744	177.721	130.694	131.901	147.335	136.643	1.30062	0.379199	41.0776
ENSMUSG00000036820	Amdhd2	amidohydrolase domain containing 2 [Source:MGI Symbol;Acc:MGI:2443978]	0.00600951	652.288	673.989	766.711	697.663	564.596	579.106	465.579	536.427	1.30057	0.379147	161.236
ENSMUSG00000040389	Wdr47	WD repeat domain 47 [Source:MGI Symbol;Acc:MGI:2139593]	0.00818121	413.223	446.417	431.657	430.432	324.12	307.768	361.182	331.023	1.30031	0.378854	99.4091
ENSMUSG00000022090	Pdlim2	PDZ and LIM domain 2 [Source:MGI Symbol;Acc:MGI:2384850]	0.0330432	351.529	251.739	291.032	298.1	256.159	206.016	225.633	229.27	1.30022	0.378751	68.8304
ENSMUSG00000054008	Ndst1	N-deacetylase/N-sulfotransferase (heparan glucosaminyl) 1 [Source:MGI Symbol;Acc:MGI:104719]	0.00940178	3230.59	2532.16	2443.2	2735.32	1861.08	1970.97	2481.97	2104.67	1.29964	0.378114	630.647
ENSMUSG00000022377	Asap1	ArfGAP with SH3 domain, ankyrin repeat and PH domain1 [Source:MGI Symbol;Acc:MGI:1342335]	0.00184199	4708.04	4114.42	3557.2	4126.55	3030.35	3119.13	3376.08	3175.19	1.29963	0.378096	951.366
ENSMUSG00000034714	Ttyh2	tweety family member 2 [Source:MGI Symbol;Acc:MGI:2157091]	0.0357234	324.538	271.207	368.07	321.271	219.565	283.9	238.262	247.242	1.29942	0.377866	74.029
ENSMUSG00000024165	Jpt2	Jupiter microtubule associated homolog 2 [Source:MGI Symbol;Acc:MGI:1196260]	0.000246653	4153.44	4111.73	3591.44	3952.2	3187.18	2934.47	3006.48	3042.71	1.29891	0.3773	909.492
ENSMUSG00000040209	Zfp704	zinc finger protein 704 [Source:MGI Symbol;Acc:MGI:2180715]	0.0231484	1999.28	1595.02	1736.41	1776.9	1083.89	1276.3	1746.13	1368.77	1.29817	0.376484	408.132
ENSMUSG00000003119	Cdk12	cyclin-dependent kinase 12 [Source:MGI Symbol;Acc:MGI:1098802]	0.0258114	1622.05	1772.24	1209.37	1534.55	1049.03	1041.39	1457.36	1182.59	1.29762	0.375867	351.962
ENSMUSG00000006471	Ndor1	NADPH dependent diflavin oxidoreductase 1 [Source:MGI Symbol;Acc:MGI:1926047]	0.0129635	943.408	872.023	684.782	833.404	557.626	674.577	694.58	642.261	1.29761	0.375857	191.143
ENSMUSG00000020883	Fbxl20	F-box and leucine-rich repeat protein 20 [Source:MGI Symbol;Acc:MGI:1919444]	0.00383009	1490.3	1204.32	1208.15	1300.92	1087.37	906.974	1013.67	1002.67	1.29746	0.37569	298.254
ENSMUSG00000068267	Cenpb	centromere protein B [Source:MGI Symbol;Acc:MGI:88376]	0.000529902	2927.91	2858.41	2929.89	2905.4	2321.12	2415.67	1981.87	2239.55	1.29731	0.375529	665.852
ENSMUSG00000021114	Atp6v1d	ATPase, H+ transporting, lysosomal V1 subunit D [Source:MGI Symbol;Acc:MGI:1921084]	0.00135498	1352.78	1335.89	1491.85	1393.51	1171.01	1084.1	967.36	1074.16	1.2973	0.375513	319.348
ENSMUSG00000040105	Plpp6	phospholipid phosphatase 6 [Source:MGI Symbol;Acc:MGI:1921661]	0.00262209	611.159	585.377	628.532	608.356	480.952	484.892	441.163	469.002	1.29713	0.37532	139.353
ENSMUSG00000037993	Dhx38	DEAH (Asp-Glu-Ala-His) box polypeptide 38 [Source:MGI Symbol;Acc:MGI:1927617]	0.00111005	2347.59	2475.77	2031.11	2284.82	1735.61	1666.97	1883.36	1761.98	1.29674	0.374884	522.843
ENSMUSG00000035790	Cep19	centrosomal protein 19 [Source:MGI Symbol;Acc:MGI:1914244]	0.00290987	611.801	641.095	649.32	634.072	512.319	508.759	446.215	489.098	1.29641	0.374524	144.974
ENSMUSG00000056515	Rab31	RAB31, member RAS oncogene family [Source:MGI Symbol;Acc:MGI:1914603]	0.00250025	1791.06	1447.33	1401.36	1546.58	1216.32	1200.92	1161.84	1193.03	1.29635	0.374455	353.554
ENSMUSG00000036473	Tbc1d24	TBC1 domain family, member 24 [Source:MGI Symbol;Acc:MGI:2443456]	0.0124364	510.263	524.288	418.206	484.252	381.625	334.148	404.961	373.578	1.29625	0.374349	110.674
ENSMUSG00000026427	Eif2d	eukaryotic translation initiation factor 2D [Source:MGI Symbol;Acc:MGI:109342]	0.00637573	918.345	1164.71	1184.92	1089.32	925.311	824.065	772.878	840.751	1.29566	0.373683	248.574
ENSMUSG00000024197	Plin3	perilipin 3 [Source:MGI Symbol;Acc:MGI:1914155]	0.00208059	1737.08	1535.27	1797.55	1689.97	1460.28	1272.53	1180.37	1304.39	1.2956	0.373619	385.576
ENSMUSG00000027952	Pmvk	phosphomevalonate kinase [Source:MGI Symbol;Acc:MGI:1915853]	0.0154294	626.582	686.072	747.146	686.6	646.498	442.181	501.781	530.153	1.2951	0.373061	156.447
ENSMUSG00000051236	Msrb3	methionine sulfoxide reductase B3 [Source:MGI Symbol;Acc:MGI:2443538]	0.0034661	1184.4	1113.02	1018.61	1105.35	930.538	739.9	890.746	853.728	1.29473	0.372649	251.617
ENSMUSG00000032040	Dcps	decapping enzyme, scavenger [Source:MGI Symbol;Acc:MGI:1916555]	0.0251431	311.042	345.05	419.429	358.507	273.585	270.082	287.093	276.92	1.29462	0.372531	81.5868
ENSMUSG00000028466	Creb3	cAMP responsive element binding protein 3 [Source:MGI Symbol;Acc:MGI:99946]	0.0131959	394.586	417.551	497.69	436.609	332.833	339.173	340.134	337.38	1.29412	0.371968	99.2291
ENSMUSG00000063235	Ptpmt1	protein tyrosine phosphatase, mitochondrial 1 [Source:MGI Symbol;Acc:MGI:1913711]	0.0412508	248.062	294.702	336.277	293.014	226.536	257.52	195.324	226.46	1.29389	0.371712	66.5538
ENSMUSG00000048763	Hoxb3	homeobox B3 [Source:MGI Symbol;Acc:MGI:96184]	0.0414303	336.748	282.619	245.788	288.385	212.595	200.991	255.1	222.895	1.29381	0.371628	65.4893
ENSMUSG00000021728	Emb	embigin [Source:MGI Symbol;Acc:MGI:95321]	0.0061518	852.152	727.022	929.347	836.174	609.903	695.933	633.12	646.319	1.29375	0.371557	189.855
ENSMUSG00000033955	Tnks1bp1	tankyrase 1 binding protein 1 [Source:MGI Symbol;Acc:MGI:2446193]	0.00211694	4742.1	4279.56	3690.49	4237.38	3269.08	3009.85	3546.99	3275.31	1.29374	0.371544	962.078
ENSMUSG00000030272	Camk1	calcium/calmodulin-dependent protein kinase I [Source:MGI Symbol;Acc:MGI:1098535]	0.0117911	629.153	609.544	793.613	677.437	576.794	478.611	516.094	523.833	1.29323	0.370979	153.604
ENSMUSG00000022555	Dgat1	diacylglycerol O-acyltransferase 1 [Source:MGI Symbol;Acc:MGI:1333825]	0.00427478	607.945	593.432	686.005	629.128	519.289	469.817	470.63	486.579	1.29296	0.370678	142.549
ENSMUSG00000021493	Pdlim7	PDZ and LIM domain 7 [Source:MGI Symbol;Acc:MGI:1914649]	0.00254957	4190.71	4138.59	3716.17	4015.15	3636.77	2805.09	2875.98	3105.94	1.29273	0.370423	909.209
ENSMUSG00000026565	Pou2f1	POU domain, class 2, transcription factor 1 [Source:MGI Symbol;Acc:MGI:101898]	0.0400305	825.161	673.989	525.815	674.988	435.645	518.809	612.072	522.175	1.29265	0.370327	152.813
ENSMUSG00000007777	0610009B22Rik	RIKEN cDNA 0610009B22 gene [Source:MGI Symbol;Acc:MGI:1913300]	0.0355111	269.912	230.928	286.141	262.327	191.684	228.628	188.589	202.967	1.29246	0.370124	59.3604
ENSMUSG00000037703	Lzts3	leucine zipper, putative tumor suppressor family member 3 [Source:MGI Symbol;Acc:MGI:2656976]	0.0143236	501.908	605.516	519.701	542.375	446.101	355.504	458.002	419.869	1.29177	0.369352	122.506
ENSMUSG00000038486	Sv2a	synaptic vesicle glycoprotein 2 a [Source:MGI Symbol;Acc:MGI:1927139]	0.0323193	293.048	260.466	286.141	279.885	264.872	185.917	199.534	216.774	1.29113	0.368639	63.1104
ENSMUSG00000024293	Esco1	establishment of sister chromatid cohesion N-acetyltransferase 1 [Source:MGI Symbol;Acc:MGI:1925055]	0.0115182	619.513	610.886	472.01	567.47	421.705	437.156	459.685	439.515	1.29113	0.36863	127.954
ENSMUSG00000008855	Hdac5	histone deacetylase 5 [Source:MGI Symbol;Acc:MGI:1333784]	0.00305564	1300.72	1093.55	1400.13	1264.8	986.301	981.089	971.57	979.653	1.29107	0.368569	285.15
ENSMUSG00000019467	Arhgef25	Rho guanine nucleotide exchange factor (GEF) 25 [Source:MGI Symbol;Acc:MGI:1277173]	0.0054387	703.057	747.161	599.184	683.134	507.091	531.371	548.928	529.13	1.29105	0.368546	154.004
ENSMUSG00000038127	Ccdc50	coiled-coil domain containing 50 [Source:MGI Symbol;Acc:MGI:1914751]	0.00291428	4174.64	3870.07	3145.11	3729.94	2695.77	2930.71	3041	2889.16	1.29101	0.368502	840.78
ENSMUSG00000064127	Med14	mediator complex subunit 14 [Source:MGI Symbol;Acc:MGI:1349442]	0.012142	1274.37	1247.95	925.679	1149.33	810.3	874.312	986.724	890.446	1.29074	0.368199	258.889
ENSMUSG00000020109	Dnajb12	DnaJ heat shock protein family (Hsp40) member B12 [Source:MGI Symbol;Acc:MGI:1931881]	0.000282307	1653.53	1648.72	1685.05	1662.44	1352.24	1288.86	1224.14	1288.41	1.2903	0.367702	374.021
ENSMUSG00000033671	Cep350	centrosomal protein 350 [Source:MGI Symbol;Acc:MGI:1921331]	0.0206529	1016.03	1172.1	892.662	1026.93	702.26	712.263	973.254	795.926	1.29023	0.36763	231.003
ENSMUSG00000070462	Tlnrd1	talin rod domain containing 1 [Source:MGI Symbol;Acc:MGI:1891420]	0.00330437	931.84	1055.96	906.113	964.638	677.864	795.172	770.352	747.796	1.28997	0.367343	216.842
ENSMUSG00000030556	Lrrc28	leucine rich repeat containing 28 [Source:MGI Symbol;Acc:MGI:1915689]	0.0451971	185.725	210.118	172.418	189.421	153.347	138.182	149.019	146.849	1.2899	0.367257	42.5714
ENSMUSG00000003623	Crot	carnitine O-octanoyltransferase [Source:MGI Symbol;Acc:MGI:1921364]	0.0113021	480.701	400.097	462.228	447.675	329.348	361.784	350.237	347.123	1.28967	0.367006	100.552
ENSMUSG00000049606	Zfp644	zinc finger protein 644 [Source:MGI Symbol;Acc:MGI:1277212]	0.0170396	1619.47	1305.68	1265.62	1396.93	892.202	1071.54	1286.45	1083.39	1.2894	0.366699	313.534
ENSMUSG00000014355	Anapc1	anaphase promoting complex subunit 1 [Source:MGI Symbol;Acc:MGI:103097]	0.00605315	3060.93	3462.58	2737.91	3087.14	2115.49	2290.05	2778.32	2394.62	1.2892	0.366475	692.522
ENSMUSG00000058444	Map2k5	mitogen-activated protein kinase kinase 5 [Source:MGI Symbol;Acc:MGI:1346345]	0.00464632	485.842	516.232	512.364	504.813	392.081	403.239	379.704	391.674	1.28886	0.366093	113.138
ENSMUSG00000026893	Gca	grancalcin [Source:MGI Symbol;Acc:MGI:1918521]	0.0291723	362.454	303.429	267.799	311.227	226.536	251.239	246.681	241.485	1.2888	0.366033	69.7419
ENSMUSG00000037784	Dzip1l	DAZ interacting protein 1-like [Source:MGI Symbol;Acc:MGI:1919757]	0.00263409	613.729	645.794	656.657	638.727	512.319	481.123	493.362	495.601	1.28879	0.366019	143.125
ENSMUSG00000060671	Atp8b2	ATPase, class I, type 8B, member 2 [Source:MGI Symbol;Acc:MGI:1859660]	0.00134028	1431.82	1335.22	1372.01	1379.68	965.39	1100.43	1145.85	1070.55	1.28876	0.36598	309.13
ENSMUSG00000020232	Hmg20b	high mobility group 20B [Source:MGI Symbol;Acc:MGI:1341190]	0.00183927	2046.84	1664.16	1720.51	1810.5	1432.4	1340.36	1442.2	1404.99	1.28863	0.365834	405.516
ENSMUSG00000022807	Osbpl11	oxysterol binding protein-like 11 [Source:MGI Symbol;Acc:MGI:2146553]	0.00451737	1197.25	1162.03	1006.39	1121.89	785.904	857.982	968.202	870.696	1.2885	0.365688	251.192
ENSMUSG00000030881	Arfip2	ADP-ribosylation factor interacting protein 2 [Source:MGI Symbol;Acc:MGI:1924182]	0.00138809	1214.61	1141.22	1111.55	1155.79	848.637	976.064	866.33	897.011	1.28849	0.365682	258.779
ENSMUSG00000038777	Sema6c	sema domain, transmembrane domain (TM), and cytoplasmic domain, (semaphorin) 6C [Source:MGI Symbol;Acc:MGI:1338032]	0.0473927	565.531	369.217	536.82	490.523	454.814	337.917	349.395	380.708	1.28845	0.365633	109.814
ENSMUSG00000020580	Rock2	Rho-associated coiled-coil containing protein kinase 2 [Source:MGI Symbol;Acc:MGI:107926]	0.0118496	3485.72	3621.68	2558.15	3221.85	2268.84	2398.08	2836.41	2501.11	1.28817	0.365322	720.742
ENSMUSG00000079557	March2	membrane-associated ring finger (C3HC4) 2 [Source:MGI Symbol;Acc:MGI:1925915]	0.0189186	515.404	510.862	643.206	556.491	439.13	484.892	372.126	432.05	1.28803	0.365161	124.441
ENSMUSG00000033444	Specc1l	sperm antigen with calponin homology and coiled-coil domains 1-like [Source:MGI Symbol;Acc:MGI:1921642]	0.010844	1828.98	1461.43	1457.61	1582.67	1075.17	1178.31	1432.94	1228.81	1.28797	0.365102	353.863
ENSMUSG00000032855	Pkd1	polycystin 1, transient receptor poteintial channel interacting [Source:MGI Symbol;Acc:MGI:97603]	0.0393918	1123.99	1314.41	1000.27	1146.23	712.716	798.941	1158.47	890.044	1.28783	0.364942	256.181
ENSMUSG00000032333	Stoml1	stomatin-like 1 [Source:MGI Symbol;Acc:MGI:1916356]	0.0465215	182.512	185.951	206.657	191.707	148.119	149.487	149.019	148.875	1.2877	0.364798	42.8317
ENSMUSG00000038236	Hoxa7	homeobox A7 [Source:MGI Symbol;Acc:MGI:96179]	0.0132301	686.991	518.918	608.967	604.959	440.873	507.503	461.369	469.915	1.28738	0.364436	135.043
ENSMUSG00000019039	Dalrd3	DALR anticodon binding domain containing 3 [Source:MGI Symbol;Acc:MGI:1915039]	0.00739952	474.274	488.038	431.657	464.656	348.516	358.016	376.336	360.956	1.28729	0.364341	103.7
ENSMUSG00000039046	Usp6nl	USP6 N-terminal like [Source:MGI Symbol;Acc:MGI:2138893]	0.00323723	2484.48	2609.36	1979.75	2357.86	1761.75	1842.84	1890.94	1831.84	1.28715	0.364184	526.02
ENSMUSG00000032875	Arhgef17	Rho guanine nucleotide exchange factor (GEF) 17 [Source:MGI Symbol;Acc:MGI:2673002]	0.00176682	3783.27	3355.85	3183.01	3440.71	2535.46	2506.11	2978.7	2673.42	1.28701	0.36402	767.29
ENSMUSG00000028073	Pear1	platelet endothelial aggregation receptor 1 [Source:MGI Symbol;Acc:MGI:1920432]	0.000665968	2174.08	1942.08	1867.25	1994.47	1571.81	1497.39	1581.12	1550.1	1.28667	0.363642	444.368
ENSMUSG00000097119	B230354K17Rik	RIKEN cDNA B230354K17 gene [Source:MGI Symbol;Acc:MGI:2443272]	0.00904835	693.418	760.587	640.76	698.255	480.952	540.164	607.021	542.712	1.2866	0.363566	155.542
ENSMUSG00000061981	Flot2	flotillin 2 [Source:MGI Symbol;Acc:MGI:103309]	0.00013045	2487.69	2499.26	2375.95	2454.3	1859.33	1934.54	1929.67	1907.85	1.28642	0.363366	546.453
ENSMUSG00000027894	Slc6a17	solute carrier family 6 (neurotransmitter transporter), member 17 [Source:MGI Symbol;Acc:MGI:2442535]	0.0177765	361.811	469.912	414.538	415.42	332.833	307.768	328.347	322.983	1.2862	0.363116	92.4378
ENSMUSG00000030279	C2cd5	C2 calcium-dependent domain containing 5 [Source:MGI Symbol;Acc:MGI:1921991]	0.0187458	316.826	353.106	305.706	325.213	252.674	237.421	268.571	252.889	1.28599	0.36288	72.3238
ENSMUSG00000041354	Rgl2	ral guanine nucleotide dissociation stimulator-like 2 [Source:MGI Symbol;Acc:MGI:107483]	0.00160775	980.039	906.931	895.108	927.359	691.805	719.8	751.83	721.145	1.28595	0.362839	206.214
ENSMUSG00000021709	Erbin	Erbb2 interacting protein [Source:MGI Symbol;Acc:MGI:1890169]	0.0164312	2821.87	2377.09	2010.32	2403.09	1543.93	1938.31	2124.15	1868.8	1.2859	0.362783	534.297
ENSMUSG00000042744	Hectd4	HECT domain E3 ubiquitin protein ligase 4 [Source:MGI Symbol;Acc:MGI:3647820]	0.0418592	1852.76	2033.38	1683.83	1856.65	1122.22	1267.5	1943.98	1444.57	1.28527	0.362067	412.086
ENSMUSG00000036572	Upf3b	UPF3 regulator of nonsense transcripts homolog B (yeast) [Source:MGI Symbol;Acc:MGI:1915384]	0.00957525	590.594	551.14	530.706	557.48	378.14	458.512	464.737	433.796	1.28512	0.361903	123.684
ENSMUSG00000032860	P2ry2	purinergic receptor P2Y, G-protein coupled 2 [Source:MGI Symbol;Acc:MGI:105107]	0.0245127	302.045	311.485	262.907	292.146	217.823	251.239	213.005	227.355	1.28497	0.361738	64.7902
ENSMUSG00000021470	Ercc6l2	excision repair cross-complementing rodent repair deficiency, complementation group 6 like 2 [Source:MGI Symbol;Acc:MGI:1923501]	0.0103916	588.023	582.691	525.815	565.51	379.883	473.586	467.263	440.244	1.28454	0.361249	125.266
ENSMUSG00000038507	Parp12	poly (ADP-ribose) polymerase family, member 12 [Source:MGI Symbol;Acc:MGI:2143990]	0.00622276	609.873	533.015	557.608	566.832	421.705	471.074	431.06	441.28	1.28452	0.361229	125.553
ENSMUSG00000096188	Cmtm4	CKLF-like MARVEL transmembrane domain containing 4 [Source:MGI Symbol;Acc:MGI:2142888]	0.00461499	3514.64	3083.97	2823.5	3140.71	2136.4	2460.89	2737.91	2445.07	1.28451	0.361215	695.639
ENSMUSG00000027624	Epb41l1	erythrocyte membrane protein band 4,1 like 1 [Source:MGI Symbol;Acc:MGI:103010]	0.00112358	2208.14	1925.3	1868.48	2000.64	1646.74	1513.72	1513.76	1558.07	1.28405	0.360698	442.566
ENSMUSG00000018931	Natd1	N-acetyltransferase domain containing 1 [Source:MGI Symbol;Acc:MGI:1344388]	0.012262	771.821	606.858	825.407	734.695	583.765	571.569	561.557	572.297	1.28377	0.360382	162.398
ENSMUSG00000019841	Rev3l	REV3 like, DNA directed polymerase zeta catalytic subunit [Source:MGI Symbol;Acc:MGI:1337131]	0.023499	1287.22	1197.61	1047.96	1177.6	707.488	954.709	1090.28	917.492	1.2835	0.360078	260.105
ENSMUSG00000036748	Cuedc2	CUE domain containing 2 [Source:MGI Symbol;Acc:MGI:1914366]	0.00481567	1462.67	1600.39	1914.94	1659.33	1367.93	1298.91	1213.2	1293.34	1.28298	0.359497	365.989
ENSMUSG00000006445	Epha2	Eph receptor A2 [Source:MGI Symbol;Acc:MGI:95278]	0.025256	1891.96	2882.58	2215.76	2330.1	1864.56	1530.05	2054.27	1816.29	1.28289	0.359393	513.804
ENSMUSG00000045975	C2cd2	C2 calcium-dependent domain containing 2 [Source:MGI Symbol;Acc:MGI:1891883]	0.0104298	490.341	412.852	469.565	457.586	357.229	366.809	346.027	356.688	1.28287	0.359378	100.897
ENSMUSG00000059149	Mfsd4a	major facilitator superfamily domain containing 4A [Source:MGI Symbol;Acc:MGI:2442786]	0.035579	386.874	424.935	349.728	387.179	264.872	278.876	362.023	301.924	1.28237	0.358817	85.2554
ENSMUSG00000005054	Cstb	cystatin B [Source:MGI Symbol;Acc:MGI:109514]	0.0125372	1711.37	1770.9	2316.03	1932.77	1563.1	1649.39	1310.02	1507.5	1.2821	0.35851	425.267
ENSMUSG00000038637	Lrrc56	leucine rich repeat containing 56 [Source:MGI Symbol;Acc:MGI:1917802]	0.0193045	288.549	277.248	284.918	283.572	230.021	219.834	213.846	221.234	1.28177	0.358143	62.3381
ENSMUSG00000004040	Stat3	signal transducer and activator of transcription 3 [Source:MGI Symbol;Acc:MGI:103038]	0.00187051	1560.35	1702.43	1452.72	1571.83	1223.29	1140.63	1315.07	1226.33	1.28174	0.358099	345.501
ENSMUSG00000026782	Abi2	abl-interactor 2 [Source:MGI Symbol;Acc:MGI:106913]	0.017666	904.849	855.241	705.57	821.887	548.913	634.379	740.885	641.392	1.28141	0.357732	180.494
ENSMUSG00000006262	Mob1b	MOB kinase activator 1B [Source:MGI Symbol;Acc:MGI:1915723]	0.0190194	1847.61	1672.89	1254.62	1591.71	1075.17	1329.06	1322.65	1242.29	1.28127	0.35757	349.415
ENSMUSG00000002103	Acp2	acid phosphatase 2, lysosomal [Source:MGI Symbol;Acc:MGI:87882]	0.00434292	760.896	766.629	683.559	737.028	529.745	595.437	601.127	575.436	1.28082	0.357063	161.592
ENSMUSG00000023908	Pkmyt1	protein kinase, membrane associated tyrosine/threonine 1 [Source:MGI Symbol;Acc:MGI:2137630]	0.0042418	1320	1347.98	1116.44	1261.47	967.133	911.998	1075.97	985.033	1.28064	0.356865	276.439
ENSMUSG00000001942	Siae	sialic acid acetylesterase [Source:MGI Symbol;Acc:MGI:104803]	0.0403431	275.053	249.054	280.027	268.045	236.991	172.099	218.898	209.329	1.28049	0.3567	58.7154
ENSMUSG00000039197	Adk	adenosine kinase [Source:MGI Symbol;Acc:MGI:87930]	0.00870525	472.989	459.172	502.581	478.247	360.714	401.983	357.814	373.504	1.28044	0.356635	104.744
ENSMUSG00000032314	Etfa	electron transferring flavoprotein, alpha polypeptide [Source:MGI Symbol;Acc:MGI:106092]	0.00558978	985.823	1027.09	1239.94	1084.29	904.4	810.246	825.918	846.855	1.28037	0.35656	237.432
ENSMUSG00000048911	Rnf24	ring finger protein 24 [Source:MGI Symbol;Acc:MGI:1261771]	0.0201366	634.937	473.94	487.907	532.261	409.507	400.727	436.954	415.729	1.28031	0.356492	116.532
ENSMUSG00000061887	Ssbp3	single-stranded DNA binding protein 3 [Source:MGI Symbol;Acc:MGI:1919725]	0.013174	1413.83	978.089	1232.61	1208.17	953.192	978.577	900.007	943.925	1.27995	0.356084	264.249
ENSMUSG00000030557	Mef2a	myocyte enhancer factor 2A [Source:MGI Symbol;Acc:MGI:99532]	0.0106261	1242.88	1153.97	950.135	1115.66	763.251	908.23	943.787	871.756	1.27979	0.355905	243.907
ENSMUSG00000059475	Zfp426	zinc finger protein 426 [Source:MGI Symbol;Acc:MGI:1920248]	0.032132	324.538	390.699	298.369	337.868	236.991	278.876	276.148	264.005	1.27978	0.355897	73.8636
ENSMUSG00000094483	Purb	purine rich element binding protein B [Source:MGI Symbol;Acc:MGI:1338779]	0.0247538	2941.4	2788.59	2031.11	2587.04	1653.71	2117.95	2293.38	2021.68	1.27965	0.355747	565.359
ENSMUSG00000028847	Trappc3	trafficking protein particle complex 3 [Source:MGI Symbol;Acc:MGI:1351486]	0.00433286	730.049	710.91	792.391	744.45	627.329	585.387	532.932	581.883	1.27938	0.355446	162.567
ENSMUSG00000027660	Skil	SKI-like [Source:MGI Symbol;Acc:MGI:106203]	0.00965442	3197.82	3191.38	2390.62	2926.61	2023.14	2347.83	2492.07	2287.68	1.27929	0.355344	638.928
ENSMUSG00000049470	Aff4	AF4/FMR2 family, member 4 [Source:MGI Symbol;Acc:MGI:2136171]	0.0225701	4133.52	4184.91	3187.9	3835.44	2369.91	3050.04	3574.77	2998.24	1.27923	0.355276	837.2
ENSMUSG00000047766	Lrrc49	leucine rich repeat containing 49 [Source:MGI Symbol;Acc:MGI:2442689]	0.0170074	357.955	325.582	347.282	343.607	256.159	273.851	276.148	268.719	1.27868	0.354657	74.8871
ENSMUSG00000036775	Decr2	2-4-dienoyl-Coenzyme A reductase 2, peroxisomal [Source:MGI Symbol;Acc:MGI:1347059]	0.0149054	528.9	537.714	651.766	572.793	458.299	484.892	400.752	447.981	1.27861	0.354578	124.812
ENSMUSG00000000631	Myo18a	myosin XVIIIA [Source:MGI Symbol;Acc:MGI:2667185]	0.00605405	3222.88	2898.69	2539.81	2887.13	2216.56	2006.15	2551.84	2258.18	1.27852	0.354471	628.942
ENSMUSG00000015247	Nipsnap3b	nipsnap homolog 3B [Source:MGI Symbol;Acc:MGI:1913786]	0.0407345	228.783	199.377	209.103	212.421	172.516	169.586	156.596	166.233	1.27785	0.353722	46.1883
ENSMUSG00000001151	Pcnt	pericentrin (kendrin) [Source:MGI Symbol;Acc:MGI:102722]	0.0179233	1678.6	1693.7	1460.05	1610.78	1082.14	1138.11	1561.75	1260.67	1.27772	0.353572	350.114
ENSMUSG00000038495	Otud7b	OTU domain containing 7B [Source:MGI Symbol;Acc:MGI:2654703]	0.00415005	2882.28	3024.89	2385.73	2764.3	2096.33	2019.96	2375.88	2164.06	1.27737	0.353176	600.244
ENSMUSG00000010663	Fads1	fatty acid desaturase 1 [Source:MGI Symbol;Acc:MGI:1923517]	0.00155361	5454.8	4666.9	5671.46	5264.39	4427.9	3870.34	4068.97	4122.4	1.27702	0.35278	1141.98
ENSMUSG00000020107	Anapc16	anaphase promoting complex subunit 16 [Source:MGI Symbol;Acc:MGI:1289325]	0.00188007	902.921	981.446	961.14	948.502	775.449	749.949	702.999	742.799	1.27693	0.35268	205.704
ENSMUSG00000004677	Myo9b	myosin IXb [Source:MGI Symbol;Acc:MGI:106624]	0.0104332	2697.84	2506.65	1968.75	2391.08	1770.46	1746.11	2101.42	1872.66	1.27683	0.352568	518.413
ENSMUSG00000029089	5730480H06Rik	RIKEN cDNA 5730480H06 gene [Source:MGI Symbol;Acc:MGI:1917842]	0.0454241	278.909	275.906	270.244	275.02	176.001	231.14	239.104	215.415	1.2767	0.352418	59.605
ENSMUSG00000047281	Sfn	stratifin [Source:MGI Symbol;Acc:MGI:1891831]	0.0027779	1528.22	1307.7	1367.12	1401.01	1200.64	1072.79	1018.72	1097.38	1.27669	0.352403	303.63
ENSMUSG00000027272	Ubr1	ubiquitin protein ligase E3 component n-recognin 1 [Source:MGI Symbol;Acc:MGI:1277977]	0.040819	821.305	845.842	627.309	764.819	475.725	600.462	721.521	599.236	1.27632	0.351994	165.583
ENSMUSG00000037410	Tbc1d2b	TBC1 domain family, member 2B [Source:MGI Symbol;Acc:MGI:1914266]	0.0354178	429.932	419.565	314.266	387.921	282.298	293.95	335.924	304.057	1.27581	0.351419	83.8635
ENSMUSG00000027951	Adar	adenosine deaminase, RNA-specific [Source:MGI Symbol;Acc:MGI:1889575]	0.0262995	1237.1	1346.63	911.005	1164.91	848.637	842.908	1048.18	913.243	1.27558	0.351151	251.67
ENSMUSG00000037395	Rcor3	REST corepressor 3 [Source:MGI Symbol;Acc:MGI:2441920]	0.048098	342.532	362.504	249.456	318.164	226.536	262.545	259.31	249.463	1.27539	0.350942	68.7005
ENSMUSG00000005899	Smpd4	sphingomyelin phosphodiesterase 4 [Source:MGI Symbol;Acc:MGI:1924876]	0.00272153	2411.86	2556.32	2012.77	2326.98	1791.37	1788.82	1893.47	1824.55	1.27537	0.350917	502.43
ENSMUSG00000046836	Brox	BRO1 domain and CAAX motif containing [Source:MGI Symbol;Acc:MGI:1918928]	0.00741732	1007.03	1087.51	822.961	972.501	785.904	743.668	758.565	762.713	1.27506	0.35056	209.789
ENSMUSG00000026425	Srgap2	SLIT-ROBO Rho GTPase activating protein 2 [Source:MGI Symbol;Acc:MGI:109605]	0.00395935	1340.57	1247.95	1101.77	1230.09	928.796	927.073	1038.92	964.93	1.2748	0.350272	265.164
ENSMUSG00000031168	Ebp	phenylalkylamine Ca2+ antagonist (emopamil) binding protein [Source:MGI Symbol;Acc:MGI:107822]	0.0490405	341.889	316.184	463.451	373.841	317.15	276.363	286.251	293.255	1.2748	0.350272	80.5865
ENSMUSG00000031993	Snx19	sorting nexin 19 [Source:MGI Symbol;Acc:MGI:1921581]	0.00819387	543.681	477.968	507.472	509.707	423.447	388.165	388.123	399.912	1.27455	0.349987	109.795
ENSMUSG00000026028	Trak2	trafficking protein, kinesin binding 2 [Source:MGI Symbol;Acc:MGI:1918077]	0.00950053	1716.51	1629.25	1336.55	1560.77	1092.6	1207.2	1374.01	1224.6	1.27451	0.349946	336.169
ENSMUSG00000048410	Zfp407	zinc finger protein 407 [Source:MGI Symbol;Acc:MGI:2685179]	0.0195685	717.196	672.646	616.304	668.715	458.299	494.941	621.333	524.858	1.27409	0.349465	143.857
ENSMUSG00000034157	Cipc	CLOCK interacting protein, circadian [Source:MGI Symbol;Acc:MGI:1919185]	0.017689	989.679	930.427	737.364	885.823	629.072	672.065	784.665	695.267	1.27408	0.349451	190.556
ENSMUSG00000055670	Zzef1	zinc finger, ZZ-type with EF hand domain 1 [Source:MGI Symbol;Acc:MGI:2444286]	0.0281314	553.32	623.641	494.021	556.994	418.219	378.115	515.252	437.195	1.27402	0.349384	119.799
ENSMUSG00000026048	Ercc5	excision repair cross-complementing rodent repair deficiency, complementation group 5 [Source:MGI Symbol;Acc:MGI:103582]	0.031082	249.348	281.947	251.902	261.066	202.139	213.553	199.534	205.076	1.27302	0.348257	55.9901
ENSMUSG00000034361	Cpne2	copine II [Source:MGI Symbol;Acc:MGI:2387578]	0.00645913	746.758	654.521	754.483	718.587	613.389	533.883	546.403	564.558	1.27283	0.348041	154.029
ENSMUSG00000029050	Ski	ski sarcoma viral oncogene homolog (avian) [Source:MGI Symbol;Acc:MGI:98310]	0.00157635	2411.22	2236.78	2194.97	2280.99	1615.37	1929.52	1832.01	1792.3	1.27266	0.347849	488.691
ENSMUSG00000026924	Sec16a	SEC16 homolog A, endoplasmic reticulum export factor [Source:MGI Symbol;Acc:MGI:2139207]	0.0325382	1800.06	2088.43	1439.27	1775.92	1212.84	1273.78	1699.83	1395.48	1.27262	0.3478	380.434
ENSMUSG00000074733	Zfp950	zinc finger protein 950 [Source:MGI Symbol;Acc:MGI:2652824]	0.043991	248.062	305.443	255.57	269.692	236.991	183.405	215.53	211.975	1.27228	0.347416	57.7166
ENSMUSG00000026135	Zfp142	zinc finger protein 142 [Source:MGI Symbol;Acc:MGI:1924514]	0.0487688	798.169	926.399	597.961	774.177	588.992	515.04	721.521	608.518	1.27223	0.347363	165.659
ENSMUSG00000033159	Cnppd1	cyclin Pas1/PHO80 domain containing 1 [Source:MGI Symbol;Acc:MGI:1916421]	0.00327647	1369.48	1168.74	1167.8	1235.34	972.36	1022.54	918.529	971.144	1.27205	0.347151	264.196
ENSMUSG00000048874	Phf3	PHD finger protein 3 [Source:MGI Symbol;Acc:MGI:2446126]	0.00940305	2875.85	2659.7	2128.94	2554.83	1894.19	1896.86	2235.28	2008.78	1.27184	0.346912	546.056
ENSMUSG00000043940	Wdfy3	WD repeat and FYVE domain containing 3 [Source:MGI Symbol;Acc:MGI:1096875]	0.0381153	3526.21	3228.3	3162.23	3305.58	1949.95	2449.58	3398.81	2599.45	1.27165	0.346698	706.132
ENSMUSG00000047264	Zfp358	zinc finger protein 358 [Source:MGI Symbol;Acc:MGI:2153740]	0.00502183	947.264	822.347	1002.72	924.109	731.884	738.643	709.734	726.754	1.27156	0.346596	197.355
ENSMUSG00000054723	Vmac	vimentin-type intermediate filament associated coiled-coil protein [Source:MGI Symbol;Acc:MGI:2146912]	0.0294401	294.976	269.193	256.793	273.654	221.308	227.371	197.008	215.229	1.27145	0.346479	58.4247
ENSMUSG00000085438	Oip5os1	Opa interacting protein 5, opposite strand 1 [Source:MGI Symbol;Acc:MGI:1913852]	0.0171449	2343.1	1980.35	1689.94	2004.46	1416.72	1489.85	1823.59	1576.72	1.27129	0.34629	427.744
ENSMUSG00000023143	Nagpa	N-acetylglucosamine-1-phosphodiester alpha-N-acetylglucosaminidase [Source:MGI Symbol;Acc:MGI:1351598]	0.0152198	437.001	482.667	528.26	482.643	416.477	365.553	356.972	379.667	1.27123	0.34622	102.976
ENSMUSG00000036620	Mgat4b	mannoside acetylglucosaminyltransferase 4, isoenzyme B [Source:MGI Symbol;Acc:MGI:2143974]	0.00045474	3046.8	2784.57	3092.52	2974.63	2286.27	2322.71	2413.77	2340.91	1.27071	0.345638	633.715
ENSMUSG00000004843	Chmp2b	charged multivesicular body protein 2B [Source:MGI Symbol;Acc:MGI:1916192]	0.000571254	1496.09	1511.78	1450.27	1486.04	1195.41	1165.75	1147.53	1169.56	1.2706	0.345506	316.48
ENSMUSG00000005198	Polr2a	polymerase (RNA) II (DNA directed) polypeptide A [Source:MGI Symbol;Acc:MGI:98086]	0.000173772	9145.53	9074.01	8318.88	8846.14	6999.95	6748.29	7142.81	6963.68	1.27033	0.345198	1882.46
ENSMUSG00000001999	Blvra	biliverdin reductase A [Source:MGI Symbol;Acc:MGI:88170]	0.0237706	505.122	457.158	545.38	502.553	472.239	365.553	349.395	395.729	1.26994	0.344763	106.824
ENSMUSG00000024236	Svil	supervillin [Source:MGI Symbol;Acc:MGI:2147319]	0.0110049	1629.11	1323.81	1225.27	1392.73	1066.46	1022.54	1201.41	1096.81	1.26981	0.34461	295.926
ENSMUSG00000006464	Bbs1	Bardet-Biedl syndrome 1 (human) [Source:MGI Symbol;Acc:MGI:1277215]	0.00968311	566.173	633.711	550.271	583.385	426.932	467.305	484.101	459.446	1.26976	0.344553	123.939
ENSMUSG00000035382	Pcsk7	proprotein convertase subtilisin/kexin type 7 [Source:MGI Symbol;Acc:MGI:107421]	0.0198988	345.745	349.078	361.956	352.26	282.298	256.264	293.828	277.463	1.26957	0.344341	74.7961
ENSMUSG00000031333	Abcb7	ATP-binding cassette, sub-family B (MDR/TAP), member 7 [Source:MGI Symbol;Acc:MGI:109533]	0.0171823	733.262	641.766	552.717	642.582	463.527	518.809	536.3	506.212	1.26939	0.344139	136.37
ENSMUSG00000032534	Cep63	centrosomal protein 63 [Source:MGI Symbol;Acc:MGI:2158560]	0.0370587	227.498	257.781	243.342	242.873	200.397	195.967	177.644	191.336	1.26936	0.344098	51.5376
ENSMUSG00000048379	Socs4	suppressor of cytokine signaling 4 [Source:MGI Symbol;Acc:MGI:1914546]	0.024205	833.515	859.269	630.978	774.587	531.487	636.891	662.587	610.322	1.26915	0.343857	164.265
ENSMUSG00000026930	Gpsm1	G-protein signalling modulator 1 (AGS3-like, C, elegans) [Source:MGI Symbol;Acc:MGI:1915089]	0.0189272	430.575	420.907	407.201	419.561	317.15	305.256	369.601	330.669	1.26883	0.343494	88.8921
ENSMUSG00000037736	Limch1	LIM and calponin homology domains 1 [Source:MGI Symbol;Acc:MGI:1924819]	0.00900938	571.957	562.552	540.489	558.333	402.536	449.718	468.105	440.12	1.26859	0.343229	118.213
ENSMUSG00000037594	Clba1	clathrin binding box of aftiphilin containing 1 [Source:MGI Symbol;Acc:MGI:2443738]	0.0363989	267.342	292.017	293.478	284.279	261.387	197.223	213.846	224.152	1.26824	0.342829	60.1268
ENSMUSG00000000738	Spg7	SPG7, paraplegin matrix AAA peptidase subunit [Source:MGI Symbol;Acc:MGI:2385906]	0.00228675	1222.96	1145.91	1254.62	1207.83	989.786	880.593	986.724	952.368	1.26824	0.342828	255.463
ENSMUSG00000030323	Ift122	intraflagellar transport 122 [Source:MGI Symbol;Acc:MGI:1932386]	0.0109917	657.429	631.025	610.19	632.881	500.121	442.181	554.822	499.041	1.26819	0.342776	133.84
ENSMUSG00000024983	Vti1a	vesicle transport through interaction with t-SNAREs 1A [Source:MGI Symbol;Acc:MGI:1855699]	0.0124107	609.231	678.016	558.831	615.359	472.239	454.743	528.723	485.235	1.26817	0.342746	130.124
ENSMUSG00000020115	Tbk1	TANK-binding kinase 1 [Source:MGI Symbol;Acc:MGI:1929658]	0.00906684	906.777	839.801	743.478	830.018	611.646	636.891	715.628	654.722	1.26774	0.342262	175.297
ENSMUSG00000062232	Rapgef2	Rap guanine nucleotide exchange factor (GEF) 2 [Source:MGI Symbol;Acc:MGI:2659071]	0.0269616	978.754	1083.48	780.162	947.467	665.666	708.495	868.014	747.392	1.2677	0.342211	200.075
ENSMUSG00000035559	Mpv17l2	MPV17 mitochondrial membrane protein-like 2 [Source:MGI Symbol;Acc:MGI:2681846]	0.0263345	582.24	564.566	714.13	620.312	557.626	498.71	411.696	489.344	1.26764	0.342144	130.968
ENSMUSG00000019853	Hebp2	heme binding protein 2 [Source:MGI Symbol;Acc:MGI:1860084]	0.016745	375.307	382.643	409.646	389.199	336.318	300.231	284.567	307.039	1.26759	0.342086	82.1599
ENSMUSG00000022124	Fbxl3	F-box and leucine-rich repeat protein 3 [Source:MGI Symbol;Acc:MGI:1354702]	0.0150427	766.037	700.169	569.836	678.681	514.061	550.214	542.193	535.49	1.2674	0.341875	143.191
ENSMUSG00000009647	Mcu	mitochondrial calcium uniporter [Source:MGI Symbol;Acc:MGI:3026965]	0.00579324	893.924	951.237	793.613	879.591	662.181	741.156	679.425	694.254	1.26696	0.34137	185.338
ENSMUSG00000026797	Stxbp1	syntaxin binding protein 1 [Source:MGI Symbol;Acc:MGI:107363]	0.00446118	811.665	932.441	842.526	862.211	716.201	645.685	680.267	680.718	1.26662	0.340984	181.493
ENSMUSG00000026812	Tsc1	TSC complex subunit 1 [Source:MGI Symbol;Acc:MGI:1929183]	0.0148649	935.696	1009.64	787.499	910.945	712.716	641.916	803.187	719.273	1.26648	0.340825	191.672
ENSMUSG00000020993	Trappc6b	trafficking protein particle complex 6B [Source:MGI Symbol;Acc:MGI:1925482]	0.0209346	465.277	458.5	489.13	470.969	358.972	430.875	325.821	371.889	1.26642	0.340759	99.0799
ENSMUSG00000031642	Sh3rf1	SH3 domain containing ring finger 1 [Source:MGI Symbol;Acc:MGI:1913066]	0.0135749	3147.05	2714.08	2468.88	2776.67	1974.34	2016.19	2587.2	2192.58	1.26639	0.340726	584.09
ENSMUSG00000025153	Fasn	fatty acid synthase [Source:MGI Symbol;Acc:MGI:95485]	0.0128684	7668.08	7280.29	6269.42	7072.6	5229.49	4817.51	6708.38	5585.13	1.26633	0.34065	1487.47
ENSMUSG00000030301	Ccdc91	coiled-coil domain containing 91 [Source:MGI Symbol;Acc:MGI:1914265]	0.0340887	278.909	250.396	271.467	266.924	216.08	200.991	215.53	210.867	1.26584	0.340096	56.057
ENSMUSG00000025231	Sufu	SUFU negative regulator of hedgehog signaling [Source:MGI Symbol;Acc:MGI:1345643]	0.00610555	998.676	1035.15	884.103	972.643	744.082	723.569	837.705	768.452	1.26572	0.339955	204.191
ENSMUSG00000028988	Ctnnbip1	catenin beta interacting protein 1 [Source:MGI Symbol;Acc:MGI:1915756]	0.0440708	321.967	271.207	330.163	307.779	254.417	268.826	206.269	243.171	1.26569	0.339924	64.6081
ENSMUSG00000002897	Il17ra	interleukin 17 receptor A [Source:MGI Symbol;Acc:MGI:107399]	0.0124581	432.502	469.912	467.119	456.511	367.685	341.685	372.968	360.779	1.26535	0.339534	95.7319
ENSMUSG00000035266	Helq	helicase, POLQ-like [Source:MGI Symbol;Acc:MGI:2176740]	0.0101749	778.247	790.124	710.461	759.611	528.002	613.024	660.061	600.362	1.26525	0.339427	159.249
ENSMUSG00000032194	Kank2	KN motif and ankyrin repeat domains 2 [Source:MGI Symbol;Acc:MGI:2384568]	0.0231478	1194.04	857.926	966.032	1006	710.973	798.941	875.591	795.168	1.26514	0.339297	210.831
ENSMUSG00000002486	Tchp	trichoplein, keratin filament binding [Source:MGI Symbol;Acc:MGI:1925082]	0.0111802	622.726	589.404	611.413	607.848	493.15	424.594	523.671	480.472	1.26511	0.339258	127.376
ENSMUSG00000020463	Ppp4r3b	protein phosphatase 4 regulatory subunit 3B [Source:MGI Symbol;Acc:MGI:2144474]	0.00583412	1753.14	1925.97	1475.95	1718.35	1301.71	1403.17	1370.64	1358.51	1.26489	0.339008	359.849
ENSMUSG00000030681	Mvp	major vault protein [Source:MGI Symbol;Acc:MGI:1925638]	0.00504618	1039.81	894.848	986.82	973.824	838.182	739.9	731.624	769.902	1.26487	0.338987	203.922
ENSMUSG00000051390	Zbtb22	zinc finger and BTB domain containing 22 [Source:MGI Symbol;Acc:MGI:1931870]	0.00543845	1041.73	1045.89	1087.09	1058.24	832.954	933.354	744.253	836.853	1.26454	0.338618	221.385
ENSMUSG00000021003	Galc	galactosylceramidase [Source:MGI Symbol;Acc:MGI:95636]	0.00719645	694.703	618.27	722.69	678.554	543.685	537.652	528.723	536.687	1.26434	0.338385	141.868
ENSMUSG00000040430	Pitpnc1	phosphatidylinositol transfer protein, cytoplasmic 1 [Source:MGI Symbol;Acc:MGI:1919045]	0.0146823	983.895	850.542	748.369	860.935	620.359	694.676	728.256	681.097	1.26404	0.338044	179.838
ENSMUSG00000015016	Acsf3	acyl-CoA synthetase family member 3 [Source:MGI Symbol;Acc:MGI:2182591]	0.00951625	481.986	477.968	501.358	487.104	388.596	374.346	393.174	385.372	1.26398	0.337978	101.732
ENSMUSG00000036622	Atp13a2	ATPase type 13A2 [Source:MGI Symbol;Acc:MGI:1922022]	0.00588296	694.06	647.137	730.027	690.408	569.824	531.371	537.984	546.393	1.26357	0.33751	144.015
ENSMUSG00000020576	Nbas	neuroblastoma amplified sequence [Source:MGI Symbol;Acc:MGI:1918419]	0.0327764	592.522	651.836	553.94	599.432	432.16	417.057	574.186	474.468	1.26338	0.337287	124.965
ENSMUSG00000074797	Itpa	inosine triphosphatase (nucleoside triphosphate pyrophosphatase) [Source:MGI Symbol;Acc:MGI:96622]	0.00560814	1035.95	1151.29	1250.95	1146.06	954.934	928.329	838.547	907.27	1.2632	0.33708	238.791
ENSMUSG00000025265	Fgd1	FYVE, RhoGEF and PH domain containing 1 [Source:MGI Symbol;Acc:MGI:104566]	0.0437014	614.372	481.996	447.554	514.641	352.001	408.264	462.211	407.492	1.26295	0.336793	107.148
ENSMUSG00000045817	Zfp36l2	zinc finger protein 36, C3H type-like 2 [Source:MGI Symbol;Acc:MGI:107945]	0.0119621	3665.67	3498.16	2745.24	3303.02	2328.09	2630.47	2888.61	2615.72	1.26276	0.336577	687.299
ENSMUSG00000004891	Nes	nestin [Source:MGI Symbol;Acc:MGI:101784]	0.00784645	7747.13	7191.67	5689.81	6876.2	5347.98	5142.87	5845.41	5445.42	1.26275	0.336568	1430.78
ENSMUSG00000031862	Atp13a1	ATPase type 13A1 [Source:MGI Symbol;Acc:MGI:2180801]	0.0016363	1767.28	1782.31	1636.14	1728.58	1324.36	1315.24	1467.46	1369.02	1.26264	0.336443	359.559
ENSMUSG00000068391	Chrac1	chromatin accessibility complex 1 [Source:MGI Symbol;Acc:MGI:2135796]	0.0101161	502.551	515.561	560.054	526.055	440.873	405.751	403.277	416.634	1.26263	0.336434	109.421
ENSMUSG00000070699	Sars2	seryl-aminoacyl-tRNA synthetase 2 [Source:MGI Symbol;Acc:MGI:1919234]	0.0498954	267.342	250.396	239.674	252.471	181.228	197.223	221.424	199.958	1.26262	0.336416	52.5123
ENSMUSG00000018378	Cuedc1	CUE domain containing 1 [Source:MGI Symbol;Acc:MGI:2144281]	0.00517338	809.094	748.503	721.467	759.688	637.785	601.718	565.767	601.756	1.26245	0.336228	157.932
ENSMUSG00000029545	Acads	acyl-Coenzyme A dehydrogenase, short chain [Source:MGI Symbol;Acc:MGI:87868]	0.00224969	1620.76	1526.54	1725.41	1624.24	1340.04	1193.39	1326.86	1286.76	1.26227	0.336015	337.474
ENSMUSG00000020130	Tbc1d15	TBC1 domain family, member 15 [Source:MGI Symbol;Acc:MGI:1913937]	0.00804424	1175.4	1050.59	941.575	1055.86	778.934	845.42	886.536	836.963	1.26153	0.335177	218.893
ENSMUSG00000061665	Cd2ap	CD2-associated protein [Source:MGI Symbol;Acc:MGI:1330281]	0.00890715	7745.84	7622.65	5664.13	7010.87	5327.07	5724.49	5622.31	5557.95	1.26141	0.33504	1452.92
ENSMUSG00000010080	Epn3	epsin 3 [Source:MGI Symbol;Acc:MGI:1919139]	0.00981451	2289.76	1717.87	2033.56	2013.73	1737.35	1482.31	1570.17	1596.61	1.26125	0.334854	417.115
ENSMUSG00000042472	Zfp410	zinc finger protein 410 [Source:MGI Symbol;Acc:MGI:1289280]	0.00357449	785.316	798.851	844.972	809.713	636.042	651.966	638.172	642.06	1.26112	0.334703	167.653
ENSMUSG00000035027	Map2k2	mitogen-activated protein kinase kinase 2 [Source:MGI Symbol;Acc:MGI:1346867]	0.00246379	2441.42	2728.85	2961.68	2710.65	2261.87	2060.16	2127.52	2149.85	1.26086	0.334403	560.801
ENSMUSG00000028613	Lrp8	low density lipoprotein receptor-related protein 8, apolipoprotein e receptor [Source:MGI Symbol;Acc:MGI:1340044]	0.01746	1241.6	1047.9	941.575	1077.03	923.568	739.9	899.165	854.211	1.26084	0.334388	222.815
ENSMUSG00000032192	Gnb5	guanine nucleotide binding protein (G protein), beta 5 [Source:MGI Symbol;Acc:MGI:101848]	0.0490694	212.717	241.669	209.103	221.163	179.486	178.38	168.383	175.416	1.26079	0.334328	45.7468
ENSMUSG00000028863	Meaf6	MYST/Esa1-associated factor 6 [Source:MGI Symbol;Acc:MGI:1917338]	0.0100471	588.666	563.895	535.597	562.719	439.13	423.338	476.524	446.331	1.26077	0.334302	116.389
ENSMUSG00000032198	Dock6	dedicator of cytokinesis 6 [Source:MGI Symbol;Acc:MGI:1914789]	0.0161882	824.518	763.943	649.32	745.927	592.478	535.14	647.433	591.683	1.26069	0.33421	154.244
ENSMUSG00000058833	Rex1bd	required for excision 1-B domain containing [Source:MGI Symbol;Acc:MGI:1913712]	0.0199244	559.747	562.552	684.782	602.36	524.517	430.875	478.208	477.867	1.26052	0.334019	124.494
ENSMUSG00000003423	Pih1d1	PIH1 domain containing 1 [Source:MGI Symbol;Acc:MGI:1916095]	0.0185496	444.07	508.848	551.494	501.471	404.279	409.52	379.704	397.834	1.2605	0.333998	103.637
ENSMUSG00000058230	Arhgap35	Rho GTPase activating protein 35 [Source:MGI Symbol;Acc:MGI:1929494]	0.00381865	2683.7	2505.3	2197.42	2462.14	1833.2	1927	2101.42	1953.87	1.26013	0.333576	508.267
ENSMUSG00000020315	Sptbn1	spectrin beta, non-erythrocytic 1 [Source:MGI Symbol;Acc:MGI:98388]	0.00184414	5061.5	4960.26	4465.76	4829.17	3565.32	3738.44	4193.58	3832.45	1.26008	0.33351	996.726
ENSMUSG00000047248	C2cd3	C2 calcium-dependent domain containing 3 [Source:MGI Symbol;Acc:MGI:2142166]	0.0357279	987.751	879.408	743.478	870.212	620.359	618.048	833.496	690.634	1.26002	0.333445	179.578
ENSMUSG00000019590	Cyb561	cytochrome b-561 [Source:MGI Symbol;Acc:MGI:103253]	0.00999291	787.887	814.291	799.728	800.635	609.903	579.106	718.153	635.721	1.25941	0.332751	164.914
ENSMUSG00000054920	Klhl5	kelch-like 5 [Source:MGI Symbol;Acc:MGI:1919028]	0.0317553	553.963	496.093	668.885	572.981	470.497	493.685	400.752	454.978	1.25936	0.33269	118.003
ENSMUSG00000032560	Dnajc13	DnaJ heat shock protein family (Hsp40) member C13 [Source:MGI Symbol;Acc:MGI:2676368]	0.0150762	1758.93	1926.64	1449.05	1711.54	1280.8	1259.96	1537.34	1359.37	1.25907	0.33236	352.173
ENSMUSG00000039828	Wdr70	WD repeat domain 70 [Source:MGI Symbol;Acc:MGI:1921020]	0.00530087	714.625	677.345	701.902	697.957	568.081	527.602	567.451	554.378	1.25899	0.332268	143.579
ENSMUSG00000000552	Zfp385a	zinc finger protein 385A [Source:MGI Symbol;Acc:MGI:1352495]	0.00678269	1333.5	1265.41	1209.37	1269.43	1144.88	991.139	889.904	1008.64	1.25855	0.331765	260.786
ENSMUSG00000022261	Sdc2	syndecan 2 [Source:MGI Symbol;Acc:MGI:1349165]	0.0281724	311.042	317.527	353.396	327.322	264.872	263.801	251.733	260.135	1.25827	0.331446	67.1863
ENSMUSG00000059495	Arhgef12	Rho guanine nucleotide exchange factor (GEF) 12 [Source:MGI Symbol;Acc:MGI:1916882]	0.0140168	3055.79	2552.97	2396.74	2668.5	1881.99	2037.55	2443.24	2120.92	1.25818	0.331335	547.574
ENSMUSG00000035354	Uvrag	UV radiation resistance associated gene [Source:MGI Symbol;Acc:MGI:1925860]	0.00689224	604.732	649.822	633.423	629.326	491.408	494.941	514.41	500.253	1.25801	0.331149	129.073
ENSMUSG00000040563	Plppr2	phospholipid phosphatase related 2 [Source:MGI Symbol;Acc:MGI:2384575]	0.0386158	257.059	261.137	244.565	254.254	224.793	197.223	184.379	202.132	1.25786	0.330974	52.1221
ENSMUSG00000019979	Apaf1	apoptotic peptidase activating factor 1 [Source:MGI Symbol;Acc:MGI:1306796]	0.0117543	965.258	912.973	794.836	891.022	641.27	711.007	772.878	708.385	1.25782	0.330928	182.637
ENSMUSG00000032220	Myo1e	myosin IE [Source:MGI Symbol;Acc:MGI:106621]	0.00811109	1714.59	1574.88	1325.54	1538.34	1301.71	1143.14	1224.99	1223.28	1.25755	0.330618	315.058
ENSMUSG00000051495	Irf2bp2	interferon regulatory factor 2 binding protein 2 [Source:MGI Symbol;Acc:MGI:2443921]	0.00986311	1515.37	1411.08	1675.27	1533.91	1052.52	1297.65	1309.18	1219.78	1.25752	0.330585	314.123
ENSMUSG00000027663	Zmat3	zinc finger matrin type 3 [Source:MGI Symbol;Acc:MGI:1195270]	0.0085661	879.786	1045.22	898.776	941.261	794.617	685.883	765.301	748.6	1.25736	0.330399	192.66
ENSMUSG00000032491	Nradd	neurotrophin receptor associated death domain [Source:MGI Symbol;Acc:MGI:1914419]	0.0346728	367.595	343.036	382.744	364.458	266.615	278.876	324.137	289.876	1.25729	0.330319	74.5825
ENSMUSG00000022272	Myo10	myosin X [Source:MGI Symbol;Acc:MGI:107716]	0.0140175	3039.08	2514.03	2280.57	2611.23	1885.47	2013.68	2332.95	2077.37	1.25699	0.329972	533.861
ENSMUSG00000040699	Limd2	LIM domain containing 2 [Source:MGI Symbol;Acc:MGI:1915053]	0.0131317	1996.07	1731.29	2319.7	2015.69	1627.57	1738.58	1447.25	1604.47	1.2563	0.329177	411.22
ENSMUSG00000033542	Arhgef5	Rho guanine nucleotide exchange factor (GEF) 5 [Source:MGI Symbol;Acc:MGI:1858952]	0.00964585	4051.9	3892.89	2998.37	3647.72	2885.71	2769.91	3055.31	2903.65	1.25625	0.329129	744.073
ENSMUSG00000041025	Iffo2	intermediate filament family orphan 2 [Source:MGI Symbol;Acc:MGI:2140675]	0.0179722	619.513	634.382	502.581	585.492	501.863	435.9	460.527	466.097	1.25616	0.329019	119.395
ENSMUSG00000022437	Samm50	SAMM50 sorting and assembly machinery component [Source:MGI Symbol;Acc:MGI:1915903]	0.00205297	1543.64	1665.5	1645.92	1618.36	1388.84	1222.28	1254.45	1288.52	1.25598	0.328811	329.833
ENSMUSG00000079426	Arpc4	actin related protein 2/3 complex, subunit 4 [Source:MGI Symbol;Acc:MGI:1915339]	0.00193472	1372.7	1437.93	1424.59	1411.74	1157.07	1168.26	1047.34	1124.23	1.25574	0.328542	287.514
ENSMUSG00000037552	Plekhg2	pleckstrin homology domain containing, family G (with RhoGef domain) member 2 [Source:MGI Symbol;Acc:MGI:2141874]	0.0159314	1381.05	1187.54	1065.08	1211.22	869.548	953.453	1071.76	964.919	1.25526	0.327984	246.303
ENSMUSG00000048490	Nrip1	nuclear receptor interacting protein 1 [Source:MGI Symbol;Acc:MGI:1315213]	0.0485376	476.202	406.139	347.282	409.874	282.298	358.016	339.292	326.535	1.25522	0.327943	83.3392
ENSMUSG00000020525	Ppm1d	protein phosphatase 1D magnesium-dependent, delta isoform [Source:MGI Symbol;Acc:MGI:1858214]	0.0203948	574.528	467.227	487.907	509.887	440.873	385.652	392.332	406.286	1.255	0.327683	103.602
ENSMUSG00000028793	Rnf19b	ring finger protein 19B [Source:MGI Symbol;Acc:MGI:1922484]	0.00479534	990.321	1091.54	925.679	1002.51	819.013	801.453	776.245	798.904	1.25486	0.327527	203.609
ENSMUSG00000025786	Zdhhc3	zinc finger, DHHC domain containing 3 [Source:MGI Symbol;Acc:MGI:1926134]	0.00497067	1198.54	1294.27	1074.86	1189.23	911.37	960.99	970.728	947.696	1.25486	0.327526	241.529
ENSMUSG00000037286	Stag1	stromal antigen 1 [Source:MGI Symbol;Acc:MGI:1098658]	0.0189537	1334.78	1255.34	968.477	1186.2	890.459	929.585	1016.19	945.412	1.25469	0.327331	240.787
ENSMUSG00000019996	Map7	microtubule-associated protein 7 [Source:MGI Symbol;Acc:MGI:1328328]	0.0286308	910.633	825.032	661.548	799.071	674.379	552.726	683.635	636.913	1.2546	0.327227	162.158
ENSMUSG00000024927	Rela	v-rel reticuloendotheliosis viral oncogene homolog A (avian) [Source:MGI Symbol;Acc:MGI:103290]	0.000446539	3911.16	4111.73	3754.07	3925.66	3173.24	3061.35	3152.97	3129.19	1.25453	0.327145	796.468
ENSMUSG00000021871	Gm49342	predicted gene, 49342 [Source:MGI Symbol;Acc:MGI:6121535]	0.0465757	309.114	395.398	410.869	371.794	325.863	287.669	276.148	296.56	1.25369	0.326179	75.2337
ENSMUSG00000039801	Cplane1	ciliogenesis and planar polarity effector 1 [Source:MGI Symbol;Acc:MGI:1920942]	0.0338058	1384.91	1355.36	1172.69	1304.32	873.033	958.478	1289.81	1040.44	1.25362	0.326101	263.878
ENSMUSG00000030101	Sumf1	sulfatase modifying factor 1 [Source:MGI Symbol;Acc:MGI:1889844]	0.00672457	782.746	776.027	880.434	813.069	653.468	667.04	625.543	648.684	1.25341	0.325863	164.385
ENSMUSG00000060427	Zfp868	zinc finger protein 868 [Source:MGI Symbol;Acc:MGI:2142546]	0.0262058	353.457	339.68	325.271	339.469	259.645	287.669	265.203	270.839	1.2534	0.325846	68.6303
ENSMUSG00000025920	Stau2	staufen double-stranded RNA binding protein 2 [Source:MGI Symbol;Acc:MGI:1352508]	0.00451216	875.287	851.884	820.516	849.229	662.181	660.759	709.734	677.558	1.25337	0.325809	171.671
ENSMUSG00000029030	Tprgl	transformation related protein 63 regulated like [Source:MGI Symbol;Acc:MGI:1915058]	0.0047736	898.423	881.422	846.195	875.346	684.834	669.553	740.885	698.424	1.25332	0.325751	176.922
ENSMUSG00000036854	Hspb6	heat shock protein, alpha-crystallin-related, B6 [Source:MGI Symbol;Acc:MGI:2685325]	0.0466052	367.595	465.213	402.309	411.706	386.853	325.355	273.622	328.61	1.25287	0.325237	83.0958
ENSMUSG00000023905	Tnfrsf12a	tumor necrosis factor receptor superfamily, member 12a [Source:MGI Symbol;Acc:MGI:1351484]	0.0302719	3096.28	4671.6	4568.47	4112.12	3516.53	3297.51	3032.58	3282.21	1.25285	0.325216	829.912
ENSMUSG00000052707	Tnrc6a	trinucleotide repeat containing 6a [Source:MGI Symbol;Acc:MGI:2385292]	0.0468187	1723.58	1485.6	1149.46	1452.88	1108.28	997.42	1374.01	1159.9	1.25259	0.32491	292.976
ENSMUSG00000038605	Samd10	sterile alpha motif domain containing 10 [Source:MGI Symbol;Acc:MGI:2443872]	0.0266333	633.009	513.547	501.358	549.305	467.012	393.189	455.476	438.559	1.25252	0.324836	110.746
ENSMUSG00000075254	Heg1	heart development protein with EGF-like domains 1 [Source:MGI Symbol;Acc:MGI:1924696]	0.00447433	990.321	907.602	974.592	957.505	726.656	781.354	785.507	764.506	1.25245	0.324753	192.999
ENSMUSG00000006930	Hap1	huntingtin-associated protein 1 [Source:MGI Symbol;Acc:MGI:1261831]	0.0173158	2458.77	1962.89	1836.68	2086.12	1470.74	1766.21	1760.44	1665.8	1.25232	0.324606	420.318
ENSMUSG00000021271	Zfp839	zinc finger protein 839 [Source:MGI Symbol;Acc:MGI:1920055]	0.0475832	253.846	253.081	262.907	256.612	209.11	188.429	217.214	204.918	1.25227	0.324542	51.6939
ENSMUSG00000037972	Snn	stannin [Source:MGI Symbol;Acc:MGI:1276549]	0.0290557	2193.36	1454.04	1952.85	1866.75	1460.28	1602.91	1409.37	1490.85	1.25214	0.324393	375.9
ENSMUSG00000000915	Hip1r	huntingtin interacting protein 1 related [Source:MGI Symbol;Acc:MGI:1352504]	0.00384302	2659.28	2352.92	2174.18	2395.46	1960.4	1811.43	1968.4	1913.41	1.25193	0.324155	482.048
ENSMUSG00000032381	Ciao2a	cytosolic iron-sulfur assembly component 2A [Source:MGI Symbol;Acc:MGI:1915500]	0.0224249	410.01	440.375	398.641	416.342	306.694	344.198	346.869	332.587	1.25183	0.324037	83.7549
ENSMUSG00000072704	Smim10l1	small integral membrane protein 10 like 1 [Source:MGI Symbol;Acc:MGI:1914379]	0.00393286	803.953	841.143	813.179	819.425	658.696	654.478	650.8	654.658	1.25168	0.323871	164.767
ENSMUSG00000038604	Ripor1	RHO family interacting cell polarization regulator 1 [Source:MGI Symbol;Acc:MGI:1922937]	0.00443961	1947.22	1857.5	1727.85	1844.19	1387.09	1405.68	1627.42	1473.4	1.25166	0.323839	370.791
ENSMUSG00000051864	Tbc1d22a	TBC1 domain family, member 22a [Source:MGI Symbol;Acc:MGI:1289265]	0.0153248	464.635	531.001	491.576	495.737	418.219	379.371	390.649	396.08	1.25161	0.323785	99.6575
ENSMUSG00000049521	Cdc42ep1	CDC42 effector protein (Rho GTPase binding) 1 [Source:MGI Symbol;Acc:MGI:1929763]	0.000832837	2312.89	2132.73	2202.31	2215.98	1765.23	1772.49	1773.91	1770.55	1.25158	0.323747	445.43
ENSMUSG00000022960	Donson	downstream neighbor of SON [Source:MGI Symbol;Acc:MGI:1890621]	0.0138318	770.535	692.785	722.69	728.67	515.804	641.916	589.34	582.354	1.25125	0.32337	146.317
ENSMUSG00000029715	Pop7	processing of precursor 7, ribonuclease P family, (S, cerevisiae) [Source:MGI Symbol;Acc:MGI:1921347]	0.0452448	305.901	322.226	372.962	333.696	250.932	266.314	282.883	266.71	1.25116	0.323265	66.9864
ENSMUSG00000047126	Cltc	clathrin, heavy polypeptide (Hc) [Source:MGI Symbol;Acc:MGI:2388633]	0.00712595	7558.83	7448.11	6024.86	7010.6	5151.07	5539.82	6119.88	5603.59	1.25109	0.323186	1407.01
ENSMUSG00000002280	Ciao3	cytosolic iron-sulfur assembly component 3 [Source:MGI Symbol;Acc:MGI:1914813]	0.0148791	440.857	483.339	459.782	461.326	383.368	369.322	353.604	368.765	1.251	0.323086	92.5613
ENSMUSG00000020900	Myh10	myosin, heavy polypeptide 10, non-muscle [Source:MGI Symbol;Acc:MGI:1930780]	0.0131939	5406.6	5071.03	4268.88	4915.5	3587.97	3653.02	4547.18	3929.39	1.25096	0.323033	986.112
ENSMUSG00000034820	Cpsf7	cleavage and polyadenylation specific factor 7 [Source:MGI Symbol;Acc:MGI:1917826]	0.00522411	2764.03	2798.66	2285.46	2616.05	1965.63	2112.92	2196.56	2091.7	1.25068	0.322713	524.349
ENSMUSG00000028104	Polr3gl	polymerase (RNA) III (DNA directed) polypeptide G like [Source:MGI Symbol;Acc:MGI:1917120]	0.0255728	428.647	386.671	456.114	423.81	362.457	314.049	340.134	338.88	1.25062	0.322645	84.9305
ENSMUSG00000000743	Chmp1a	charged multivesicular body protein 1A [Source:MGI Symbol;Acc:MGI:1920159]	0.00290647	1533.36	1546.68	1687.5	1589.18	1322.62	1310.21	1179.52	1270.78	1.25055	0.322563	318.396
ENSMUSG00000034290	Nek9	NIMA (never in mitosis gene a)-related expressed kinase 9 [Source:MGI Symbol;Acc:MGI:2387995]	0.00427886	2102.75	2214.63	1835.46	2050.95	1658.94	1543.87	1717.51	1640.1	1.2505	0.322503	410.843
ENSMUSG00000028949	Smarcd3	SWI/SNF related, matrix associated, actin dependent regulator of chromatin, subfamily d, member 3 [Source:MGI Symbol;Acc:MGI:1914243]	0.0404506	329.036	285.304	280.027	298.122	231.763	253.752	229.843	238.453	1.25024	0.322202	59.6698
ENSMUSG00000037533	Rapgef6	Rap guanine nucleotide exchange factor (GEF) 6 [Source:MGI Symbol;Acc:MGI:2384761]	0.0481184	1354.7	1284.88	1014.94	1218.17	761.508	1020.03	1141.64	974.392	1.25019	0.322146	243.782
ENSMUSG00000034320	Slc26a2	solute carrier family 26 (sulfate transporter), member 2 [Source:MGI Symbol;Acc:MGI:892977]	0.0488525	291.12	253.081	244.565	262.922	205.625	209.785	215.53	210.313	1.25015	0.322096	52.6089
ENSMUSG00000031392	Irak1	interleukin-1 receptor-associated kinase 1 [Source:MGI Symbol;Acc:MGI:107420]	0.0127487	1289.8	1280.85	1049.18	1206.61	1029.87	857.982	1007.77	965.207	1.2501	0.322048	241.402
ENSMUSG00000036246	Gmip	Gem-interacting protein [Source:MGI Symbol;Acc:MGI:1926066]	0.0115181	805.881	774.684	720.244	766.936	583.765	579.106	677.741	613.538	1.25002	0.321955	153.399
ENSMUSG00000035696	Rnf38	ring finger protein 38 [Source:MGI Symbol;Acc:MGI:1920719]	0.0369106	1647.11	1366.77	1077.31	1363.73	981.073	1121.78	1171.95	1091.6	1.24929	0.321113	272.13
ENSMUSG00000020111	Micu1	mitochondrial calcium uptake 1 [Source:MGI Symbol;Acc:MGI:2384909]	0.00933113	1123.99	1184.18	1274.18	1194.12	1054.26	974.808	838.547	955.872	1.24924	0.321056	238.246
ENSMUSG00000024456	Diaph1	diaphanous related formin 1 [Source:MGI Symbol;Acc:MGI:1194490]	0.00388763	2704.91	2449.59	2188.86	2447.78	1941.24	1923.24	2014.7	1959.72	1.24904	0.320825	488.059
ENSMUSG00000021033	Gstz1	glutathione transferase zeta 1 (maleylacetoacetate isomerase) [Source:MGI Symbol;Acc:MGI:1341859]	0.0141033	571.314	592.761	666.44	610.172	508.834	498.71	458.002	488.515	1.24903	0.320812	121.657
ENSMUSG00000073758	Sh3d21	SH3 domain containing 21 [Source:MGI Symbol;Acc:MGI:1914188]	0.0472949	314.255	271.878	327.717	304.617	275.328	229.884	226.475	243.896	1.24896	0.320731	60.7211
ENSMUSG00000063146	Clip2	CAP-GLY domain containing linker protein 2 [Source:MGI Symbol;Acc:MGI:1313136]	0.0131128	1461.38	1164.04	1183.69	1269.71	991.529	964.759	1094.49	1016.93	1.24857	0.32028	252.78
ENSMUSG00000024781	Lipa	lysosomal acid lipase A [Source:MGI Symbol;Acc:MGI:96789]	0.0348478	490.983	412.852	539.266	481.034	397.308	408.264	350.237	385.27	1.24856	0.320269	95.764
ENSMUSG00000039202	Abhd2	abhydrolase domain containing 2 [Source:MGI Symbol;Acc:MGI:1914344]	0.0180309	2071.9	1819.9	1661.82	1851.21	1272.08	1487.34	1688.88	1482.77	1.24848	0.320174	368.44
ENSMUSG00000038290	Smg6	Smg-6 homolog, nonsense mediated mRNA decay factor (C, elegans) [Source:MGI Symbol;Acc:MGI:2144117]	0.0158421	1197.9	1077.44	969.7	1081.68	822.498	802.709	974.937	866.715	1.24802	0.319644	214.965
ENSMUSG00000029106	Add1	adducin 1 (alpha) [Source:MGI Symbol;Acc:MGI:87918]	0.00231227	6389.21	5302.63	5805.97	5832.6	4635.27	4511	4875.53	4673.93	1.2479	0.319503	1158.67
ENSMUSG00000028691	Prdx1	peroxiredoxin 1 [Source:MGI Symbol;Acc:MGI:99523]	0.0104236	3208.1	3249.78	3891.03	3449.64	3019.89	2866.64	2407.03	2764.52	1.24782	0.319414	685.114
ENSMUSG00000034889	Cactin	cactin, spliceosome C complex subunit [Source:MGI Symbol;Acc:MGI:1917562]	0.00228893	1668.96	1678.93	1544.43	1630.77	1312.16	1243.63	1365.59	1307.13	1.2476	0.319155	323.644
ENSMUSG00000040836	Gpr161	G protein-coupled receptor 161 [Source:MGI Symbol;Acc:MGI:2685054]	0.0213617	1246.1	1133.83	984.374	1121.43	880.003	793.916	1022.93	898.949	1.24749	0.319034	222.485
ENSMUSG00000038766	Gabpb2	GA repeat binding protein, beta 2 [Source:MGI Symbol;Acc:MGI:95612]	0.0369692	2179.86	2269.01	1557.88	2002.25	1523.02	1457.19	1835.37	1605.19	1.24736	0.318875	397.057
ENSMUSG00000031979	Cog2	component of oligomeric golgi complex 2 [Source:MGI Symbol;Acc:MGI:1923582]	0.0194316	466.563	540.399	489.13	498.697	437.388	378.115	383.913	399.805	1.24735	0.318867	98.892
ENSMUSG00000022263	Trio	triple functional domain (PTPRF interacting) [Source:MGI Symbol;Acc:MGI:1927230]	0.0421878	3892.52	3847.91	2928.67	3556.37	2350.74	2708.36	3494.79	2851.3	1.24728	0.318786	705.07
ENSMUSG00000025059	Gk	glycerol kinase [Source:MGI Symbol;Acc:MGI:106594]	0.0449904	291.762	331.624	286.141	303.176	257.902	260.033	211.321	243.085	1.2472	0.318693	60.0907
ENSMUSG00000017288	Vps53	VPS53 GARP complex subunit [Source:MGI Symbol;Acc:MGI:1915549]	0.00535488	796.241	812.948	758.152	789.114	634.3	623.073	641.539	632.971	1.24668	0.318095	156.143
ENSMUSG00000046020	Pofut1	protein O-fucosyltransferase 1 [Source:MGI Symbol;Acc:MGI:2153207]	0.0256659	489.055	535.7	589.402	538.052	435.645	394.446	464.737	431.609	1.24662	0.318021	106.443
ENSMUSG00000036155	Mgat5	mannoside acetylglucosaminyltransferase 5 [Source:MGI Symbol;Acc:MGI:894701]	0.0262652	399.727	355.12	383.967	379.605	324.12	288.925	300.564	304.536	1.2465	0.317884	75.0684
ENSMUSG00000028995	Fam126a	family with sequence similarity 126, member A [Source:MGI Symbol;Acc:MGI:2149839]	0.0401089	460.136	488.709	503.804	484.216	318.892	423.338	423.483	388.571	1.24615	0.317473	95.6452
ENSMUSG00000043241	Upf2	UPF2 regulator of nonsense transcripts homolog (yeast) [Source:MGI Symbol;Acc:MGI:2449307]	0.00401947	1378.48	1405.71	1266.85	1350.35	1068.2	1030.08	1152.58	1083.62	1.24614	0.317468	266.724
ENSMUSG00000035413	Tmem98	transmembrane protein 98 [Source:MGI Symbol;Acc:MGI:1923457]	0.0158703	1560.35	1399.67	1867.25	1609.09	1402.78	1249.92	1221.62	1291.44	1.24597	0.317268	317.654
ENSMUSG00000031930	Wwp2	WW domain containing E3 ubiquitin protein ligase 2 [Source:MGI Symbol;Acc:MGI:1914144]	0.0100177	1282.73	1217.07	1061.41	1187.07	974.103	868.032	1016.19	952.775	1.24591	0.317198	234.295
ENSMUSG00000005621	Zfp592	zinc finger protein 592 [Source:MGI Symbol;Acc:MGI:2443541]	0.0251793	710.769	742.462	568.614	673.948	505.349	540.164	577.554	541.022	1.24569	0.31695	132.926
ENSMUSG00000029270	Dipk1a	divergent protein kinase domain 1A [Source:MGI Symbol;Acc:MGI:1914516]	0.0411724	323.895	296.716	359.511	326.707	268.357	260.033	258.468	262.286	1.24561	0.316857	64.4212
ENSMUSG00000026278	Bok	BCL2-related ovarian killer [Source:MGI Symbol;Acc:MGI:1858494]	0.000605306	3332.13	3270.59	3346.87	3316.53	2770.7	2641.78	2579.63	2664.04	1.24493	0.316061	652.494
ENSMUSG00000022339	Ebag9	estrogen receptor-binding fragment-associated gene 9 [Source:MGI Symbol;Acc:MGI:1859920]	0.0301365	485.2	405.467	450	446.889	341.546	394.446	340.976	358.989	1.24485	0.315976	87.8998
ENSMUSG00000041915	Ammecr1l	AMME chromosomal region gene 1-like [Source:MGI Symbol;Acc:MGI:2442711]	0.0209582	1023.74	1004.27	847.418	958.476	730.141	700.957	878.959	770.019	1.24474	0.315847	188.456
ENSMUSG00000031924	Cyb5b	cytochrome b5 type B [Source:MGI Symbol;Acc:MGI:1913677]	0.00164037	4686.84	4650.12	4072.01	4469.65	3479.93	3644.22	3648.86	3591.01	1.24468	0.315775	878.648
ENSMUSG00000052299	Ltn1	listerin E3 ubiquitin protein ligase 1 [Source:MGI Symbol;Acc:MGI:1926163]	0.0160815	1954.29	1956.18	1546.87	1819.12	1387.09	1364.23	1633.32	1461.55	1.24465	0.315742	357.569
ENSMUSG00000021972	Hmbox1	homeobox containing 1 [Source:MGI Symbol;Acc:MGI:2445066]	0.0254788	706.271	659.22	601.63	655.707	465.269	520.065	595.234	526.856	1.24457	0.315642	128.851
ENSMUSG00000006519	Cyba	cytochrome b-245, alpha polypeptide [Source:MGI Symbol;Acc:MGI:1316658]	0.0338187	1608.55	1687.66	2342.93	1879.71	1517.79	1609.19	1404.31	1510.43	1.24449	0.315553	369.283
ENSMUSG00000046722	Cdc42se1	CDC42 small effector 1 [Source:MGI Symbol;Acc:MGI:1889510]	0.00222579	2557.1	2399.91	2408.97	2455.32	1831.45	1988.56	2099.74	1973.25	1.24431	0.315341	482.076
ENSMUSG00000027309	4930402H24Rik	RIKEN cDNA 4930402H24 gene [Source:MGI Symbol;Acc:MGI:1923029]	0.0177824	901.636	996.886	873.097	923.873	677.864	700.957	848.65	742.491	1.24429	0.315322	181.382
ENSMUSG00000036819	Jmjd4	jumonji domain containing 4 [Source:MGI Symbol;Acc:MGI:2144404]	0.0113594	587.381	609.544	595.516	597.48	454.814	504.991	480.733	480.179	1.24429	0.315317	117.301
ENSMUSG00000021477	Ctsl	cathepsin L [Source:MGI Symbol;Acc:MGI:88564]	0.0232679	5972.77	5599.34	7407.87	6326.66	4936.73	5897.84	4422.58	5085.72	1.24401	0.314994	1240.95
ENSMUSG00000017776	Crk	v-crk avian sarcoma virus CT10 oncogene homolog [Source:MGI Symbol;Acc:MGI:88508]	0.0064096	2960.68	2874.52	2445.65	2760.28	2030.11	2337.78	2290.01	2219.3	1.24376	0.314713	540.986
ENSMUSG00000051043	Gprc5c	G protein-coupled receptor, family C, group 5, member C [Source:MGI Symbol;Acc:MGI:1917605]	0.0131988	4968.96	3759.3	4997.69	4575.31	3540.92	3614.08	3882.91	3679.3	1.24353	0.314438	896.01
ENSMUSG00000020669	Sh3yl1	Sh3 domain YSC-like 1 [Source:MGI Symbol;Acc:MGI:1346118]	0.0370067	350.243	339.008	363.179	350.81	296.239	251.239	298.88	282.119	1.24348	0.314386	68.691
ENSMUSG00000029920	Smarcad1	SWI/SNF-related, matrix-associated actin-dependent regulator of chromatin, subfamily a, containing DEAD/H box 1 [Source:MGI Symbol;Acc:MGI:95453]	0.0204091	1131.7	955.265	892.662	993.21	716.201	814.015	866.33	798.849	1.2433	0.314177	194.362
ENSMUSG00000051343	Rab11fip5	RAB11 family interacting protein 5 (class I) [Source:MGI Symbol;Acc:MGI:1098586]	0.0417342	3321.21	3357.19	2290.35	2989.58	2420.45	2090.31	2703.39	2404.71	1.24322	0.314078	584.868
ENSMUSG00000037098	Rab11fip3	RAB11 family interacting protein 3 (class II) [Source:MGI Symbol;Acc:MGI:2444431]	0.0135257	1244.81	1213.72	1154.35	1204.29	848.637	955.965	1102.07	968.89	1.24296	0.31378	235.402
ENSMUSG00000029860	Zyx	zyxin [Source:MGI Symbol;Acc:MGI:103072]	0.000741084	6652.7	6449.88	6119.02	6407.2	5334.04	4911.73	5223.24	5156.34	1.24259	0.313348	1250.86
ENSMUSG00000021978	Extl3	exostosin-like glycosyltransferase 3 [Source:MGI Symbol;Acc:MGI:1860765]	0.00435877	1197.9	1204.32	1200.81	1201.01	925.311	937.122	1038.08	966.838	1.2422	0.312902	234.172
ENSMUSG00000033596	Rfwd3	ring finger and WD repeat domain 3 [Source:MGI Symbol;Acc:MGI:2384584]	0.0186142	1902.88	1797.08	1561.55	1753.84	1214.58	1423.27	1599.64	1412.5	1.24166	0.312268	341.341
ENSMUSG00000020078	Vps26a	VPS26 retromer complex component A [Source:MGI Symbol;Acc:MGI:1353654]	0.00276683	1683.74	1544.67	1630.03	1619.48	1294.74	1369.25	1249.4	1304.46	1.24149	0.312071	315.014
[truncated: 2,303 more rows]

## Sheet: B- KD_N1 +Shear vs KD_N1 -Shear
Probes	Gene ID	Name	pval	KD_N1_+Shear_1	KD_N1_+Shear_2	KD_N1_+Shear_3	Mean_(KD_N1_+Shear)	KD_N1_-Shear_1	KD_N1_-Shear_2	KD_N1_-Shear_3	Mean_(KD_N1_-Shear)	RatiosMean_(KO_N1_+Shear)_vs_(KO_N1_-Shear)	log2(FC)	Delta_(KD_N1_+Shear)_vs_(KD_N1_-Shear)
ENSMUSG00000003849	Nqo1	NAD(P)H dehydrogenase, quinone 1 [Source:MGI Symbol;Acc:MGI:103187]	2.94868e-06	30.2392	7.71561	16.6171	18.1907	0	0	0	0	Inf	#VALUE!	18.1907
ENSMUSG00000017204	Gsdma	gasdermin A [Source:MGI Symbol;Acc:MGI:1889509]	1.26709e-27	167.396	132.13	322.847	207.458	4.70078	7.96895	10.6069	7.75889	26.7381	4.74082	199.699
ENSMUSG00000021751	Acox2	acyl-Coenzyme A oxidase 2, branched chain [Source:MGI Symbol;Acc:MGI:1934852]	3.96849e-15	85.3177	68.4761	78.9314	77.5751	4.70078	4.42719	0	3.04266	25.4958	4.67219	74.5324
ENSMUSG00000042607	Asb4	ankyrin repeat and SOCS box-containing 4 [Source:MGI Symbol;Acc:MGI:1929751]	7.95249e-05	17.2795	19.289	18.991	18.5199	1.17519	1.77088	0	0.982024	18.8589	4.23717	17.5378
ENSMUSG00000021456	Fbp2	fructose bisphosphatase 2 [Source:MGI Symbol;Acc:MGI:95491]	4.38951e-05	21.5994	19.289	18.3976	19.762	1.17519	0.885439	1.51528	1.19197	16.5793	4.05131	18.57
ENSMUSG00000032281	Acsbg1	acyl-CoA synthetase bubblegum family member 1 [Source:MGI Symbol;Acc:MGI:2385656]	1.17018e-06	184.675	46.2937	162.611	131.193	16.4527	7.08351	4.54583	9.36069	14.0153	3.80893	121.832
ENSMUSG00000025934	Gsta3	glutathione S-transferase, alpha 3 [Source:MGI Symbol;Acc:MGI:95856]	5.48435e-85	703.061	646.183	576.852	642.032	52.8838	45.1574	45.4583	47.8331	13.4223	3.74656	594.199
ENSMUSG00000024910	Ctsw	cathepsin W [Source:MGI Symbol;Acc:MGI:1338045]	2.67128e-08	356.391	80.0495	175.073	203.838	12.9271	18.5942	15.1528	15.558	13.1018	3.71169	188.28
ENSMUSG00000026068	Il18rap	interleukin 18 receptor accessory protein [Source:MGI Symbol;Acc:MGI:1338888]	1.5419e-23	272.153	117.663	261.127	216.981	25.8543	19.4796	10.6069	18.647	11.6363	3.54056	198.334
ENSMUSG00000026548	Slamf9	SLAM family member 9 [Source:MGI Symbol;Acc:MGI:1923692]	5.60375e-05	14.0396	24.1113	27.2996	21.8168	2.35039	3.54175	0	1.96405	11.1081	3.47354	19.8528
ENSMUSG00000035385	Ccl2	chemokine (C-C motif) ligand 2 [Source:MGI Symbol;Acc:MGI:98259]	1.1874e-19	1953.67	1011.71	1659.93	1541.77	238.564	162.921	148.497	183.327	8.40993	3.07209	1358.44
ENSMUSG00000071551	Akr1c19	aldo-keto reductase family 1, member C19 [Source:MGI Symbol;Acc:MGI:2653678]	1.62466e-07	34.5591	59.796	30.267	41.5407	7.05117	3.54175	4.54583	5.04625	8.23199	3.04124	36.4944
ENSMUSG00000024846	Cst6	cystatin E/M [Source:MGI Symbol;Acc:MGI:1920970]	3.59658e-09	50.7587	40.507	58.7535	50.0064	7.05117	6.19807	6.06111	6.43678	7.76885	2.9577	43.5696
ENSMUSG00000055301	Adh7	alcohol dehydrogenase 7 (class IV), mu or sigma polypeptide [Source:MGI Symbol;Acc:MGI:87926]	3.57113e-12	760.3	1319.37	681.303	920.324	161.002	116.878	78.7944	118.891	7.74089	2.9525	801.433
ENSMUSG00000009654	Oit3	oncoprotein induced transcript 3 [Source:MGI Symbol;Acc:MGI:1201782]	0.00109924	23.7594	6.75116	25.5192	18.6766	5.87597	1.77088	0	2.54895	7.32716	2.87325	16.1276
ENSMUSG00000041062	Mslnl	mesothelin-like [Source:MGI Symbol;Acc:MGI:3607710]	2.53665e-09	42.1189	63.6538	66.4686	57.4138	4.70078	11.5107	7.57638	7.92929	7.24072	2.85613	49.4845
ENSMUSG00000019577	Pdk4	pyruvate dehydrogenase kinase, isoenzyme 4 [Source:MGI Symbol;Acc:MGI:1351481]	0.00154042	22.6794	8.68007	14.8367	15.3987	2.35039	2.65632	1.51528	2.17399	7.08315	2.82439	13.2247
ENSMUSG00000031506	Ptpn7	protein tyrosine phosphatase, non-receptor type 7 [Source:MGI Symbol;Acc:MGI:2156893]	3.06031e-05	30.2392	24.1113	21.9584	25.4363	4.70078	1.77088	4.54583	3.6725	6.92616	2.79206	21.7638
ENSMUSG00000002007	Srpk3	serine/arginine-rich protein specific kinase 3 [Source:MGI Symbol;Acc:MGI:1891338]	0.000251548	16.1996	23.1468	23.1453	20.8306	3.52558	4.42719	1.51528	3.15602	6.60027	2.72253	17.6746
ENSMUSG00000026308	Klhl30	kelch-like 30 [Source:MGI Symbol;Acc:MGI:1918038]	1.86381e-14	188.995	90.6585	148.961	142.871	29.3799	14.167	27.275	23.6073	6.05201	2.59741	119.264
ENSMUSG00000015090	Ptgds	prostaglandin D2 synthase (brain) [Source:MGI Symbol;Acc:MGI:99261]	3.34857e-05	33.4791	33.7558	19.5845	28.9398	4.70078	5.31263	4.54583	4.85308	5.96318	2.57608	24.0867
ENSMUSG00000021213	Akr1c13	aldo-keto reductase family 1, member C13 [Source:MGI Symbol;Acc:MGI:1351662]	3.5982e-08	101.517	46.2937	59.9404	69.2505	19.9783	10.6253	6.06111	12.2216	5.66626	2.5024	57.0289
ENSMUSG00000036585	Fgf1	fibroblast growth factor 1 [Source:MGI Symbol;Acc:MGI:95515]	3.42414e-15	222.474	132.13	394.657	249.754	44.6574	42.501	45.4583	44.2056	5.64982	2.49821	205.548
ENSMUSG00000021211	Akr1c12	aldo-keto reductase family 1, member C12 [Source:MGI Symbol;Acc:MGI:1351661]	8.99919e-08	68.0382	38.5781	55.1927	53.9363	5.87597	6.19807	16.668	9.58069	5.62969	2.49305	44.3556
ENSMUSG00000031919	Tmed6	transmembrane p24 trafficking protein 6 [Source:MGI Symbol;Acc:MGI:1913519]	0.00296417	7.5598	29.898	12.4629	16.6402	1.17519	1.77088	6.06111	3.00239	5.54232	2.47049	13.6378
ENSMUSG00000028115	Bnipl	BCL2/adenovirus E1B 19kD interacting protein like [Source:MGI Symbol;Acc:MGI:2384749]	1.6192e-06	37.799	91.6229	38.5755	55.9991	3.52558	13.2816	13.6375	10.1482	5.51813	2.46418	45.8509
[truncated: 3,557 more rows]

## Sheet: C- KD_N4 +Shear vs KD_N4 -Shear
Probes	Gene ID	Name	pval	KD_N4_+Shear_1	KD_N4_+Shear_2	KD_N4_+Shear_3	Mean_(KD_N4_+Shear)	KD_N4_-Shear_1	KD_N4_-Shear_2	KD_N4_-Shear_3	Mean_(KD_N4_-Shear)	RatiosMean_(KO_N4_+Shear)_vs_(KO_N4_-Shear)	log2(FC)	Delta_(KD_N4_+Shear)_vs_(KD_N4_-Shear)
[truncated: 5,029 more rows]
